# Supplementary material for: Complete genomes of Hairstreak butterflies, their speciation, and nucleo-mitochondrial incongruence
Source: Sci Rep. 2016 Apr 28;6:24863. doi: 10.1038/srep24863 (PMC4848470; doi:10.1038/srep24863)
Supplement: Supplementary Table S1 [file srep24863-s1.xls]

## Sheet: Index
Supplementary Table S1. Quality and composition of Lepidoptera genomes, related to Table 1.
This file contains multiple sheets and each sheet corresponds to one supplement table.
S1A	supplementary Table S1A. Information about other published Lepidoptera genomes
S1B	supplementary Table S1B. Comparison of CEGMA gene coverage by a single scaffold in Lepidoptera genome drafts

## Sheet: S1A
Table S1A. Information about other published Lepidoptera genomes
Species	Genome assembly version	Official gene set version	Genome assembly link	Official gene set link
Bombyx mori	SilkDB V2.0	SilkDB V2.0 consensus gene set by GLEAN	ftp://silkdb.org/pub/current/Genome/silkworm_genome_v2.0.fa.tar.gz	ftp://silkdb.org/pub/current/Gene/Glean_genes/silkworm_glean_cds.fa.tar.gz
Danaus plexippus	MonarchBase V3.0	MonarchBase V2.0	http://monarchbase.umassmed.edu/download/Dp_genome_v3.fasta.gz	http://monarchbase.umassmed.edu/download/Dp_geneset_OGS2_pep.fasta.gz
Heliconius melpomene	Heliconius Genome Project V1.1	Heliconius Genome Project V1.1	http://butterflygenome.org/sites/default/files/Hmel1-1_Release_20120601.tgz	http://butterflygenome.org/sites/default/files/Hmel1-1_Release_20120601.tgz
Lerema accius	Lerema accius V1.1	Lerema accius V1.1	http://prodata.swmed.edu/LepDB/lac/accius_assembly_V1.1.fa.gz	http://prodata.swmed.edu/LepDB/lac/annotation_V1.1.tar.gz
Manduca sexta	Manduca Base 20140407	Manduca Base 20140407	ftp://ftp.bioinformatics.ksu.edu/pub/Manduca/OGS2/OGS2_20140407_scaffolds.fa	ftp://ftp.bioinformatics.ksu.edu/pub/Manduca/OGS2/OGS2_20140407_proteins.fa
Melitaea cinxia	MelCinx1.0	MelCinx1.0	ftp://ftp.ensemblgenomes.org/pub/metazoa/release-26/fasta/melitaea_cinxia/dna/Melitaea_cinxia.MelCinx1.0.26.dna.genome.fa.gz	ftp://ftp.ensemblgenomes.org/pub/metazoa/release-26/fasta/melitaea_cinxia/pep/Melitaea_cinxia.MelCinx1.0.26.pep.all.fa.gz
Papilio glaucus	Papilio glaucus V1.1	Papilio glaucus V1.1	http://prodata.swmed.edu/LepDB/pgl/glaucus_assembly_V1.1.fa.gz	http://prodata.swmed.edu/LepDB/pgl/annotation_V1.1.tar.gz
Papilio polytes	Papilio Base 20141023	Papilio Base 20141023	http://papilio.bio.titech.ac.jp/genome-browser//download/pp/scaffold.fasta.gz	http://papilio.bio.titech.ac.jp/genome-browser//download/pp/Ppolytes.v1.0.0.pep.faa.gz
Papilio xuthus	Papilio Base 20141023	Papilio Base 20141023	http://papilio.bio.titech.ac.jp/genome-browser//download/px/scaffold.fasta.gz	http://papilio.bio.titech.ac.jp/genome-browser//download/px/Pxuthus.v1.0.0.pep.faa.gz
Phoebis sennae	Phoebis sennae V1.1	Phoebis sennae V1.1	http://prodata.swmed.edu/LepDB/pse/sennae_assembly_V1.1.fa.gz	http://prodata.swmed.edu/LepDB/pse/annotation_V1.1.tar.gz
Plutella xylostella	DBM-DB V2	DBM-DB V1.0	ftp://iae.fafu.edu.cn/pub/DBM-DB.v1.0/Scaffold/P.xylostella.scaffolds.fasta.tar.gz	ftp://iae.fafu.edu.cn/pub/DBM-DB.v1.0/Gene/P.xylostella.gene.fasta.tar.gz

## Sheet: S1B
Table S1B. Comparison of CEGMA gene coverage by a single scaffold in Lepidoptera genome drafts
Essential_protein	Papilio glaucus	Papilio polytes	Papilio xuthus	Danaus plexippus	Heliconius melpomene	Melitaea cinxia	Lerema accius	Bombyx mori	Manduca sexta	Plutella xylostella	Phoebis sennae	Calycopis cecrops
CG8877-PA___KOG1795	0.901126	0.939508	0.956195	0.953692	0.954109	0.899875	0.954109	0.9199	0.940759	0.342511	0.570713	0.690029
CG5205-PA___KOG0952	0.81044	0.788004	0.789377	0.732601	0.800824	0.740842	0.732601	0.775641	0.596154	0.679945	0.57326	0.751832
CG9012-PB___KOG0985	0.952353	0.951757	0.951757	0.949375	0.952353	0.821322	0.827874	0.952948	0.952353	0.952353	0.954735	0.879095
CG11397-PA___KOG0996	0.407801	0.414184	0.402128	0.476596	0.411348	0.215603	0.458865	0.485106	0.368085	0.421277	0.366667	0.405674
CG17209-PA___KOG0261	0.947893	0.896552	0.926437	0.821456	0.895785	0.786207	0.71954	0.910345	0.908046	0.639847	0.932567	0.747893
CG6057-PA___KOG0018	0.824859	0.501211	0.876513	0.819209	0.798224	0.618241	0.809524	0.807103	0.538337	0.82728	0.533495	0.74657
CG7961-PA___KOG0292	0.834818	0.866397	0.878543	0.751417	0.868826	0.879352	0.801619	0.868016	0.882591	0.88583	0.88583	0.791093
CG11471-PC___KOG0434	0.949593	0.990244	0.990244	0.990244	0.990244	0.991057	0.989431	0.991057	0.990244	0.639837	0.988618	0.988618
CG6230-PA___KOG0209	0.893148	0.915987	0.916803	0.967374	0.914356	0.91354	0.88907	0.921697	0.933116	0.925775	0.89478	0.915171
CG9802-PA___KOG0964	0.945878	0.947544	0.949209	0.94005	0.945878	0.696919	0.945878	0.950874	0.954205	0.833472	0.947544	0.910908
CG10212-PA___KOG0933	0.485593	0.15678	0.59661	0.663559	0.316949	0.122881	0.191525	0.525424	0.515254	0.187288	0.460169	0.430508
CG5949-PA___KOG0969	1	1	1	1	1	1	1	0.958829	1	1	1	1
CG4152-PA___KOG0948	0.902462	0.902462	0.902462	0.903409	0.89678	0.766098	0.897727	0.995265	0.901515	0.888258	0.797348	0.903409
CG5517-PA___KOG0959	0.570736	0.530039	0.598837	0.746124	0.775194	0	0.690891	0.693798	0.51938	0.631783	0.590116	0.656008
CG11661-PC___KOG0450	0.843409	0.966303	0.96333	0.947473	0.939544	0.53221	0.938553	0.945491	0.3667	0.95441	0.941526	0.920714
CG1994-PA___KOG2036	0.828543	0.745292	0.810704	0.16551	0.830525	0.673935	0.782953	0.791873	0.83449	0.748266	0.805748	0.786918
CG8798-PA___KOG2004	0.758689	0.803376	0.838133	0.806356	0.774578	0.690169	0.735849	0.793446	0.786495	0.685204	0.773585	0.761668
CG9113-PB___KOG1062	0.601842	0.639713	0.655067	0.604913	0.454452	0.611054	0.57523	0.645855	0.642784	0.517912	0.643808	0.404299
CG13281-PA___KOG1992	0.845287	0.730533	0.889344	0.890369	0.882172	0.465164	0.73668	0.767418	0.756148	0.519467	0.88627	0.797131
CG4849-PA___KOG0468	0.993852	0.538934	0.995902	0.989754	0.995902	0.69877	0.867828	0.995902	0.994877	0.848361	0.994877	0.967213
CG13391-PB___KOG0188	0.994829	0.996898	0.994829	0.996898	0.995863	0.989659	0.996898	0.996898	0.994829	0.996898	0.989659	0.995863
CG6223-PA___KOG1058	0.621762	0.196891	0.67772	0.611399	0.782383	0.254922	0.227979	0.696373	0.651813	0.654922	0.675648	0.694301
CG12325-PA___KOG0291	0.74	0.687368	0.796842	0.763158	0.765263	0.635789	0.812632	0.751579	0.748421	0.28	0.734737	0.414737
CG4260-PA___KOG1077	1	0.98406	1	1	1	1	1	1	1	1	1	1
CG6841-PA___KOG0495	0.943133	0.948498	0.962446	0.962446	0.962446	0.430258	0.959227	0.94206	0.944206	0.959227	0.961373	0.961373
CG9799-PA___KOG1539	0.929577	0.969664	0.970748	0.936078	0.952329	0.969664	0.923077	0.942579	0.964247	0.967497	0.932828	0.807151
CG6699-PA___KOG0276	0.768306	0.251366	0.79235	0.856831	0.824044	0.852459	0.784699	0.856831	0.813115	0.861202	0.886339	0.854645
CG10354-PA___KOG2044	0.746975	0.740374	0.724972	0.80198	0.739274	0.535754	0.779978	0.733773	0.764576	0.733773	0.755776	0.770077
CG7538-PA___KOG0477	0.975225	0.97973	0.980856	0.927928	0.861486	0.939189	0.774775	0.886261	0.922297	0.923423	0.820946	0.948198
CG2637-PA___KOG1241	0.970621	0.971751	0.971751	0.971751	0.963842	0.862147	0.961582	0.960452	0.968362	0.325424	0.958192	0.970621
CG6197-PA___KOG2047	0.970588	0.970588	0.970588	0.972851	0.89819	0.967195	0.972851	0.798643	0.89819	0.977376	0.972851	0.89819
CG1528-PA___KOG1078	1	1	1	1	1	1	1	0.994318	1	0.997727	0.994318	1
CG2238-PB___KOG0469	0.97479	0.85114	0.985594	0.818727	0.985594	0.797119	0.883553	0.985594	0.985594	0.986795	0.986795	0.557023
CG8939-PA___KOG1098	0.644254	0.720049	0.698044	0.687042	0.683374	0.679707	0.683374	0.672372	0.699267	0.245721	0.682152	0.682152
CG12602-PA___KOG2189	0.791411	0.883436	0.905521	0.90184	0.916564	0.907975	0.900613	0.923926	0.922699	0.920245	0.915337	0.841718
CG7338-PA___KOG1980	0.928834	0.92638	0.928834	0.961963	0.923926	0.960736	0.961963	0.942331	0.948466	0.84908	0.927607	0.932515
CG5371-PA___KOG1112	0.97786	0.97786	0.97786	0.98893	0.97909	0.97909	0.98401	0.97786	0.97786	0.97786	0.97786	0.97909
CG6603-PA___KOG0103	0.780124	0.549068	0.76646	0.760248	0.814907	0.812422	0.678261	0.77764	0.798758	0.807453	0.771429	0.857143
CG8019-PA___KOG1123	0.747184	0.357947	0.843554	0.822278	0.864831	0.400501	0.745932	0.753442	0.836045	0.877347	0.813517	0.806008
CG9940-PA___KOG2303	0.888325	0.612944	0.902284	0.874365	0.870558	0.873096	0.810914	0.870558	0.871827	0.873096	0.871827	0.581218
CG5033-PA___KOG0650	0.624204	0	0.741401	0.814013	0.814013	0.0687898	0.812739	0.701911	0.810191	0.771975	0.75414	0.811465
CG10506-PA___KOG1148	0.94095	0.948652	0.929397	0.958922	0.922978	0.655969	0.840822	0.844673	0.901155	0.912709	0.907574	0.890886
CG1250-PA___KOG1986	1	1	0.989664	0.94186	0.998708	0.866925	1	1	1	1	1	1
CG9433-PA___KOG1131	0.941558	0.953247	0.966234	0.975325	0.911688	0.332468	0.918182	0.890909	0.732468	0.954545	0.914286	0.957143
CG1618-PA___KOG0741	0.961126	0.97319	0.955764	0.946381	0.951743	0.563003	0.947721	0.770777	0.882038	0.950402	0.946381	0.918231
CG3499-PB___KOG0734	0.468114	0.629579	0.639077	0.578019	0.648575	0.599729	0.535957	0.654003	0.63365	0.687924	0.63772	0.626866
CG4082-PA___KOG0481	0.922343	0.995913	0.998638	0.950954	0.997275	0.715259	0.885559	0.980926	0.995913	1	0.995913	1
CG7516-PA___KOG2321	0.720222	0.815789	0.716066	0.781163	0.804709	0.67313	0.714681	0.972299	0.698061	0.962604	0.710526	0.699446
CG1242-PA___KOG0019	0.905292	0.905292	0.905292	0.9039	0.901114	0.9039	0.905292	0.9039	0.905292	0.905292	0.9039	0.9039
CG8732-PE___KOG1180	0.828212	0.122905	0.927374	0.740223	0.98324	0.24162	0.818436	0.986034	0.98743	0.97905	0.892458	0.920391
CG1518-PA___KOG2292	0.87395	0.90056	0.872549	0.889356	0.722689	0.803922	0.876751	0.878151	0.915966	0.854342	0.87395	0.838936
CG9330-PA___KOG0062	0.842031	0.8378	0.894217	0.857546	0.847673	0.744711	0.713681	0.770099	0.894217	0.840621	0.90409	0.889986
CG3193-PA___KOG1915	0.930299	0.937411	0.937411	0.937411	0.923186	0.935989	0.927454	0.854908	0.927454	0.924609	0.937411	0.935989
CG12413-PA___KOG1145	0.595409	0.535151	0.852224	0.661406	0.727403	0.291248	0.550933	0.647059	0.64132	0.678623	0.647059	0.734577
CG32527-PB___KOG0462	0.814921	0.814921	0.84505	0.814921	0.596844	0.480631	0.835007	0.846485	0.816356	0.866571	0.817791	0.859397
CG5353-PB___KOG1637	0.960926	0.966715	0.976845	0.972504	0.667149	0.785818	0.962373	0.971056	0.532562	0.544139	0.685962	0.966715
CG8542-PA___KOG0102	0.742358	0.889374	0.892285	0.886463	0.839884	0.777293	0.88064	0.729258	0.822416	0.879185	0.886463	0.902475
CG7698-PA___KOG1137	0.865693	0.581022	0.878832	0.836496	0.891971	0.353285	0.862774	0.8	0.865693	0.725547	0.705109	0.629197
CG1345-PA___KOG1268	1	1	1	1	1	1	1	1	1	1	1	1
CG11567-PA___KOG1158	0.897059	0.898529	0.898529	0.898529	0.904412	0.905882	0.835294	0.889706	0.889706	0.864706	0.9	0.2
CG3225-PA___KOG0922	0.936672	0.944035	0.933726	0.944035	0.938144	0.933726	0.926362	0.888071	0.798233	0.986745	0.938144	0.927835
CG11482-PA___KOG1979	0.765414	0.861654	0.771429	0.196992	0.896241	0.75188	0.839098	0.771429	0.897744	0.845113	0.772932	0.809023
CG4610-PA___KOG2311	0	0	0	0	0	0	0	0	0	0	0	0.942598
CG3539-PD___KOG1301	0.879939	0.925532	0.933131	0.74772	0.943769	0.756839	0.81459	0.893617	0.895137	0.843465	0.933131	0.860182
CG4147-PC___KOG0100	0.958904	0.920852	0.958904	0.907154	0.937595	0.920852	0.90411	0.937595	0.943683	0.937595	0.907154	0.908676
CG4364-PA___KOG2481	0.702229	0.702229	0.700637	0.697452	0.702229	0.700637	0.702229	0.461783	0.700637	0.702229	0.700637	0.576433
CG6854-PC___KOG2387	0.878981	0.89172	0.86465	0.886943	0.850318	0.878981	0.896497	0.896497	0.898089	0.878981	0.883758	0.673567
CG8036-PB___KOG0523	0.923445	0.299841	0.945774	0.948963	0.956938	0.232855	0.944179	0.593301	0.976077	0.942584	0.960128	0.625199
CG10602-PB___KOG1047	0.758958	0.824104	0.762215	0.908795	0.765472	0.827362	0.827362	0.667752	0.67101	0.82899	0.824104	0.762215
CG9281-PC___KOG0927	0.887255	0.893791	0.893791	0.893791	0.893791	0.702614	0.893791	0.893791	0.893791	0.893791	0.892157	0.893791
CG2260-PA___KOG1272	0.708197	0.727869	0.709836	0.770492	0.701639	0.703279	0.752459	0.690164	0.703279	0.695082	0.7	0.708197
CG10724-PA___KOG0318	0.850575	0.844007	0.888342	0.602627	0.914614	0.73399	0.73399	0.885057	0.860427	0.438424	0.812808	0.295567
CG12141-PB___KOG1885	0.820724	0.814145	0.838816	0.838816	0.814145	0.814145	0.814145	0.838816	0.814145	0.817434	0.822368	0.820724
CG11958-PB___KOG0675	0.681518	0.691419	0.689769	0.679868	0.686469	0.277228	0.387789	0.674917	0.615512	0.660066	0.689769	0.676568
CG12140-PA___KOG2415	0.907438	0.866116	0.904132	0.910744	0.87438	0.791736	0.968595	0.910744	0.795041	0.836364	0.890909	0.814876
CG15811-PA___KOG1300	0.919732	0.90301	0.90301	0.93311	0.919732	0.90301	0.929766	0.919732	0.814381	0.797659	0.989967	0.906355
CG3671-PA___KOG1291	0	0	0	0	0	0	0	0	0	0	0	0.81072
CG9364-PC___KOG0602	0.906198	0.79397	0.896147	0.906198	0.926298	0.864322	0.896147	0.896147	0.892797	0.896147	0.917923	0.897822
CG5589-PA___KOG0344	0.552941	0.544538	0.677311	0.438655	0.581513	0.65042	0.547899	0.589916	0.593277	0.662185	0.487395	0.552941
CG9128-PA___KOG1889	0.767285	0.777403	0.822934	0.655987	0.767285	0.841484	0.708263	0.822934	0.779089	0.736931	0.799325	0.770658
CG33297-PC___KOG0211	0.97973	0.959459	0.97973	0.97973	0.97973	0.97973	0.97973	0.97973	0.97973	0.97973	0.97973	0.97973
CG11089-PA___KOG2555	0.984772	0.984772	0.988156	0.976311	0.984772	0.43824	0.984772	0.988156	0.979695	0.988156	0.98308	0.989848
CG5706-PA___KOG2472	0.989831	0.947458	0.998305	0.971186	0.99661	0.655932	0.99322	0.99661	0.994915	0.238983	0.998305	0.994915
CG11660-PB___KOG2270	0.646758	0.665529	0.646758	0.645051	0.645051	0.624573	0.645051	0.645051	0.645051	0.643345	0.646758	0.469283
CG13667-PA___KOG1159	0.821612	0.97084	0.993139	0.838765	0.994854	0.914237	0.891938	0.984563	0.97084	0.993139	0.96741	0.900515
CG10279-PF___KOG0331	0.759931	0.74266	0.759931	0.747841	0.749568	0.747841	0.715026	0.704663	0.747841	0.747841	0.751295	0.713299
CG1640-PB___KOG0258	0.786458	0.192708	0.835069	0.852431	0.720486	0.352431	0.8125	0.810764	0.78125	0.760417	0.809028	0.793403
CG8228-PA___KOG1299	0.907826	0.930435	0.926957	0.977391	0.925217	0.627826	0.827826	0.692174	0.932174	0.932174	0.973913	0.930435
CG11208-PA___KOG1185	0.899824	0.943761	0.927944	0.919156	0.920914	0.768014	0.920914	0.910369	0.922671	0.910369	0.920914	0.908612
CG5165-PA___KOG0625	0.966132	0.55615	0.983957	0.759358	0.973262	0.982175	0.99287	0.98574	0.12656	0.987522	0.994652	0.855615
CG1666-PA___KOG0346	0.846702	0.88057	0.87344	0.843137	0.884135	0.85205	0.907308	0.839572	0.791444	0.695187	0.841355	0.828877
CG8251-PA___KOG2446	0.912343	0.989267	0.994633	0.910555	0.976744	0.654741	0.821109	0.980322	0.987478	0.921288	0.989267	0.685152
CG8728-PA___KOG2067	0.813285	0.813285	0.813285	0.850987	0.815081	0.816876	0.824057	0.795332	0.81149	0.815081	0.81149	0.637343
CG15433-PA___KOG2535	0.981917	0.987342	0.987342	0.980108	0.987342	0.576854	0.663653	0.992767	0.987342	0.992767	0.965642	0.987342
CG3612-PA___KOG1353	0.990958	0.990958	0.990958	0.974684	0.994575	0.757685	0.555154	0.972875	0.972875	0.538879	0.992767	0.952984
CG3534-PA___KOG2531	0.880651	0.867993	0.81736	0.869801	0.864376	0.726944	0.74141	0.770344	0.830018	0	0.857143	0.801085
CG10627-PA___KOG2537	0.887273	0.783636	0.912727	0.929091	0.930909	0.809091	0.870909	0.892727	0.932727	0.136364	0.896364	0.74
CG8258-PA___KOG0362	0.990859	0.531993	1	1	0.994516	0.996344	1	0.987203	1	1	0.989031	0.990859
CG8977-PA___KOG0364	0.974312	0.816514	0.952294	0.858716	0.433028	0.537615	0.974312	0.93945	0.965138	0.952294	0.965138	0.622018
CG8351-PA___KOG0361	0.954128	0.612844	0.917431	0.915596	0.944954	0.625688	0.836697	0.922936	0.915596	0.902752	0.855046	0.915596
CG8439-PA___KOG0357	0.963168	0.970534	0.959484	0.963168	0.961326	0.558011	0.922652	0.963168	0.961326	0.961326	0.963168	0.451197
CG3011-PA___KOG2467	0.881041	0.881041	0.881041	0.895911	0.862454	0.866171	0.866171	0.856877	0.873606	0.855019	0.871747	0.845725
CG8231-PA___KOG0359	1	0.992509	0.992509	1	1	0.7397	0.996255	0.996255	0.998127	0.996255	1	1
CG7033-PC___KOG0363	0.975655	0.968165	0.975655	0.975655	0.996255	0.623596	0.85206	0.973783	0.977528	0.975655	0.973783	0.559925
CG5525-PA___KOG0358	0.855805	0.750936	0.994382	0.981273	0.988764	0.816479	0.878277	0.985019	0.994382	0.580524	0.868914	0.857678
CG3821-PA___KOG0556	0.902256	0.774436	0.900376	0.898496	0.898496	0.278195	0.659774	0.776316	0.827068	0.832707	0.902256	0.593985
CG12529-PA___KOG0563	0.921905	0.921905	0.921905	0.92381	0.92381	0.92381	0.92381	0.927619	0.91619	0.92381	0.92381	0.92381
CG6335-PA___KOG1936	0.948375	0.950287	0.950287	0.961759	0.957935	0.950287	0.954111	0.837476	0.950287	0.992352	0.948375	0.952199
CG3460-PA___KOG2613	0.873563	0.875479	0.875479	0.883142	0.883142	0.863985	0.875479	0.873563	0.869732	0.860153	0.842912	0.842912
CG4347-PA___KOG2638	0.96929	0.96929	0.96929	0.96929	0.96929	0.96929	0.975048	0.96929	0.96929	0.988484	0.96929	0.96929
CG8402-PA___KOG0376	0.825336	0.827255	0.880998	0.877159	0.788868	0.865643	0.869482	0.861804	0.834933	0.867562	0.675624	0.921305
CG3608-PA___KOG1235	0.845857	0.853565	0.849711	0.720617	0.843931	0.857418	0.851638	0.855491	0.849711	0.83815	0.836224	0.635838
CG10206-PA___KOG2572	0.833984	0.8125	0.816406	0.84375	0.835938	0.832031	0.833984	0.853516	0.746094	0.814453	0.753906	0.814453
CG4573-PA___KOG1149	0.947266	0.935547	0.935547	0.935547	0.974609	0.759766	0.970703	0.947266	0.929688	0.939453	0.935547	0.939453
CG4685-PB___KOG2451	0.943137	0.943137	0.943137	0.941176	0.980392	0.943137	0.943137	0.943137	0.943137	0.943137	0.943137	0.970588
CG3333-PA___KOG2529	0.817289	0.789784	0.817289	0.779961	0.787819	0.81336	0.78389	0.80943	0.343811	0.825147	0.825147	0.823183
CG4659-PA___KOG0780	0.952849	0.952849	0.952849	0.950884	0.950884	0.950884	0.952849	0.952849	0.950884	0.952849	0.950884	0.948919
CG6007-PA___KOG1211	0.986248	0.980354	0.986248	0.980354	0.980354	0.976424	0.980354	0.984283	0.766208	0.980354	0.968566	0.980354
CG9253-PA___KOG0330	0.641732	0.726378	0.726378	0.726378	0.726378	0.647638	0.726378	0.73622	0.726378	0.726378	0.726378	0.726378
CG6871-PA___KOG0047	0.928994	0.938856	0.942801	0.942801	0.962525	0.942801	0.942801	0.942801	0.942801	0.925049	0.940828	0.942801
CG5519-PA___KOG0289	0.812253	0.907115	0.899209	0.895257	0.91502	0.237154	0.715415	0.936759	0.918972	0.93083	0.913043	0.905138
CG11154-PA___KOG1350	0.901186	0.901186	0.901186	0.901186	0.901186	0.901186	0.901186	0.901186	0.901186	0.897233	0.897233	0.901186
CG7430-PA___KOG1335	0.942574	0.936634	0.942574	0.942574	0.948515	0.863366	0.90099	0.940594	0.942574	0.932673	0.942574	0.928713
CG2925-PA___KOG2636	0.896825	0.855159	0.892857	0.859127	0.890873	0.765873	0.890873	0.896825	0.896825	0.90873	0.918651	0.859127
CG1100-PA___KOG1498	0.691849	0.693837	0.769384	0.644135	0.697813	0.691849	0.677932	0.677932	0.677932	0.739563	0.697813	0.656064
CG6876-PA___KOG2574	0.812749	0.850598	0.818725	0.842629	0.591633	0.776892	0.848606	0.848606	0.820717	0.814741	0.850598	0.816733
CG2263-PA___KOG2784	0.921844	0.955912	0.951904	0.91984	0.372745	0.955912	0.925852	0.448898	0.917836	0.921844	0.923848	0.925852
CG6988-PA___KOG0190	0.784708	0.841046	0.851107	0.83501	0.810865	0.67002	0.810865	0.847082	0.83501	0.843058	0.812877	0.826962
CG5288-PA___KOG0631	0.928717	0.928717	0.928717	0.930754	0.924644	0.928717	0.930754	0.928717	0.934827	0.95723	0.930754	0.928717
CG17369-PA___KOG1351	0.983707	1	0.997963	1	1	0.608961	1	0.991853	0.949084	0.912424	0.995927	1
CG6050-PA___KOG0460	0.836735	0.838776	0.836735	0.863265	0.834694	0.836735	0.836735	0.836735	0.838776	0.838776	0.859184	0.771429
CG2863-PA___KOG0271	0.95092	0.961145	0.957055	0.957055	0.981595	0.944785	0.957055	0.961145	0.96319	0.957055	0.97546	0.97546
CG1796-PA___KOG0285	0.73706	0.749482	0.749482	0.749482	0.749482	0.134576	0.666667	0.749482	0.749482	0.592133	0.828157	0.826087
CG3724-PA___KOG2653	0.875519	0.962656	0.96473	0.966805	0.96473	0.970954	0.941909	0.96888	0.96888	0.96473	0.96473	0.96473
CG3590-PA___KOG2700	0.792531	0.991701	0.995851	0.991701	0.991701	0.991701	0.90249	0.983402	0.991701	0.904564	0.90249	0.991701
CG9750-PA___KOG2680	0.896266	0.896266	0.896266	0.738589	0.896266	0.736515	0.827801	0.896266	0.56639	0.892116	0.572614	0.900415
CG7024-PA___KOG0225	0.752083	0.74375	0.739583	0.7375	0.604167	0.597917	0.61875	0.727083	0.71875	0	0.71875	0.720833
CG17337-PA___KOG2276	0.749478	0.891441	0.949896	0.949896	0.949896	0.521921	0.966597	0.947808	0.962422	0.949896	0.962422	0.565762
CG7277-PA___KOG3855	0.682008	0.803347	0.784519	0.713389	0.441423	0.811715	0.705021	0.822176	0.788703	0.805439	0.797071	0.830544
CG9539-PA___KOG1373	1	0.995807	0.997904	0.81761	0.834382	1	0.997904	0.997904	0.997904	0.966457	0.997904	0.997904
CG3157-PA___KOG1374	0.94958	0.94958	0.94958	0.94958	0.943277	0.771008	0.939076	0.94958	0.936975	0.947479	0.939076	0.947479
CG5091-PA___KOG2575	0.987395	0.983193	0.983193	0.983193	0.983193	0.983193	0.987395	0.926471	0.960084	0.983193	0.987395	0.987395
CG6476-PB___KOG0466	0.932773	0.934874	0.953782	0.932773	0.901261	0.827731	0.901261	0.941176	0.926471	0.920168	0.901261	0.901261
CG5384-PA___KOG1872	0.878151	0.89916	0.951681	0.810924	0.661765	0.254202	0.817227	0.836134	0.773109	0.735294	0.80042	0.695378
CG3731-PA___KOG0960	0.955414	0.955414	0.955414	0.993631	0.955414	0.993631	0.993631	0.993631	0.993631	0.993631	0.993631	0.993631
CG7176-PC___KOG1526	0.82766	0.880851	0.910638	0.878723	0.868085	0.865957	0.865957	0.868085	0.868085	0.882979	0.868085	0.868085
CG5214-PA___KOG0559	0.692964	0.692964	0.692964	0.690832	0.692964	0.633262	0.30064	0.695096	0.692964	0.633262	0.469083	0.692964
CG4016-PB___KOG1358	0.861407	0.748401	0.8742	0.869936	0.776119	0.763326	0.842217	0.820896	0.859275	0.859275	0.82516	0.823028
CG12390-PA___KOG1800	0.927195	0.916488	0.916488	0.976445	0.929336	0.914347	0.914347	0.8394	0.942184	0.925054	0.944325	0.914347
CG4311-PA___KOG1393	0.965665	0.965665	0.965665	0.965665	0.965665	0.965665	0.969957	0.965665	0.965665	0.965665	0.978541	0.965665
CG16912-PA___KOG2623	0.96129	0.950538	0.931183	0.937634	0.939785	0.963441	0.956989	0.888172	0.96129	0.987097	0.96129	0.935484
CG9177-PG___KOG2767	0.694624	0	0.744086	0.71828	0.696774	0.303226	0.587097	0.645161	0.739785	0.701075	0.552688	0.55914
CG3861-PA___KOG2617	0.991398	0.963441	0.969892	0.963441	0.952688	0.963441	0.972043	0.963441	0.963441	0.434409	0.969892	0.963441
CG12264-PA___KOG1549	0.814255	0.861771	0.87041	0.861771	0.861771	0.844492	0.863931	0.509719	0.861771	0.866091	0.863931	0.859611
CG9060-PA___KOG2703	0.746725	0.786026	0.716157	0.840611	0.79476	0.417031	0.70524	0.866812	0.825328	0.810044	0.467249	0.565502
CG12792-PA___KOG0302	0.87965	0.949672	0.864333	0.890591	0.805252	0.912473	0.949672	0.905908	0.888403	0.846827	0.897155	0.875274
CG4003-PA___KOG1942	0.995624	0.995624	0.995624	0.995624	0.995624	0.884026	0.971554	0.993435	0.95186	0.643326	0.993435	0.921225
CG13090-PA___KOG2017	0.682819	0.839207	0.848018	0.530837	0.674009	0.640969	0.781938	0.605727	0.729075	0.548458	0.84141	0.821586
CG13348-PA___KOG2783	0.922907	0.922907	0.92511	0.922907	0.907489	0.922907	0.922907	0.922907	0.922907	0.922907	0.922907	0.92511
CG9000-PA___KOG2719	0.891593	0.957965	0.891593	0.940265	0.891593	0.891593	0.935841	0.896018	0.891593	0.904867	0.891593	0.891593
CG9022-PA___KOG2754	0.948889	0.946667	0.926667	0.922222	0.928889	0.884444	0.944444	0.902222	0.917778	0.98	0.94	0.931111
CG4008-PA___KOG2775	0.826281	0.826281	0.826281	0.826281	0.821826	0.699332	0.826281	0.826281	0.826281	0.826281	0.826281	0.826281
CG17273-PA___KOG1355	0.832589	0.908482	0.910714	0.984375	0.841518	0.631696	0.957589	0.558036	0.955357	0.921875	0.756696	0.924107
CG4422-PA___KOG1439	1	1	1	0.97973	1	1	1	1	1	1	1	0.995495
CG8048-PC___KOG2909	0.848758	0.89842	0.848758	0.844244	0.844244	0.749436	0.848758	0.857788	0.896163	0.844244	0.851016	0.785553
CG11115-PA___KOG2807	0.781321	0.833713	0.824601	0.98861	0.776765	0.628702	0.892938	0.808656	0.669704	0.813212	0.813212	0.813212
CG5605-PC___KOG0688	0.883827	0.943052	0.933941	0.899772	0.933941	0.528474	0.933941	0.933941	0.965831	0.589977	0.933941	0.917995
CG12170-PA___KOG1394	0.970387	0.970387	0.970387	0.970387	0.974943	0.943052	0.979499	0.993166	0.974943	0.968109	0.961276	0.640091
CG2128-PA___KOG1342	0.927107	0.94533	0.995444	0.879271	0.954442	0.842825	0.94533	0.867882	0.968109	0.931663	0.936219	0.94533
CG7108-PA___KOG2851	0.587699	0.678815	0.740319	0.726651	0.906606	0.740319	0.826879	0.726651	0.892938	0.911162	0.908884	0.740319
CG7057-PA___KOG0938	0.86758	1	0.993151	1	0.995434	0.899543	1	0.993151	1	1	1	1
CG1341-PA___KOG0729	0.965438	0.935484	0.947005	1	0.965438	0.866359	0.965438	0.965438	0.965438	0.965438	0.960829	0.965438
CG17654-PA___KOG2670	0.995392	0.937788	0.995392	0.990783	0.995392	0.995392	0.995392	0.995392	0.995392	0.995392	0.995392	0.859447
CG11654-PA___KOG1370	0.988453	0.983834	0.983834	0.983834	0.983834	0.995381	0.981524	0.833718	0.981524	0.981524	0.988453	0.983834
CG12018-PA___KOG2732	0.826389	0.803241	0.824074	0.951389	0.844907	0.907407	0.888889	0.914352	0.685185	0.69213	0.761574	0.694444
CG4236-PA___KOG0264	0.830626	0.969838	0.969838	0.979118	0.972158	0.832947	0.856148	0.788863	0.972158	0.410673	0.969838	0.972158
CG9388-PA___KOG0937	1	1	0.992974	1	1	1	1	1	1	1	1	1
CG6546-PA___KOG0679	0.838028	0.985915	1	0.971831	0.892019	0.725352	0.840376	0.969484	0.929577	0.915493	0.971831	0.725352
CG7269-PB___KOG0329	0.948235	0.948235	0.948235	0.948235	0.948235	0.948235	0.948235	0.941176	0.948235	0.945882	0.948235	0.938824
CG1291-PA___KOG0853	0.96	0.96	0.948235	0.943529	0.988235	0.927059	0.96	1	1	0.96	0.997647	0.988235
CG5970-PA___KOG2749	0.995283	0.990566	0.988208	0.995283	0.992925	0.556604	0.988208	0.992925	0.985849	0.974057	0.988208	0.985849
CG10149-PB___KOG1463	1	0.91253	1	1	1	1	1	1	1	1	1	1
CG9475-PA___KOG0727	0.92654	0.933649	0.940758	0.936019	0.919431	0.952607	0.924171	0.92654	0.943128	0.7109	0.957346	0.744076
CG6724-PA___KOG0313	0.890736	0.897862	0.945368	0.743468	0.876485	0.752969	0.885986	0.947743	0.895487	0.904988	0.885986	0.940618
CG17565-PA___KOG0365	0.871429	0.880952	0.947619	0.869048	0.87619	0.783333	0.864286	0.87619	0.87619	0.864286	0.911905	0.864286
CG4938-PA___KOG2509	0.813397	0.80622	0.80622	0.789474	0.791866	0.789474	0.801435	0.813397	0.811005	0.794258	0.401914	0.574163
CG6016-PA___KOG2877	0.827751	0.610048	0.744019	0.830144	0.763158	0.834928	0.820574	0.803828	0.933014	0.803828	0.925837	0.930622
CG3127-PA___KOG1367	0.963942	0.96875	0.963942	0.966346	0.966346	0.935096	0.971154	0.961538	0.96875	0.959135	0.975962	0.966346
CG8808-PA___KOG0787	0.905797	0.905797	0.913043	0.925121	0.925121	0.118357	0.509662	0.929952	0.900966	0.891304	0.913043	0.850242
CG10932-PA___KOG1390	0.892944	0.888078	0.892944	0.914842	0.924574	0.827251	0.941606	0.827251	0.907543	0.924574	0.922141	0.922141
CG6769-PA___KOG2785	0.741463	0.719512	0.712195	0.739024	0.763415	0.685366	0.658537	0.758537	0.770732	0.734146	0.721951	0.636585
CG14231-PA___KOG2707	0.880488	0.939024	0.885366	0.892683	0.885366	0.890244	0.892683	0.931707	0.897561	0.926829	0.87561	0.931707
CG2674-PE___KOG1506	0.94132	0.782396	0.94621	0.94132	0.94132	0.831296	0.94132	0.94132	0.94621	0.94132	0.94621	0.92176
CG6415-PA___KOG2770	0.948276	0.948276	0.948276	0.948276	0.950739	0.923645	0.94335	0.921182	0.950739	0.891626	0.948276	0.918719
CG9075-PA___KOG0327	0.960396	0.997525	0.945545	0.94802	0.94802	0.977723	0.965347	0.94802	0.960396	0.945545	0.945545	0.945545
CG2241-PA___KOG0728	0.9825	0.9825	0.9825	0.9725	0.9575	0.9725	0.9825	0.9725	0.9575	0.9825	0.9725	0.9675
CG7483-PA___KOG0328	0.9825	0.9825	0.9825	0.9825	0.9825	0.9825	0.9825	0.9975	0.9825	0.9825	0.98	0.9825
CG7724-PA___KOG1430	0	0	0	0	0	0	0	0	0	0	0	0
CG1354-PA___KOG1491	0.959799	0.964824	0.959799	0.959799	0.967337	0.967337	0.967337	0.964824	0.959799	0.962312	0.969849	0.959799
CG8417-PA___KOG2757	0.667506	0.647355	0.652393	0.652393	0.652393	0.70529	0.692695	0.634761	0.70529	0.672544	0.700252	0.652393
CG3469-PA___KOG0367	0.838384	0.856061	0.856061	0.792929	0.815657	0.363636	0.792929	0.790404	0.813131	0.674242	0.787879	0.752525
CG8721-PA___KOG0622	0.673418	0.858228	0.855696	0.84557	0.774684	0.574684	0.324051	0.906329	0.716456	0.574684	0.855696	0.911392
CG5547-PB___KOG2803	0.720812	0.880711	0.819797	0.819797	0.880711	0.880711	0.93401	0.880711	0.941624	0.959391	0.560914	0.875635
CG8975-PA___KOG1567	0.959391	0.961929	0.992386	0.967005	0.80203	0.954315	0.898477	0.832487	0.814721	0.84264	0.832487	0.814721
CG5705-PA___KOG2726	0.888041	0.913486	0.913486	0.913486	0.895674	0.888041	0.875318	0.882952	0.888041	0.913486	0.888041	0.880407
CG5378-PA___KOG0687	0.851282	0.730769	0.815385	0.874359	0.810256	0.733333	0.787179	0.735897	0.730769	0.730769	0.758974	0.717949
CG6767-PB___KOG1448	0.88946	0.917738	0.88946	0.879177	0.879177	0.946015	0.88946	0.915167	0.88946	0.96144	0.920308	0.719794
CG8239-PA___KOG2833	0.994859	0.994859	0.966581	0.987147	0.976864	0.971722	0.987147	0.987147	0.886889	0.987147	0.984576	0.984576
CG8648-PA___KOG2519	0.826425	0.84456	0.834197	0.834197	0.839378	0.712435	0.836788	0.834197	0.831606	0.84715	0.839378	0.834197
CG10230-PA___KOG2908	0.579634	0.835509	0.772846	0.665796	0.73107	0.569191	0.678851	0.720627	0.699739	0.710183	0.715405	0.407311
CG3704-PA___KOG1532	0.582245	0.582245	0.590078	0.600522	0.582245	0.597911	0.490862	0.32376	0.592689	0.610966	0.590078	0.584856
CG8978-PA___KOG1523	0.962963	0.962963	0.962963	0.960317	0.960317	0.962963	0.997354	0.962963	0.962963	0.960317	0.962963	0.962963
CG12233-PB___KOG0785	0.912698	0.828042	0.886243	0.896825	0.767196	0.603175	0.912698	0.769841	0.925926	0.910053	0.915344	0.912698
CG9090-PA___KOG0767	0.8	0.765333	0.794667	0.808	0.816	0.698667	0.736	0.76	0.816	0.696	0.808	0.792
CG6439-PA___KOG0784	0.90566	0.719677	0.832884	0.884097	0.87062	0.487871	0.830189	0.859838	0.754717	0.881402	0.822102	0.878706
CG1743-PC___KOG0683	0.997297	0.997297	0.997297	0.997297	0.991892	1	0.981081	1	1	0.997297	1	1
CG1129-PB___KOG1322	1	1	1	0.97027	1	1	0.967568	1	1	1	1	1
CG8340-PA___KOG1487	0.934959	0.932249	0.98916	0.9729	0.9729	0.758808	0.932249	0.932249	0.940379	0.921409	0.937669	0.9729
CG11876-PA___KOG0524	0.775956	0.896175	0.907104	0.915301	0.907104	0.57377	0.860656	0.909836	0.920765	0.918033	0.915301	0.920765
CG11334-PB___KOG1468	0.890411	0.945205	0.947945	0.947945	0.980822	0.950685	0.915068	0.950685	0.947945	0.947945	0.923288	0.947945
CG9042-PB___KOG2711	0.889197	0.933518	0.961219	0.889197	0.889197	0.520776	0.889197	0.908587	0.916898	0.889197	0.764543	0.941828
CG11980-PB___KOG2948	0.896936	0.916435	0.916435	0.888579	0.913649	0.908078	0.908078	0.924791	0.927577	0.91922	0.913649	0.91922
CG16935-PA___KOG0025	0.972067	0.944134	0.944134	0.944134	0.972067	0.980447	0.946927	0.941341	0.946927	0.994413	0.988827	0.938547
CG9947-PA___KOG2952	0.930168	0.902235	0.902235	0.899441	0.918994	0.899441	0.885475	0.888268	0.821229	0.888268	0.893855	0.893855
CG32253-PA___KOG2971	0.728291	0.728291	0.728291	0.62465	0.759104	0.717087	0.728291	0.728291	0.717087	0.728291	0.717087	0.773109
CG6258-PA___KOG2035	1	1	1	0.977591	1	0.759104	1	0.977591	1	1	0.977591	1
CG4406-PA___KOG1349	0.817416	0.859551	0.817416	0.831461	0.817416	0.811798	0.817416	0.817416	0.817416	0.817416	0.817416	0.884831
CG3319-PA___KOG0659	0.937853	0.960452	0.951977	0.853107	0.957627	0.80791	0.949153	0.983051	0.940678	0.985876	0.932203	0.937853
CG8142-PA___KOG0989	0.988701	0.915254	0.954802	0.983051	0.881356	0.872881	0.991525	0.855932	0.903955	0.940678	0.858757	0.788136
CG2934-PA___KOG2957	0.988604	0.988604	0.988604	0.982906	0.991453	0.994302	0.988604	0.991453	0.988604	0.988604	0.988604	0.988604
CG18627-PA___KOG0366	0.913793	0.913793	0.913793	0.913793	0.913793	0.913793	0.913793	0.913793	0.913793	0.913793	0.913793	0.893678
CG5029-PA___KOG0788	0.612069	0.623563	0.767241	0.75	0.727011	0.376437	0.787356	0.79023	0.784483	0.701149	0.795977	0.755747
CG4258-PA___KOG2874	0.815029	0.872832	0.875723	0.901734	0.855491	0.789017	0.890173	0.855491	0.861272	0.895954	0.884393	0.890173
CG11255-PA___KOG2854	0.950867	0.939306	0.942197	0.849711	0.945087	0.930636	0.927746	0.933526	0.390173	0.465318	0.942197	0.939306
CG9888-PA___KOG1596	0.66087	0.663768	0.681159	0.657971	0.657971	0.672464	0.655072	0.663768	0.391304	0.66087	0.649275	0.66087
CG10648-PA___KOG3064	0.325581	0.328488	0.465116	0.482558	0	0.447674	0.447674	0.264535	0.444767	0.447674	0.465116	0.357558
CG9946-PA___KOG2916	0.792398	0.795322	0.795322	0.795322	0.789474	0.681287	0.789474	0.789474	0.792398	0.80117	0.804094	0.792398
CG4083-PA___KOG1566	0.932353	0.932353	0.923529	0.932353	0.926471	0.929412	0.988235	0.770588	0.932353	0.917647	0.932353	0.932353
CG4634-PA___KOG1626	0.60767	0.342183	0.581121	0.581121	0.613569	0.60472	0.581121	0.707965	0.581121	0.60177	0.581121	0.569322
CG3416-PA___KOG1556	0.858407	0.858407	0.858407	0.849558	0.858407	0.858407	0.846608	0.849558	0.849558	0.855457	0.858407	0.849558
CG12276-PA___KOG2014	0.95858	0.95858	0.95858	0.95858	0.523669	0.95858	0.95858	0.95858	0.95858	0.940828	0.95858	0.95858
CG7948-PA___KOG1433	0.916914	0.916914	0.890208	0.916914	0.916914	0.919881	0.916914	0.916914	0.367953	0.916914	0.916914	0.857567
CG1598-PA___KOG2825	0.913947	0.949555	0.934718	0.976261	0.905045	0.79822	0.908012	0.934718	0.839763	0.937685	0.89911	0.937685
CG7998-PA___KOG1494	0.913947	0.928783	0.931751	0.931751	0.922849	0.922849	0.928783	0.928783	0.925816	0.919881	0.928783	0.925816
CG31692-PA___KOG1458	0.952239	0.955224	0.955224	0.958209	0	0.737313	0.928358	0.949254	0.958209	0.955224	0.955224	0.958209
CG14999-PA___KOG0991	0.903614	0.813253	0.98494	0.903614	0.939759	0.756024	0.936747	0.936747	0.978916	0.921687	0.98494	0.978916
CG2976-PA___KOG0530	0.957831	0.963855	0.957831	0.96988	0.996988	0.96988	0.960843	0.96988	0.954819	0.996988	0.978916	0.975904
CG2827-PA___KOG2772	0.954819	0.930723	0.981928	0.930723	0.987952	0.798193	0.933735	0.933735	0.933735	0.915663	0.981928	0.981928
CG8996-PB___KOG3954	0.957704	0.993958	0.957704	0.978852	0.957704	0.957704	0.697885	0.81571	0.957704	0.954683	0.954683	0.954683
CG6877-PA___KOG2981	0.613293	0.634441	0.634441	0.73716	0.634441	0.516616	0.706949	0.537764	0.634441	0.728097	0.628399	0.555891
CG1065-PA___KOG1255	0.975684	0.927052	0.978723	0.987842	0.978723	0.963526	0.93921	1	0.963526	0.963526	0.981763	0.933131
CG7581-PA___KOG1036	0.82263	0.972477	0.984709	0.972477	0.972477	0.792049	0.981651	0.987768	0.981651	0.987768	0.975535	0.987768
CG7993-PA___KOG3031	0.894081	0.894081	0.88785	0.884735	0.890966	0.894081	0.909657	0.866044	0.890966	0.894081	0.890966	0.903427
CG14618-PA___KOG2967	0.540625	0.6125	0.8	0.609375	0.653125	0.4125	0.6125	0.484375	0.621875	0.6125	0.55625	0.628125
CG7111-PA___KOG0279	1	1	1	1	1	0.673981	1	1	1	1	1	1
CG5188-PA___KOG2738	0.883648	0.830189	0.81761	0.622642	0.845912	0.625786	0.786164	0.625786	0.619497	0.820755	0.852201	0.845912
CG7490-PA___KOG0815	0.792453	0.619497	0.792453	0.849057	0.808176	0.827044	0.823899	0.849057	0.792453	0.808176	0.827044	0.808176
CG31305-PG___KOG0756	0.893082	0.893082	0.893082	0.893082	0.896226	0.893082	0.921384	0.893082	0.660377	0.798742	0.893082	0.893082
CG6233-PA___KOG1816	0.583596	0.984227	0.747634	0.788644	0.949527	0.757098	0.763407	0.757098	0.763407	0.971609	0.810726	0.766562
CG5193-PA___KOG1597	0.943038	0.939873	0.939873	0.939873	0.939873	0.933544	0.939873	0.939873	0.822785	0.939873	0.939873	0.939873
CG5629-PB___KOG2728	0.901274	0.27707	0.907643	0.898089	0.89172	0.796178	0.89172	0.863057	0.914013	0.589172	0.907643	0.89172
CG5946-PA___KOG0534	0.866242	0.926752	0.926752	0.863057	0.863057	0.875796	0.933121	0.863057	0.856688	0.933121	0.856688	0.933121
CG7857-PA___KOG2606	0.955272	0.939297	0.533546	0.677316	0.520767	0.520767	0.923323	0.696486	0.495208	0.709265	0.939297	0.527157
CG7109-PA___KOG0371	0.996774	1	1	1	1	0.974194	1	1	0.893548	0.716129	1	0.677419
CG18174-PA___KOG1555	1	1	1	1	1	0.36246	1	0.964401	1	1	0.996764	0.511327
CG32505-PA___KOG0372	1	1	1	1	1	0.762987	1	1	0.75974	0.983766	1	1
CG10222-PA___KOG1533	0.970779	0.905844	0.935065	0.905844	0.928571	0.905844	0.925325	0.977273	0.935065	0.905844	0.931818	0.922078
CG4769-PA___KOG3052	0.779221	0.772727	0.772727	0.711039	0.775974	0.63961	0.769481	0.779221	0.727273	0.779221	0.584416	0.503247
CG11837-PA___KOG0820	0.993485	0.993485	0.993485	0.993485	0.990228	0.993485	0.993485	0.599349	0.993485	0.993485	0.990228	0.599349
CG7883-PA___KOG1466	0.794788	0.954397	0.928339	0.918567	0.576547	0.964169	0.954397	0.944625	0.947883	0.964169	0.934853	0.918567
CG13369-PA___KOG2855	0.881967	0.95082	0.931148	0.567213	0.921311	0.931148	0.72459	0.927869	0.921311	0.918033	0.793443	0.895082
CG12217-PA___KOG0373	0.993421	1	1	0.664474	0.993421	0.993421	1	1	1	0.993421	1	0.990132
CG2245-PA___KOG0567	0.821782	0.986799	0.986799	0.980198	0	0.933993	0.993399	0.970297	0.986799	0.983498	0.983498	0.970297
CG5220-PA___KOG1099	0.828383	0.89769	0.966997	0.828383	0.828383	0.828383	0.828383	0.861386	0.828383	0.828383	0.828383	0.828383
CG2453-PA___KOG1540	0.784768	0.89404	0.887417	0.860927	0.950331	0.711921	0.798013	0.798013	0.837748	0.890728	0.569536	0.794702
CG10424-PA___KOG3974	0.923588	0.923588	0.906977	0.933555	0.923588	0.966777	0.920266	0.930233	0.933555	0.916944	0.940199	0.953488
CG3476-PA___KOG0758	0.97	0.96	0.96	0.976667	0.976667	0.976667	0.983333	0.96	0.976667	0.983333	0.973333	0.966667
CG3931-PA___KOG3013	0.956522	0.702341	0.896321	0.943144	0.913043	0.528428	0.936455	0.90301	0.70903	0.919732	0.936455	0.936455
CG11920-PA___KOG2781	0.959866	0.949833	0.949833	0.949833	0.949833	0.474916	0.949833	0.9699	0.949833	0.953177	0.949833	0.842809
CG7610-PC___KOG1531	0.872483	0.872483	0.88255	0.932886	0.855705	0.862416	0.88255	0.90604	0.862416	0.895973	0.892617	0.862416
CG3283-PA___KOG3049	0.845638	0.845638	0.845638	0.845638	0.845638	0.845638	0.845638	0.916107	0.815436	0.916107	0.916107	0.916107
CG8327-PA___KOG1562	0.986111	0.986111	0.982639	0.982639	0.982639	0.986111	0.979167	0.975694	0.979167	0.989583	0.989583	0.982639
CG5823-PA___KOG0894	0.56338	0.573944	0.573944	0.605634	0.478873	0.605634	0.605634	0.471831	0.573944	0.471831	0.573944	0.609155
CG2656-PA___KOG1534	0.985915	0.982394	0.964789	0.982394	0.957746	0.989437	0.985915	0.975352	0.989437	0.985915	0.989437	0.989437
CG12323-PB___KOG0175	0.674912	0.674912	0.674912	0.674912	0.674912	0.674912	0.929329	0.674912	0.349823	0.674912	0.674912	0.674912
CG10903-PA___KOG1541	0.953069	0.956679	0.880866	0.974729	1	0.649819	0.841155	0.895307	1	0.956679	0.949458	0.729242
CG17158-PA___KOG3174	0.974729	0.974729	0.974729	0.967509	0.974729	0.844765	0.974729	0.978339	0.393502	0.971119	0.967509	0.967509
CG3329-PA___KOG0173	0.831502	0.791209	0.791209	0.838828	0.92674	0.967033	0.81685	0.809524	0.798535	0.970696	0.813187	0.783883
CG8636-PA___KOG0122	0.892593	0.885185	0.885185	0.907407	0.907407	0.507407	0.914815	0.922222	0.922222	0.914815	0.922222	0.674074
CG12000-PB___KOG0185	0.888476	0.802974	0.802974	0.516729	0.855019	0.873606	0.840149	0.851301	0.873606	0.791822	0.873606	0.836431
CG1406-PA___KOG1644	0.733083	0.725564	0.733083	0.729323	0.890977	0.729323	0.729323	0.218045	0.733083	0.729323	0.808271	0.62406
CG6341-PA___KOG1668	0.80916	0.854962	0.854962	0.854962	0.71374	0.438931	0.881679	0.851145	0.854962	0.854962	0.870229	0.854962
CG9193-PB___KOG1636	1	0.996169	0.996169	1	1	1	1	1	1	1	1	1
CG4858-PA___KOG3022	0.83908	0.842912	0.869732	0.850575	0.988506	0.835249	0.823755	0.827586	0.846743	0.862069	0.846743	0.83908
CG5277-PA___KOG3163	1	1	1	1	1	1	1	1	1	1	1	1
CG1263-PA___KOG2309	0.933852	0.933852	0.933852	0.933852	0.933852	0.859922	0.933852	0.933852	0.933852	0.933852	0.933852	0.933852
CG5919-PA___KOG0142	0.81323	0.821012	0.821012	0.821012	0.805447	0.642023	0.824903	0.844358	0.836576	0.828794	0.81323	0.614786
CG1983-PA___KOG3157	0.835294	0.835294	0.917647	0.87451	0.843137	0.847059	0.960784	0.839216	0.776471	0.847059	0.85098	0.454902
CG10688-PA___KOG3189	0.996078	0.996078	0.996078	0.988235	0.984314	0.988235	0.992157	0.988235	0.976471	0.988235	0.968627	0.968627
CG1519-PA___KOG0184	0.948819	0.952756	0.952756	0.952756	0.948819	0.952756	0.952756	0.948819	0.976378	0.598425	0.740157	0.952756
CG7834-PB___KOG3180	0.948819	0.948819	0.948819	0.948819	0.948819	0.948819	0.948819	0.948819	0.948819	1	0.948819	0.948819
CG8885-PA___KOG2792	0.857143	0.865079	0.968254	0.853175	0.988095	0.833333	0.968254	0.904762	0.984127	0.884921	0.825397	0.849206
CG3422-PA___KOG0183	0.9	0.904	0.9	0.924	0.924	0.924	0.876	0.924	0.924	0.768	0.92	0.924
CG6750-PA___KOG3188	0.866935	0.866935	0.879032	0.879032	0.866935	0.866935	0.879032	0.879032	0.879032	0.866935	0.866935	0.560484
CG2171-PC___KOG1643	0.991935	1	0.995968	1	1	1	0.991935	0.850806	1	0.979839	1	1
CG8186-PA___KOG1647	0.91498	0.906883	1	0.817814	0.894737	0.574899	0.935223	0.935223	0.935223	0.931174	0.817814	0.817814
CG15481-PA___KOG1068	0.793522	0.866397	0.862348	0.838057	0.874494	0.433198	0.777328	0.781377	0.801619	0.874494	0.923077	0.838057
CG17611-PA___KOG3185	1	1	1	1	1	1	1	1	1	1	1	1
CG18495-PA___KOG0182	0.681633	0.922449	1	0.995918	1	0.889796	1	0.922449	1	0.885714	0.914286	0.832653
CG17652-PA___KOG3164	0.616327	0.616327	0.616327	0.616327	0.616327	0.616327	0.616327	0.734694	0.75102	0.75102	0.608163	0.616327
CG10938-PA___KOG0176	1	0.991837	0.991837	0.991837	0.991837	0.77551	0.991837	0.991837	0.991837	1	0.991837	0.983673
CG17333-PA___KOG3147	0.491803	0.409836	0.413934	0.463115	0.409836	0.520492	0.520492	0.479508	0.5	0.520492	0.463115	0.52459
CG15081-PC___KOG3090	0.934426	0.983607	0.983607	0.934426	0.934426	0.934426	0.934426	0.934426	0.934426	0.934426	0.934426	0.934426
CG11738-PA___KOG3273	1	1	1	0.726141	1	1	0.780083	0.705394	1	1	1	1
CG7339-PA___KOG3297	0.879668	0.879668	0.879668	0.879668	0.879668	0.73029	0.879668	0.622407	0.879668	0.879668	0.879668	0.879668
CG1789-PA___KOG3237	0.689076	0.62605	0.621849	0.680672	0.718487	0.689076	0.672269	0.684874	0.731092	0.684874	0	0.684874
CG4097-PA___KOG0179	0.966102	0.966102	0.966102	0.974576	0.974576	0.974576	0.974576	0.974576	0.966102	0.966102	0.974576	0.974576
CG5266-PA___KOG0181	0.944681	0.944681	0.93617	0.944681	0.961702	0.753191	0.948936	0.970213	0.940426	0.948936	0.948936	0.944681
CG8922-PA___KOG3291	0.842795	0.842795	0.842795	0.842795	0.842795	0.842795	0.842795	0.886463	0.834061	0.842795	0.842795	0.842795
CG4265-PA___KOG1415	0.982456	0.982456	0.982456	0.97807	0.97807	0.982456	0.969298	0.97807	0.97807	0.964912	0.973684	0.960526
CG9207-PA___KOG3149	0.929825	0.929825	0.938596	0.942982	0.938596	0.934211	0.899123	0.921053	0.894737	0.973684	0.903509	0.899123
CG1088-PB___KOG1664	0.881057	0.881057	0.876652	0.881057	0.881057	0.859031	0.881057	0.885463	0.881057	0.885463	0.885463	0.881057
CG8392-PA___KOG0174	0.88	0.684444	0.871111	0.915556	0.915556	0.897778	0.915556	0.902222	0.902222	0.915556	0.897778	0.915556
CG9779-PA___KOG3229	0.821429	0.803571	0.772321	0.758929	0.767857	0.9375	0.821429	0.879464	0.772321	0.799107	0.821429	0.959821
CG3664-PA___KOG0092	0.790909	0.8	0.790909	0.781818	0.463636	0.854545	0.804545	0.790909	0.790909	0.804545	0.777273	0.836364
CG17521-PA___KOG0857	0.744292	0.958904	0.958904	0.954338	0.958904	0.954338	0.621005	0.949772	0.954338	0.958904	0.958904	0.954338
CG4651-PA___KOG3295	0.817352	0.835616	0.799087	0.835616	0.849315	0.442922	0.83105	0.835616	0.817352	0.858447	0.579909	0.817352
CG8905-PA___KOG0876	0.931193	0.93578	0.853211	0.848624	0.830275	0.83945	0.844037	0.93578	0.857798	0.834862	0.830275	0.830275
CG10944-PA___KOG1646	0.848624	0.830275	0.830275	0.848624	0.830275	0.59633	0.834862	0.834862	0.848624	0.848624	0.830275	0.830275
CG5183-PA___KOG3106	0.985915	0.943662	0.943662	0.943662	0	1	0.943662	0.99061	0.943662	0.943662	0.943662	0.826291
CG7007-PA___KOG0233	0.985915	0.985915	0.985915	0.976526	0.976526	0.976526	0.976526	0.976526	0.976526	0.976526	0.981221	0.981221
CG7359-PA___KOG0862	1	1	1	1	1	1	0.981132	1	1	1	1	1
CG12770-PA___KOG3284	0.881517	0.962085	0.962085	0.962085	0.976303	0.772512	0.971564	0.815166	0.985782	0.962085	0.985782	0.962085
CG11979-PA___KOG3218	0.995261	0.886256	0.995261	0.995261	0.995261	0.995261	1	0.995261	0.995261	0.995261	0.995261	1
CG4307-PA___KOG1662	0.895238	0.895238	0.895238	0.890476	0.890476	0.885714	0.895238	0.895238	0.871429	0.895238	0.890476	0.895238
CG3564-PA___KOG1692	0.899522	0.899522	0.899522	0.894737	0.899522	0.899522	1	0.899522	0.904306	0.904306	0.894737	0.904306
CG7808-PC___KOG3283	0.947368	0.980861	0.980861	0.923445	0.980861	0.980861	0.990431	0.971292	0.971292	0.971292	0.971292	0.980861
CG6601-PA___KOG0094	0.995215	0.990431	0.995215	0.995215	0.995215	0.755981	0.990431	0.784689	0.995215	0.770335	0.995215	0.545455
CG5915-PA___KOG0394	1	1	1	1	1	1	1	0.947115	1	0.783654	1	1
CG17498-PA___KOG3285	0.961538	0.961538	0.975962	0.980769	0.966346	0.971154	0.980769	0.971154	0.975962	0.980769	0.956731	0.966346
CG11785-PA___KOG1691	0.835749	0.850242	0.951691	0.942029	0.966184	0.942029	0.956522	0.859903	0.971014	0.869565	0.966184	0.84058
CG11981-PA___KOG0180	0.990291	0.995146	0.995146	0.514563	0.980583	0.912621	0.995146	0.995146	0.995146	0.995146	0.995146	0.995146
CG2852-PA___KOG0880	0.781553	0.669903	0.776699	0.76699	0.771845	0.771845	0.771845	0.796117	0.786408	0.786408	0.786408	0.771845
CG1475-PB___KOG3204	0.946602	0.956311	0.956311	0.902913	0.951456	0.951456	0.849515	0.980583	0.956311	0.830097	0.956311	0.912621
CG17420-RA___KOG1678	0.936585	0.936585	0.936585	0.936585	0.936585	0	0.936585	0.936585	0.931707	0.936585	0.931707	0.936585
CG11857-PA___KOG1688	0.681373	0.637255	0.637255	0.789216	0.465686	0.686275	0.79902	0.779412	0.803922	0.720588	0.803922	0.637255
CG4108-PA___KOG3232	0.985294	0.960784	0.960784	0.980392	0.960784	0.995098	0.960784	0.960784	0.960784	0.348039	0.990196	0.985294
CG7823-PA___KOG3205	0.89604	0.89604	0.89604	0.89604	0.89604	0.89604	0.886139	0.891089	0.89604	0.891089	0.89604	0.688119
CG17331-PA___KOG0177	0.975248	0.985149	0.985149	0.960396	0.955446	0.965347	0.975248	0.985149	0.970297	0.975248	0.985149	0.985149
CG17146-PA___KOG3079	0.811881	0.80198	0.811881	0.559406	0.79703	0.826733	0.806931	0.80198	0.816832	0.816832	0.806931	0.544554
CG1515-PA___KOG0861	0.99	0.99	0.99	0.99	0.99	0.99	0.99	0.99	0.99	0.99	0.99	0.99
CG8284-PA___KOG0418	1	1	1	0.985	1	1	0.975	1	1	0.555	0.985	1
CG2885-PA___KOG0084	0.642857	0.438776	0.658163	0.831633	0.673469	0.841837	0.872449	0.862245	0.617347	0.841837	0.887755	0.841837
CG3395-PD___KOG3301	0.918367	0.933673	0.933673	0.933673	0.933673	0.933673	0.933673	0.933673	0.933673	0.933673	0.933673	0.933673
CG1633-PB___KOG0852	0.969231	0.897436	0.974359	0.969231	0.969231	0.907692	1	0.969231	0.928205	0.969231	0.969231	0.897436
CG1883-PA___KOG3320	0.907692	0.984615	0.984615	0.974359	0.984615	0.779487	0.974359	0.94359	0.851282	0.974359	0.974359	0.984615
CG6719-PA___KOG3313	0.805128	0.871795	0.805128	0.846154	0.841026	0.8	0.866667	0.661538	0.866667	0.769231	0.8	0.789744
CG7073-PA___KOG0077	0.927835	0.726804	1	1	1	0.675258	0.793814	0.927835	1	0.814433	1	1
CG6764-PA___KOG1723	0.703125	0.703125	0.703125	0.703125	0.703125	0.703125	0.703125	0.703125	0.703125	0.703125	0.703125	0.734375
CG8891-PA___KOG3222	0.942708	0.942708	0.942708	0.942708	0.942708	0.942708	0.963542	0.947917	0.958333	0.963542	0.947917	0.942708
CG9099-PA___KOG3239	0.715789	0.784211	0.710526	0.778947	0.778947	0.784211	0.710526	0.721053	0.710526	0.794737	0.784211	0.868421
CG7435-PA___KOG0073	1	1	1	0.772973	1	1	1	1	1	1	1	1
CG7726-PA___KOG0397	0.875676	0.945946	0.945946	0.681081	0.945946	0.708108	0.935135	0.935135	0.918919	0.924324	0.935135	0.935135
CG4185-PA___KOG0871	0.733696	0.733696	0.733696	0.733696	0.733696	0.733696	0.717391	0.733696	0.733696	0.733696	0.733696	0.733696
CG18315-PA___KOG1712	0.956284	0.759563	0.765027	0.967213	0.956284	0.95082	0.945355	0.95082	0.945355	0.825137	0.95082	0.846995
CG4866-PA___KOG4655	0.978022	0.961538	0.956044	0.956044	0.956044	0.708791	0.961538	0.961538	0.961538	0.956044	0.956044	0.956044
CG7375-PA___KOG0420	0.983516	0.983516	0.983516	0.983516	0.983516	0.983516	0.983516	0.983516	0.983516	0.983516	0.983516	0.983516
CG5677-PA___KOG3372	0.972222	0.972222	0.972222	0.972222	0.972222	0.983333	0.972222	0.944444	1	1	1	0.994444
CG3911-PA___KOG3330	0.642458	0.927374	1	0.927374	0.927374	0.916201	1	0.927374	0.927374	0.608939	1	1
CG6510-PA___KOG0829	0.955056	0.955056	0.955056	0.955056	0.955056	0.662921	0.955056	0.955056	0.955056	0.955056	0.955056	0.955056
CG3948-PA___KOG3343	0.96	0.96	0.874286	0.96	0.96	0.96	0.96	0.96	0.88	0.96	0.96	0.885714
CG2210-PA___KOG0888	0.924855	0.895954	0.895954	0.907514	0.895954	0.890173	0.907514	0.890173	0.924855	0.890173	0.930636	0.919075
CG4800-PA___KOG1727	0.988439	0.953757	0.947977	0.953757	0.947977	0.942197	0.947977	0.919075	0.947977	0.953757	0.953757	0.942197
CG14512-PA___KOG3349	0.953488	0.947674	0.947674	0.947674	0.965116	0.947674	0.848837	0.854651	0.930233	0.936047	0.959302	0.953488
CG11110-PA___KOG1568	0.947674	0.947674	0.947674	0.947674	0.947674	0.994186	0.947674	0.97093	0.947674	0.930233	0.94186	0.936047
CG7048-PA___KOG3048	0.64497	0.869822	0.64497	0.680473	0.674556	0.674556	0.680473	0.461538	0.840237	0.846154	0.686391	0.680473
CG11137-PA___KOG3318	0.874251	0.868263	0.874251	0.904192	1	0.904192	0.892216	0.946108	0.850299	1	1	0.868263
CG5258-PA___KOG3167	1	1	1	1	1	1	0.950311	1	1	0.950311	1	0.987578
CG3018-PA___KOG0424	0.99375	1	0.99375	1	1	0.99375	1	0.85625	0.9625	1	1	1
CG3186-PA___KOG3271	0.975	0.975	0.975	0.975	0.975	0.975	0.975	0.975	0.89375	0.975	0.975	0.975
CG5864-PA___KOG0934	0.993671	0.993671	0.993671	0.993671	0.993671	0.993671	0.993671	0.993671	0.993671	0.993671	0.993671	0.993671
CG2968-PA___KOG1758	0.594937	0.639241	0.639241	0.43038	0.613924	0.639241	0.639241	0.689873	0.746835	0.588608	0.632911	0.639241
CG9282-PA___KOG1722	0.692308	0.698718	0.692308	0.698718	0.692308	0.666667	0.698718	0.698718	0.698718	0.692308	0.698718	0.698718
CG8857-PA___KOG1728	0.570513	0.891026	0.891026	0.891026	0.878205	0.891026	0.891026	0.891026	0.891026	0.910256	0.878205	0.891026
CG5338-PB___KOG3411	0.839744	0.903846	0.878205	0.903846	0	0.384615	0.833333	0.871795	0.852564	0.801282	0.820513	0.512821
CG9836-PA___KOG3361	0.774194	0.774194	0.806452	0.819355	0.787097	0.819355	0.819355	0.774194	0.774194	0.832258	0.774194	0.780645
CG11793-PA___KOG0441	0.876623	0.863636	0.915584	0.876623	0.863636	0.720779	0.961039	0.980519	0.876623	0.909091	0.883117	0.935065
CG8900-PB___KOG3311	0.856209	0.849673	0.849673	0.849673	0.849673	0.849673	0.849673	0.849673	0.810458	0	0.849673	0.849673
CG1524-PB___KOG0407	0.894737	0.921053	0.921053	0.921053	0.921053	0.519737	0.921053	0.921053	0.907895	0.921053	0.921053	0.921053
CG2013-PA___KOG0419	1	1	1	1	1	1	1	1	1	1	1	1
CG13389-PA___KOG0400	0.947368	0.947368	0.947368	0.947368	0.947368	0.947368	0.947368	0.947368	0.947368	0.947368	0.947368	0.947368
CG2862-PA___KOG3275	0.741722	0.847682	0.847682	0.715232	0.821192	0.807947	0.834437	0.821192	0.953642	0.794702	0.84106	0.907285
CG15442-PA___KOG1742	0.873333	0.766667	0.766667	0.766667	0.766667	0.48	0.766667	0.766667	0.766667	0.773333	0.766667	0.766667
CG11246-PA___KOG3400	1	1	1	1	1	0.913333	1	1	1	1	1	1
CG4046-PA___KOG1753	0.872483	0.872483	0.872483	0.879195	0.879195	0.872483	0.892617	0.872483	0.879195	0.885906	0.872483	0.879195
CG8332-PA___KOG0898	0.818792	0.973154	0.979866	0.979866	0.785235	0.979866	0.979866	0.979866	0.979866	0.785235	0.979866	0.979866
CG1639-PA___KOG3404	1	0.786207	1	1	1	1	0.958621	1	1	0.993103	1	1
CG6056-PA___KOG0935	0.993007	0.993007	0.993007	0.993007	0.993007	0.979021	0.993007	0.993007	0.993007	0.993007	0.993007	0.993007
CG5268-PA___KOG3442	0.894366	0.894366	0.894366	0.915493	0.915493	0.795775	0.915493	0.795775	0.866197	0.823944	0.795775	0.908451
CG7925-PB___KOG1750	0.787234	0.808511	0.808511	0.787234	0.780142	0.801418	0.971631	0.787234	0.687943	0.780142	0.787234	0.808511
CG11271-PA___KOG3406	0.735714	0.885714	0.885714	0.885714	0.885714	0.885714	0.885714	0.871429	0.885714	0.842857	0.885714	0.6
CG10635-PA___KOG1760	0.870504	0.870504	0.928058	0.870504	0.870504	0.870504	0.870504	0.827338	0.870504	0.913669	0.906475	0.877698
CG4279-PA___KOG1782	0.978261	0.855072	0.978261	0.978261	0.971014	0.978261	0.949275	0.978261	0.978261	0	0.978261	0.978261
CG4759-PA___KOG3418	0.875	0.830882	0.830882	0.830882	0.830882	0.830882	0.830882	0.830882	0.830882	0.830882	1	0.830882
CG7939-PA___KOG0878	0.792593	1	1	1	1	1	1	1	0.555556	1	1	1
CG1163-PA___KOG3405	0.636364	0.636364	0.636364	0.742424	0.742424	0.742424	0.742424	0.636364	0.636364	0.636364	0.742424	0.795455
CG10174-PA___KOG2104	1	0.992366	0.992366	0.992366	0.969466	1	1	1	1	0.977099	0.992366	1
CG2033-PE___KOG1754	0.961832	1	1	1	1	1	1	1	1	1	1	0.969466
CG2960-PA___KOG0003	0.992248	0.992248	0.992248	0.992248	0.992248	0.596899	0.992248	0.953488	0.992248	1	0.992248	0.992248
CG3949-PA___KOG3387	0.96875	0.96875	0.96875	0.929688	0.96875	0.96875	0.992188	0.96875	0.96875	0.96875	0.96875	0.96875
CG9553-PB___KOG1755	1	1	1	1	1	0.716535	1	1	1	1	1	1
CG8210-PA___KOG3432	0.912	0.912	0.912	0.944	0.944	0.912	0.936	0.912	0.912	0.912	0.936	0.912
CG10753-PA___KOG3428	0.648	0.648	0.648	0.648	0.648	0.648	0.648	0.648	0.648	0.648	0.648	0.648
CG12975-PA___KOG1088	0.992	0.992	0.992	0.992	0.992	0.992	0.992	0.992	0.992	0.992	0.992	0.544
CG4111-PB___KOG3436	0.766129	0.983871	0.983871	0.983871	0.983871	0.620968	0.983871	0.983871	0.983871	0.983871	0.983871	0.983871
CG12334-PA___KOG1654	0.975207	0.958678	0.958678	0.958678	0.958678	0.958678	0.958678	0.975207	0.958678	0.975207	0.975207	0.975207
CG1249-PA___KOG3459	0.866667	0.866667	0.866667	0.866667	0.866667	0.891667	0.866667	0.891667	0.866667	0.891667	0.866667	0.866667
CG6213-PA___KOG1772	0.567797	0.59322	0.652542	0.957627	0.610169	0.474576	0.652542	0.508475	0.59322	0.457627	0.508475	0
CG6840-PA___KOG4392	0.898305	0.923729	0.898305	0.898305	0.898305	0.779661	0.898305	0.898305	0.940678	0.898305	0.898305	0.898305
CG4918-PB___KOG3449	0.570175	0.508772	0.508772	0.508772	0.508772	0	0.517544	0.54386	0.508772	0.508772	0.508772	0.570175
CG13393-PA___KOG1746	1	1	0.946903	1	1	1	1	1	1	1	1	1
CG4087-PA___KOG1762	0.59292	0.99115	0.964602	0.964602	0.982301	0.59292	0.59292	0.964602	0.59292	0.59292	0.59292	0.982301
CG10652-PA___KOG2988	0.9375	0.9375	0.9375	0.9375	0.9375	0.982143	0.598214	0.9375	0.9375	0.9375	0.9375	0.9375
CG17737-PA___KOG1770	1	1	1	1	1	1	1	0.927928	1	0.990991	1	1
CG13277-PA___KOG1781	0.927928	0.927928	0.927928	0.927928	0.927928	0.900901	0.936937	0.900901	0.900901	0.927928	0.927928	0.936937
CG11001-PA___KOG0544	0.889908	0.889908	0.889908	0.889908	0.889908	0.889908	0.889908	0.889908	0.889908	0.880734	0.889908	0.697248
CG33005-PA___KOG2906	1	1	1	1	0.990826	1	1	0.990826	0.990826	1	1	1
CG17903-PA___KOG3453	1	1	1	1	1	1	1	1	1	1	1	1
CG16982-PA___KOG2930	0.963303	1	0.963303	0.963303	0.972477	0.963303	0.972477	0.990826	0.862385	0.963303	0.963303	0.963303
CG5163-PA___KOG3463	0.962617	0.962617	0.962617	0.962617	0.962617	0.962617	0.962617	0.962617	0.962617	0.962617	0.962617	0.990654
CG7424-PA___KOG3464	0.961905	0.990476	0.990476	0.990476	0.990476	0.990476	0.990476	0.990476	0.990476	0.990476	0.990476	0.990476
CG11267-PA___KOG1641	0.990385	0.990385	0.990385	0.990385	0.990385	0.990385	0.990385	0.990385	0.990385	0.980769	0.990385	1
CG10130-PA___KOG3457	0.683168	0.683168	0.683168	0.683168	0.683168	0.485149	0.485149	0.485149	0.683168	0	0.485149	0.683168
CG10418-PA___KOG3448	1	1	1	1	1	1	1	1	1	1	1	1
CG2021-PA___KOG1784	0.989583	0.989583	0.989583	0.989583	0.989583	0.989583	0.989583	0.989583	0.989583	0.979167	0.989583	0.989583
CG1660-PA___KOG3479	0.760417	0.760417	0.760417	0.760417	0.760417	0.760417	0.760417	0.760417	0.760417	0.822917	0.760417	0.760417
CG18591-PA___KOG1774	0.957895	0.957895	0.957895	0.957895	0.957895	0.957895	0.957895	0.968421	0.957895	0.957895	0.957895	0.957895
CG9091-PA___KOG3475	0.776596	0.968085	0.968085	0.968085	0.957447	0.989362	0.968085	0.968085	0.968085	0	0.968085	0.968085
CG9878-PB___KOG3480	0.978495	0.978495	0.978495	0.913978	0.978495	0.978495	0.967742	0.978495	0.946237	0.849462	0.978495	0.978495
CG5827-PA___KOG0402	0.967742	0.956989	0.956989	0.956989	0.956989	0.956989	0.774194	0.956989	0.956989	0.956989	0.956989	0.956989
CG11611-PA___KOG1733	0.817204	0.817204	0.817204	0.806452	0.817204	0.806452	0.806452	0.83871	0.83871	0.817204	0.83871	0.860215
CG6610-PA___KOG1775	0.945652	0.880435	0.880435	0.945652	0.945652	0.945652	0.945652	0.956522	0.880435	0.956522	0.945652	0.945652
CG4494-PA___KOG1769	0.901099	0.901099	0.901099	0.901099	0.901099	0.901099	0.901099	0.901099	0.901099	0.912088	0.901099	0.901099
CG6998-PB___KOG3430	1	1	1	1	1	1	1	1	1	0.911111	1	1
CG1728-PA___KOG3489	0.955056	0.651685	0.955056	0.955056	0.955056	0.955056	0.955056	0.932584	0.94382	0.629213	0.955056	0.955056
CG16792-PA___KOG3482	0.842697	0.842697	0.842697	0.842697	0.842697	0.842697	0.842697	0.842697	0.842697	0.842697	0.842697	0.842697
CG8627-PA___KOG0817	1	0.965517	0.965517	0.988506	0.965517	1	1	0.965517	0.91954	1	1	0.965517
CG10423-PA___KOG1779	0.964706	0.905882	0.894118	0.811765	0.870588	0.870588	0.870588	0.870588	0.894118	0.870588	0.870588	0.964706
CG9742-PA___KOG1780	0.87013	1	0.87013	0.87013	0.87013	1	0.87013	0.87013	0.87013	1	0.87013	0.87013
CG3450-PA___KOG3493	0.986486	1	1	1	1	0.986486	0.986486	0.743243	0.986486	0.986486	0.986486	0.945946
CG18001-PA___KOG3499	0.915493	0.873239	0.887324	0.873239	0	0.887324	0.873239	0.887324	0.873239	0.901408	0.985915	0.873239
CG14214-PA___KOG3498	1	1	1	1	1	1	1	1	1	1	1	1
CG13628-PA___KOG3497	1	1	1	1	1	1	1	1	1	1	1	1
CG15527-PA___KOG3502	0.769231	0.769231	0.769231	0.769231	0.769231	0.769231	0.769231	0.769231	0.769231	0.769231	0.769231	0.769231
CG7637-PA___KOG3503	0.907692	0.923077	0.769231	0.907692	0.892308	1	1	0.907692	0.569231	0.661538	0.769231	1
CG8495-PA___KOG3506	0.947368	0.947368	0.947368	0.964912	0.929825	0.964912	0.964912	0.964912	1	0.947368	0.947368	0.947368
CG3997-PA___KOG0002	0.980769	0.980769	0.980769	0.980769	0.980769	0.980769	0.980769	0.980769	0.980769	0.653846	0.980769	1
total	0.856675	0.832475	0.879429	0.859831	0.856879	0.75731	0.846707	0.856664	0.847567	0.817657	0.854035	0.833
average	0.868553	0.858429	0.888293	0.873773	0.865202	0.791764	0.867564	0.867884	0.863834	0.841306	0.874009	0.852821
