# Supplementary material for: Complete genomes of Hairstreak butterflies, their speciation, and nucleo-mitochondrial incongruence
Source: Sci Rep. 2016 Apr 28;6:24863. doi: 10.1038/srep24863 (PMC4848470; doi:10.1038/srep24863)
Supplement: Supplementary Table S3 [file srep24863-s3.xls]

## Sheet: Index
Supplementary Table S3. Gene expansion events in Calycopis cecrops
This file contains multiple sheets and each sheet corresponds to one supplement table
S3A	supplementary Table S3A. Expanded protein families in Calycopis cecrops
S3B	supplementary Table S3B. Enriched GO terms associated with the expanded gene families in Calycopis cecrops

## Sheet: S3A
Table S3A. Expanded protein families in Calycopis cecrops
Gene expansion index 1: ratio of number of Calycopis cecrops proteins and average number of proteins from other species in the orthologous group
Gene expansion index 2: ratio of total length of Calycopis cecrops proteins and average total length of proteins from other species in the orthologous group
Protein IDs	Gene expansion index 1	Gene expansion index 2	Minimum of gene expansion indices	Orthologs in flybase	Function annotation
cce1601.8,cce1601.7,cce1601.6,cce19309.10,cce13288.2,cce13288.3,cce13288.1,cce19309.8,cce19309.9,cce19309.1,cce19309.2,cce19309.4,cce19309.5,cce19309.7,cce1601.10	15	8.31294	8.31294	CG30036-PA,CG33145-PB	Beta-1,3-galactosyltransferase
cce385.2,cce243.25,cce14669.4,cce1520.4,cce4800.1,cce19950.1,cce2838.1,cce2838.2,cce4366.1,cce57517.1	10	7.4213	7.4213	CG33998-PA	Salivary_secreted_peptide
cce7515.12,cce33503.1,cce12204.1,cce11458.1,cce16159.1,cce7151.1,cce303121.1,cce7616.2,cce2894.20,cce12670.1,cce26577.1,cce47257.1,cce5309.2,cce5309.3,cce5309.6,cce2178.2,cce7515.4,cce7515.7,cce50030.3,cce2894.18,cce2894.19,cce5309.5,cce12670.2,cce2178.1,cce9749.3,cce9749.1,cce9749.4	13.5	6.81701	6.81701	CG6236-PB,CG15695-PA	Unknown
cce1351.57,cce1089.5,cce2070.19,cce19202.1,cce200182.1	5	9.01894	5	CG10139-PA	Zinc_finger_protein
cce11385.4,cce11385.5,cce11385.6,cce11385.1,cce11385.2,cce11385.3,cce21910.1,cce6356.2,cce6356.1	9	4.81566	4.81566	CG9520-PB	Glycoprotein-N-acetylgalactosamine_3-beta-galactosyltransferase_1
cce5352.2,cce5352.4,cce5352.5,cce5352.3,cce348.6,cce11108.6,cce11108.2,cce58169.1,cce32233.2,cce348.11,cce348.10	11	4.81524	4.81524	CG6692-PC	Cathepsin_L
cce4115.14,cce3558.2,cce11017.1,cce18782.5,cce26934.1,cce7445.1	6	4.71595	4.71595	CG13408-PA	Unknown
cce89038.1,cce12915.1,cce23248.1,cce35171.1,cce35171.2,cce12015.1	6	4.64552	4.64552	CG1702-PB	Glutathione_S-transferase
cce2472.8,cce62638.1,cce6651.1,cce4796.3,cce10057.1	5	4.48871	4.48871	CG11576-PA	Solute_carrier_family_protein
cce12470.2,cce12470.3,cce12470.1,cce78983.1,cce78983.2	5	4.15504	4.15504	CG7840-PA	Polyprenol_reductase
cce187835.1,cce19403.2,cce45589.3,cce986.7,cce114059.1,cce37200.4	6	4.10427	4.10427	CG8366-PA	Exonuclease
cce11743.1,cce1493.2,cce2918.1,cce34291.1,cce5106.1,cce6375.1	6	4.07228	4.07228	CG14447-PA	Glutamate_receptor-interacting_protein
cce4442.28,cce316912.1,cce302746.15,cce76255.1	4	4.14727	4	CG13390-PA	GTPase
cce35371.1,cce447.4,cce447.22,cce310262.13	4	4.58333	4	CG5414-PB	Isoleucine--tRNA_ligase
cce19073.5,cce2790.6,cce14744.3,cce12852.5,cce18044.2,cce27703.1,cce6339.8,cce24181.2,cce2790.23,cce101396.1,cce301690.7,cce6566.11,cce318227.1,cce3621.3,cce8049.2,cce6175.2,cce692.1,cce2828.2,cce2826.4,cce37457.3,cce72.4,cce24414.3,cce1946.1,cce1160.6	4	4.13803	4	CG8783-PB,CG13775-PA,CG16863-PB	Zinc_finger_BED_domain-containing_protein
cce11108.7,cce11108.5,cce11108.3,cce348.8	4	7.43038	4	CG10460-PA	Digestive_cysteine_proteinase
cce25239.1,cce575.7,cce1089.8,cce4377.1,cce18.43,cce10917.10,cce5337.1,cce4119.12,cce12165.4,cce4241.5	5	3.96352	3.96352	CG12253-PA	Putative_nuclease
cce89285.1,cce35278.1,cce261578.1,cce333.17,cce333.9,cce333.7,cce333.6,cce333.8	8	3.77111	3.77111	CG1637-PD	Iron/zinc_purple_acid_phosphatase-like_protein
cce914.22,cce164166.1,cce6054.6,cce677.2,cce677.3,cce23857.1,cce677.1,cce3547.10,cce12235.20,cce1852.11,cce2568.3,cce14605.1,cce3547.9,cce16992.2,cce14215.2	3.75	4.48214	3.75	CG8281-PA,CG3163-PA,CG5180-PB,CG3386-PA	Eisosome_protein
cce111094.1,cce7603.218,cce7603.20,cce318111.12,cce7603.12,cce7603.168,cce6274.1,cce7603.219	4	3.72159	3.72159	CG1886-PB	Ion-transporting_P-type_ATPase
cce27380.1,cce2606.3,cce2606.4,cce4442.10	4	3.61821	3.61821	CG8036-PC	Transketolase
cce6614.5,cce2304.6,cce2304.7,cce2304.5,cce6536.4,cce13711.1,cce7091.6	7	3.55867	3.55867	CG13439-PA	Cell_adhesion_molecule
cce7603.134,cce318478.2,cce4612.13,cce32050.1	4	3.52919	3.52919	CG5705-PA	Peptide_chain_release_factor
cce318111.10,cce316913.11,cce305.15,cce903.21	4	3.51867	3.51867	CG5345-PA	Cystathionine_gamma-synthase
cce535.64,cce535.31,cce535.35,cce535.34,cce535.28,cce535.27	6	3.47423	3.47423	CG44881-PA	Unknown
cce9885.7,cce56045.1,cce2824.5,cce2394.7,cce5297.1,cce135.15,cce597.30,cce7304.1,cce14723.1,cce2070.12,cce5453.2,cce178.21,cce2300.10,cce3100.4,cce629.3,cce629.4,cce3523.6,cce17419.2,cce3413.17,cce22074.1,cce71561.1,cce301865.5,cce8617.8,cce540.1,cce522.9,cce10766.1,cce4241.8,cce8606.3,cce1944.4,cce2231.4,cce3804.1,cce15691.5,cce183.10,cce5061.6,cce2716.5	5.83333	3.46982	3.46982	CG3238-PA	ATP-dependent_DNA_helicase
cce21290.1,cce1975.1,cce310262.24,cce318111.4	4	3.41685	3.41685	CG6950-PC	Aminotransferase
cce6371.10,cce6371.11,cce6371.12,cce6371.13,cce587.4,cce587.5,cce587.6,cce587.7,cce587.3,cce1435.13	5	3.39781	3.39781	CG41378-PB	Gamma-interferon-inducible_lysosomal_thiol_reductase
cce2349.5,cce2349.3,cce2349.2,cce3510.9,cce31690.1,cce2349.1,cce303251.1,cce11901.8,cce4291.4,cce189380.1	3.33333	3.72498	3.33333	CG18493-PA,CG3734-PA	serine_protease
cce1014.8,cce1014.7,cce1014.6,cce48873.1,cce5896.3,cce1880.21,cce8557.5,cce5659.1,cce5659.2,cce5659.3	5	3.2441	3.2441	CG10360-PA	Sequestosome
cce1378.1,cce1378.4,cce773.9,cce2389.1,cce3305.3,cce3305.4,cce3305.1,cce3305.2,cce1498.5,cce16882.1,cce582.3,cce1605.2,cce16621.7	4.33333	3.21674	3.21674	CG8593-PA	Geranylgeranyl_pyrophosphate_synthase
cce33924.1,cce33924.3,cce33924.2,cce8611.1,cce28483.1,cce15671.1,cce15671.3,cce13765.1,cce13765.3	4.5	3.20115	3.20115	CG1878-PA	Cecropin-A
cce748.13,cce8343.4,cce21209.1,cce298765.1,cce3148.1,cce7631.2,cce6674.1,cce6674.6,cce6674.7,cce6674.4,cce6674.5,cce6674.3,cce34471.1,cce13783.1,cce8343.1,cce7631.1	3.2	3.17131	3.17131	CG3050-PA,CG8859-PA,CG1829-PA,CG3616-PA	Cytochrome_P450
cce1323.1,cce219.5,cce11444.6,cce11444.7,cce11444.4,cce11444.5,cce2527.17,cce2527.16,cce7990.4,cce7990.5,cce7990.6,cce7990.1,cce7990.3,cce6833.2,cce6833.1,cce104312.1,cce11444.10,cce11444.11,cce11444.12,cce11444.13,cce85815.1,cce3645.8,cce11444.8,cce3645.1,cce11444.9,cce302824.1,cce11444.3,cce800.3,cce11444.1,cce27507.1,cce13821.2,cce13821.1,cce3645.3,cce1222.1,cce505.3,cce505.1,cce3645.7,cce9261…	3.90909	3.09426	3.09426	CG7996-PA,CG6361-PB,CG6367-PA	Serine_protease_persephone
cce318111.14,cce156107.1,cce10819.1,cce7603.123,cce3831.12	5	3.08197	3.08197	CG9330-PA	ABC_transporter_ATP-binding_protein
cce4020.1,cce39501.1,cce1788.27,cce16284.7,cce4020.4,cce4020.3	6	3.06744	3.06744	CG4598-PA	Enoyl-CoA_delta_isomerase_1,_mitochondrial
cce2762.3,cce2762.1,cce3513.2,cce2245.2,cce2245.1,cce2762.2,cce3513.1,cce78900.1	4	3.0624	3.0624	CG7629-PA,CG4740-PB,CG10146-PA,CG18372-PA	Attaci
cce75410.1,cce3020.1,cce3020.2,cce3020.3,cce3849.1,cce1701.2,cce8804.3	7	3.0331	3.0331	CG30463-PA	Putative_polypeptide_N-acetylgalactosaminyltransferase
cce302665.8,cce55635.1,cce7603.164	3	4.54069	3	CG17337-PA	UvrABC_system_protein
cce324245.21,cce7603.17,cce713.13	3	6.65666	3	CG11208-PA	Pyruvate_oxidase
cce7603.73,cce323672.35,cce2073.6	3	6.44093	3	CG30360-PC	Alpha-amylase
cce40846.1,cce4727.1,cce4727.2,cce35299.1,cce10242.7,cce10242.6,cce5286.6,cce3965.1,cce35299.3	3	4.77025	3	CG9364-PF	Trehalase
cce302384.7,cce318111.26,cce7603.69	3	3.0506	3	CG8757-PB,CG7601-PA	Uncharacterized_oxidoreductase
cce30162.1,cce303653.39,cce324245.8	3	5.65075	3	CG30022-PB	Penicillin-binding_protein
cce25616.6,cce837.8,cce19403.3	3	3.24517	3	CG6568-PA	Unknown
cce2326.1,cce317752.15,cce318478.5	3	4.07212	3	CG3724-PB	Putative_6-phosphogluconate_dehydrogenase
cce137302.2,cce12235.15,cce2362.2	3	5.02295	3	CG34149-PA	Zinc_finger_protein
cce13494.9,cce13494.8,cce317752.6	3	4.44387	3	CG33486-PA	D-aspartate_ligase
cce1122.17,cce318111.7,cce1122.5	3	4.68132	3	CG17691-PC	Pyruvate_dehydrogenase_E1_component_subunit_beta
cce2474.3,cce2474.4,cce60891.3,cce53631.1	4	2.99128	2.99128	CG7924-PA	Chorion_class_CB_protein
cce2508.13,cce2508.12,cce2508.11,cce2508.15,cce2508.8,cce2508.14,cce2508.3,cce2508.5,cce2508.6,cce2508.7,cce2508.9	3.66667	2.94083	2.94083	CG32255-PA,CG32261-PA,CG32258-PB	Gustatory_receptor_for_sugar_taste
cce2460.7,cce3582.17,cce207.8	3	2.91234	2.91234	CG30339-PA	Alpha-tocopherol_transfer_protein-like
cce6616.1,cce7603.173,cce3615.2,cce6614.2,cce3615.1,cce1418.1,cce1418.2	7	2.8829	2.8829	CG11397-PA	Structural_maintenance_of_chromosomes_protein
cce6395.3,cce84.1,cce170572.1,cce4442.4	4	2.87734	2.87734	CG3590-PA	Adenylosuccinate_lyase
cce318478.9,cce7603.80,cce7603.82,cce310261.2,cce2666.10,cce2666.16	3	2.86096	2.86096	CG31628-PA	ATP-dependent_Clp_protease_ATP-binding_subunit
cce7027.4,cce7027.3,cce74474.1	3	2.84727	2.84727	CG15429-PA	Cytochrome_b5_domain-containing_protein_1
cce2113.2,cce2113.3,cce9105.8,cce9105.4,cce9105.5,cce9105.7,cce9105.1,cce9105.2,cce9105.3,cce19745.1,cce2464.5,cce9105.11,cce4201.4,cce57583.3,cce9105.12,cce2859.3,cce54422.22,cce4993.3,cce4993.1,cce4993.4	2.85714	2.79662	2.79662	CG4486-PA,CG11466-PA	Cytochrome_P450
cce303334.16,cce303334.15,cce303334.22	3	2.77439	2.77439	CG11655-PA	Solute_carrier_family
cce788.2,cce152169.1,cce16261.1	3	2.77011	2.77011	CG4101-PA	Protein_anon-73B1
cce2681.9,cce2068.7,cce10804.8,cce9551.3,cce318111.34,cce167461.1,cce316913.12,cce56167.1,cce29885.1,cce10804.12,cce50588.1,cce447.24,cce447.20,cce1440.10,cce29844.1,cce302382.7,cce302382.6,cce302382.5,cce302382.4,cce302382.2,cce39104.1,cce61953.1,cce300870.1,cce2971.1,cce2971.2,cce2971.3,cce3299.2,cce3299.3,cce447.19,cce447.18,cce447.16,cce4377.6,cce4377.5,cce1975.24,cce857.8,cce6056.1,cce7603.9…	3.32	2.76589	2.76589	CG9701-PA	Beta-glucosidase
cce25442.3,cce7603.90,cce303359.1	3	2.71717	2.71717	CG6009-PA	Pyrroline-5-carboxylate_reductase
cce2029.2,cce3918.2,cce6924.1,cce30230.2,cce14147.2,cce3918.1,cce3918.3,cce3918.4	4	2.69861	2.69861	CG43462-PC	Neural_cell_adhesion_molecule
cce482.1,cce303133.2,cce55746.1,cce10479.1,cce10479.2	5	2.63068	2.63068	CG6128-PB	Alpha-L-fucosidase
cce67043.4,cce67043.5,cce67043.3,cce73899.1	4	2.62931	2.62931	CG4365-PC	Hydroxyacylglutathione_hydrolase,_mitochondrial
cce303653.33,cce560.1,cce7603.103	3	2.61888	2.61888	CG2543-PA	Folylpolyglutamate_synthase
cce5722.9,cce3573.2,cce1598.3,cce7428.4	4	2.61588	2.61588	CG3066-PA	Serine_proteinase
cce7603.140,cce7603.13,cce2058.3	3	2.61153	2.61153	CG6413-PA	Ribonuclease
cce2481.11,cce2030.7,cce12522.1	3	2.60976	2.60976	CG4111-PA	60S_ribosomal_protein_L35
cce303653.31,cce3300.3,cce3300.2	3	2.58984	2.58984	CG3926-PA	Serine--pyruvate_aminotransferase
cce26358.1,cce5285.10,cce302383.3,cce302383.1,cce50111.1,cce5285.14,cce5285.13,cce5285.12,cce5285.11	9	2.5648	2.5648	CG10123-PA	DNA_topoisomerase_3-alpha
cce1992.1,cce1992.2,cce1992.13	3	2.55416	2.55416	CG4231-PA	Odorant_receptor
cce26182.3,cce26182.6,cce26182.4	3	2.52974	2.52974	CG7120-PF	Unknown
cce2126.4,cce2126.5,cce1498.2	3	2.50805	2.50805	CG9733-PA	Serine_protease_easter
cce3413.15,cce3413.16,cce3413.18,cce316913.14,cce85377.1	2.5	2.59027	2.5	CG9331-PC,CG31674-PA	Glyoxylate_reductase/hydroxypyruvate_reductase
cce116783.1,cce27526.1,cce7773.2,cce7773.1,cce14067.1,cce384.2,cce1064.4,cce318.8,cce318.6,cce318.4,cce318.5,cce2658.1,cce11381.3,cce11381.4,cce11381.5,cce11381.6,cce11381.7,cce980.1,cce2657.7,cce2657.4,cce2657.3,cce2657.2,cce2657.1,cce2657.8,cce302382.18,cce4023.1,cce1064.3,cce8964.3,cce1064.6,cce1064.5,cce5582.1,cce318.7,cce13437.6,cce13437.2,cce1064.7,cce384.10	2.76923	2.49982	2.49982	CG13813-PA,CG6830-PA,CG1561-PB,CG31975-PB,CG8811-PB	Uncharacterized_kinase-like_protein
cce6718.5,cce6718.6,cce6718.1,cce8350.5,cce303345.1	5	2.48077	2.48077	CG14689-PA,CG31391-PA	Protein_phosphatase_1_regulatory_subunit
cce4548.1,cce4546.2,cce4546.3	3	2.46049	2.46049	CG9752-PA	Unknown
cce4773.7,cce630.2,cce630.6	3	2.45312	2.45312	CG3568-PA,CG2909-PA	Unknown
cce9456.1,cce9456.3,cce887.1	3	2.4375	2.4375	CG14575-PB	Neuropeptides_capa_receptor
cce808.14,cce47856.1,cce808.4,cce808.3	4	2.43416	2.43416	CG9494-PA	CD63_antigen
cce76587.1,cce935.5,cce935.3	3	2.38869	2.38869	CG8132-PA	Omega-amidase_NIT2
cce23932.1,cce3782.2,cce3782.1,cce13343.1,cce683.7,cce18359.1,cce7438.13,cce7438.12,cce7438.11,cce17631.2,cce3.6,cce110331.2,cce17631.1,cce7658.6,cce13343.2,cce13343.3,cce13343.4,cce13343.5,cce66143.1,cce63583.1,cce7438.9,cce17631.3,cce8970.5,cce299704.1	4.8	2.37504	2.37504	CG31075-PB,CG3752-PA	Aldehyde_dehydrogenase
cce22311.1,cce303350.3,cce2775.6,cce2775.5,cce323672.23,cce2775.8	3	2.36856	2.36856	CG3798-PD	Protein_lifeguard
cce109497.1,cce25271.1,cce32470.2,cce19689.11	4	2.35317	2.35317	CG4739-PA	UDP-glucuronosyltransferase
cce5370.2,cce5370.3,cce5370.4	3	2.3512	2.3512	CG3757-PA	Protein_yellow
cce317752.2,cce1108.14,cce310261.3	3	2.3441	2.3441	CG8893-PA	Glyceraldehyde-3-phosphate_dehydrogenase
cce107574.1,cce202444.1,cce3777.1,cce3777.2	4	2.33186	2.33186	CG2981-PA	Troponin
cce733.3,cce733.2,cce733.1,cce733.6,cce733.5,cce733.4,cce733.9,cce54422.15,cce13148.1,cce1152.4,cce9597.8,cce1279.3,cce862.2,cce54835.1,cce748.11,cce26882.1,cce394.2,cce3999.9,cce3999.8,cce3999.3,cce14523.1,cce14523.2,cce6577.3,cce6577.6,cce6577.5,cce611.2,cce2126.12,cce35451.1,cce88971.1,cce4100.4,cce4100.3,cce82583.1,cce57583.1,cce800.2,cce800.1,cce2502.15,cce11474.5,cce11474.2,cce11474.1,cce54…	2.6	2.31676	2.31676	CG10248-PA,CG10242-PA,CG7249-PB,CG8687-PD,CG12800-PA,CG9438-PA,CG10245-PB,CG2397-PA,CG13977-PA	Cytochrome_P450
cce98530.1,cce316913.1,cce9816.4,cce9816.3,cce1837.1	2.5	2.30965	2.30965	CG10315-PA,CG5288-PD	N-acetylgalactosamine_kinase
cce7919.1,cce4007.1,cce6280.3,cce1503.1,cce4007.2,cce6422.7	3	2.30818	2.30818	CG11200-PB	Carbonyl_reductase_[NADPH]
cce498.7,cce1576.18,cce1576.14,cce1576.6	4	2.26494	2.26494	CG2448-PA	Alpha-(1,6)-fucosyltransferase
cce323218.2,cce324245.26,cce514.3	3	2.26026	2.26026	CG12189-PA	Putative_UV-damage_repair_protein
cce40483.1,cce960.1,cce2772.1,cce47879.1,cce1303.5,cce22389.1,cce8109.2,cce8109.1,cce1303.4,cce5061.7,cce829.1,cce16545.1	3	2.24834	2.24834	CG12950-PA,CG12484-PB,CG34371-PB	Cell_adhesion_molecule
cce2787.1,cce16806.1,cce1699.1,cce4442.26	4	2.24696	2.24696	CG6499-PB	Putative_ammonium_transporter
cce11627.9,cce7603.53,cce323672.37	3	2.24683	2.24683	CG5103-PA,CG31005-PA	Decaprenyl-diphosphate_synthase
cce121746.1,cce5565.1,cce3582.15	3	2.22523	2.22523	CG9548-PA	PHD_finger-like_domain-containing_protein_5A
cce1475.8,cce1475.9,cce1237.8	3	2.22253	2.22253	CG6449-PB	Ninjurin-1
cce2773.10,cce22817.2,cce2773.11,cce2773.9,cce72237.1	5	2.21704	2.21704	CG30344-PA	Solute_carrier_family_protein
cce6359.4,cce6359.2,cce6359.3	3	2.1962	2.1962	CG30172-PA	Ejaculatory_bulb-specific_protein_3
cce2737.5,cce2737.7,cce9840.1	3	2.18225	2.18225	CG31751-PA	Hydroxylysine_kinase
cce310262.10,cce116344.1,cce11707.1	3	2.17423	2.17423	CG1440-PD	Bleomycin_hydrolase
cce229247.1,cce27135.1,cce94605.1,cce27135.2,cce318478.15	2.5	2.16213	2.16213	CG4900-PA,CG6342-PA	Cytoplasmic_aconitate_hydratase
cce1392.2,cce1392.1,cce15164.4,cce554.1,cce11684.1,cce7272.7,cce4338.3,cce22655.1,cce11684.2,cce135.12,cce4773.8,cce69644.1,cce135.7,cce34640.1,cce2230.13,cce2300.2,cce1481.3,cce1481.2,cce1481.5,cce1481.4,cce2300.1,cce67043.12,cce67043.10,cce137.33,cce7272.8,cce6365.2,cce137.24,cce137.25,cce135.10,cce4773.9,cce4338.2,cce4773.11,cce29649.11,cce67043.11,cce6365.1,cce33196.2,cce33196.1,cce15164.1,cc…	3.23529	2.1604	2.1604	CG3524-PB,CG17374-PC,CG16935-PB,CG3523-PC	Dehydrogenase
cce131132.1,cce645.11,cce645.12,cce7603.72,cce645.7,cce52801.1,cce7603.66	3.5	2.15709	2.15709	CG14993-PA,CG9242-PB	Fumarylacetoacetase
cce9433.1,cce137.3,cce137.4,cce137.2	4	2.1558	2.1558	CG12813-PA,CG31410-PB,CG3934-PA	Epididymal_secretory_protein_E1
cce238473.1,cce535.53,cce535.54,cce6176.8,cce6176.6,cce6176.5,cce6176.4,cce6176.11	2.66667	2.14017	2.14017	CG6375-PB	ATP-dependent_RNA_helicase
cce1761.18,cce1761.19,cce1761.17	3	2.12222	2.12222	CG1742-PA	Microsomal_glutathione_S-transferase_1
cce3445.3,cce3445.2,cce19596.2,cce19596.3,cce13495.2,cce432.3,cce6893.1,cce1155.13	2.66667	2.11955	2.11955	CG14688-PB	Phytanoyl-CoA_dioxygenase
cce16456.1,cce535.1,cce535.7,cce535.6,cce535.5,cce535.9,cce1423.1,cce1423.4,cce1423.7	2.25	2.11075	2.11075	CG44877-PA,CG44882-PA	zinc_finger-containing_protein
cce5722.11,cce64014.1,cce142569.1,cce324394.1,cce8732.10,cce8732.9,cce1722.1,cce302387.1,cce1721.1,cce1721.2,cce38974.1	3.66667	2.10175	2.10175	CG6776-PA,CG6781-PA	Glutathione_S-transferase
cce504.8,cce966.10,cce2527.12,cce3368.21,cce5727.1,cce1319.8,cce5727.9,cce966.11,cce134904.1,cce504.20,cce1232.15,cce1232.14,cce380.1,cce380.7,cce504.17,cce15311.1,cce5727.10,cce380.2,cce504.28,cce504.22,cce380.9,cce504.21,cce15311.4,cce15311.3,cce9119.2,cce504.10,cce504.19,cce504.15,cce504.14,cce504.13,cce504.11,cce2126.1,cce504.18,cce380.10,cce380.14	2.33333	2.09017	2.09017	CG4020-PA,CG12268-PA,CG5065-PA	Putative_fatty_acyl-CoA_reductase
cce2790.11,cce86273.1,cce114369.1,cce785.2,cce4865.1,cce10635.4,cce368.3,cce6041.16,cce6041.17,cce301220.1,cce857.7,cce4865.2,cce4865.4,cce1289.6,cce35455.1,cce12053.1,cce657.2,cce5816.1,cce10716.1,cce3913.1,cce3383.1,cce31013.1,cce1827.1,cce73771.1,cce126323.1	2.08333	2.58865	2.08333	CG42734-PU,CG2906-PD,CG1651-PB	Ankyrin_repeat_domain-containing_protein
cce1975.3,cce1975.4,cce1568.3,cce1325.18,cce8804.2	2.5	2.06747	2.06747	CG9259-PA	Unknown
cce829.4,cce829.3,cce31153.7,cce31153.6,cce176519.1,cce318111.23	6	2.04976	2.04976	CG3132-PA,CG9510-PB	Argininosuccinate_lyase
cce170417.1,cce316913.13,cce2306.2,cce59588.1	4	2.0375	2.0375	CG5353-PA	Threonine--tRNA_ligase
cce48219.1,cce66228.1,cce325123.1,cce18968.4,cce3582.10	2.5	2.02161	2.02161	CG4062-PC,CG5660-PA	Valine--tRNA_ligase
cce24874.2,cce180313.1,cce9642.1,cce94323.1	4	2.02048	2.02048	CG5380-PA	Probable_DNA-directed_RNA_polymerase_III_subunit
cce2399.12,cce43508.1,cce2399.14	3	2.00587	2.00587	CG9366-PB	Ras-like_GTP-binding_protein_RhoL
cce3368.18,cce3368.19,cce6536.2,cce12655.1,cce3771.1,cce3771.3,cce552.3,cce552.4,cce552.5	2.25	2.00463	2.00463	CG9116-PA,CG11159-PA	Lysozyme
cce7603.122,cce2400.7	2	2.1134	2	CG9272-PA	Endonuclease
cce9040.8,cce3211.10	2	2.02607	2	CG17370-PD	Signal_peptide_peptidase-like_3
cce88099.1,cce6742.11	2	2.02586	2	CG7975-PA	Glutaredoxin-C4
cce768.6,cce768.5	2	2.74257	2	CG34309-PA	Unknown
cce7603.39,cce481.4	2	2.25641	2	CG17141-PA	Ribosome_biogenesis_GTPase_A,Mitochondrial_GTPase_1
cce7603.33,cce18.51	2	3.2199	2	CG8891-PA	Glutamate_racemase
cce7603.28,cce2518.3	2	3.96206	2	CG7560-PA	Methylenetetrahydrofolate_reductase
cce7603.192,cce3774.9	2	2.92326	2	CG8200-PB	Flotillin
cce7603.186,cce3289.2	2	2.32328	2	CG12413-PA	Translation_initiation_factor
cce7603.151,cce1636.17	2	5.68224	2	CG13892-PA	Peptidyl-prolyl_cis-trans_isomerase
cce7603.139,cce7849.3	2	2.13953	2	CG1721-PA	Phosphoglycerate_mutase
cce7603.138,cce6566.3	2	3.98261	2	CG6155-PA	Heat-inducible_transcription_repressor
cce7603.104,cce4635.4	2	2.59568	2	CG9441-PA	GTP_cyclohydrolase
cce7438.5,cce316913.9	2	2.11297	2	CG30499-PA	Ribulose-phosphate_3-epimerase
cce7438.3,cce7603.81	2	2.39611	2	CG11089-PB	Bifunctional_purine_biosynthesis_protein
cce7151.15,cce7151.14	2	3.52469	2	CG14141-PA	Hemicentin
cce6807.4,cce6807.2	2	2.09205	2	CG12297-PA	Unknown
cce639.2,cce303653.16	2	2.70181	2	CG10160-PA	L-lactate_dehydrogenase
cce6132.1,cce6906.1	2	2.29934	2	CG10742-PA	Tetraspanin-33
cce5602.5,cce323672.15	2	2.9692	2	CG3612-PA	ATP_synthase_subunit_alpha
cce5420.3,cce5420.4	2	2.02469	2	CG42730-PA	Tectonic
cce470.6,cce7603.60	2	4.7378	2	CG8353-PA,CG8360-PA	Cytidine_deaminase
cce4442.1,cce325.12	2	2.05375	2	CG9581-PA	Probable_Xaa-Pro_aminopeptidase
cce4031.8,cce7603.211	2	2.97194	2	CG1129-PE	Glucose-1-phosphate_adenylyltransferase
cce3611.2,cce9296.1	2	2.09268	2	CG33926-PA	Unknown
cce3256.6,cce3256.3	2	2.09987	2	CG1692-PA	Molybdenum_cofactor_sulfurase
cce325123.2,cce7145.3	2	2.71767	2	CG3425-PA	Aldehyde-alcohol_dehydrogenase
cce324245.9,cce404.13	2	2.21622	2	CG5818-PA	ribosomal_protein
cce324245.5,cce3355.7	2	5.13404	2	CG12186-PA	Probable_proline--tRNA_ligase
cce318478.8,cce774.2	2	5.44898	2	CG18315-PA	Adenine_phosphoribosyltransferase
cce318111.22,cce5553.2	2	2.81623	2	CG1315-PA	Argininosuccinate_synthase
cce318111.16,cce1193.6	2	3.18725	2	CG18643-PB	D-tyrosyl-tRNA(Tyr)_deacylase
cce317752.3,cce7603.188	2	8.32252	2	CG18528-PA	tRNA_modification_GTPase
cce317752.14,cce12857.4	2	2.08434	2	CG5313-PA	Replication_factor
cce316912.28,cce5051.3	2	2.6093	2	CG1009-PC	Aminopeptidase
cce310262.6,cce5158.3	2	3.79828	2	CG11811-PA	Ribonuclease
cce310262.14,cce33610.2,cce323672.10,cce303653.36	2	2.46593	2	CG12264-PA	Probable_cysteine_desulfurase
cce310261.4,cce9303.6	2	2.82673	2	CG30290-PA	Phosphopantothenoylcysteine_decarboxylase
cce30462.2,cce4442.13	2	2.26826	2	CG7470-PA	Delta-1-pyrroline-5-carboxylate_synthase
cce303653.22,cce3547.5	2	2.5786	2	CG8905-PA	Superoxide_dismutase
cce300561.1,cce87959.1	2	2	2	CG6840-PA	DNA-directed_RNA_polymerase_II_subunit_RPB11
cce28975.5,cce200.1	2	2.74751	2	CG5783-PA	Unknown
cce2835.11,cce303653.20	2	2.97962	2	CG12101-PA	60_kDa_chaperonin
cce2808.4,cce323672.38	2	2.54485	2	CG2453-PA	Demethylmenaquinone_methyltransferase
cce271.2,cce7603.51	2	2.65893	2	CG17065-PB	Putative_N-acetylglucosamine-6-phosphate_deacetylase
cce2640.3,cce196.4,cce196.5,cce7888.2,cce3921.1,cce12240.3	2	2.09046	2	CG7634-PA,CG15128-PA,CG13502-PA	Tetratricopeptide_repeat_protein_25
cce2504.7,cce30926.1	2	2.37069	2	CG18367-PA	Unknown
cce24182.1,cce3523.9	2	2.33043	2	CG13277-PB	U6_snRNA-associated_Sm-like_protein_LSm7
cce2068.1,cce8492.2	2	2.49053	2	CG5091-PB	Mevalonate_kinase
cce19506.1,cce316913.3,cce17830.4,cce1813.15	2	2.01169	2	CG3731-PB	Mitochondrial-processing_peptidase_subunit
cce1856.7,cce317752.12	2	5.29878	2	CG33747-PC	Glutamine_synthetase
cce1696.4,cce318111.33	2	2.8736	2	CG6007-PA	Glutamyl-tRNA(Gln)_amidotransferase
cce167.2,cce167.1	2	2.10169	2	CG32667-PA	Unknown
cce1636.8,cce318111.9	2	2.33715	2	CG9281-PD	ATP-binding_cassette_sub-family_F_member
cce1484.19,cce324245.14	2	2.09747	2	CG3140-PA	Adenylate_kinase
cce14546.1,cce2046.4	2	2.02092	2	CG4043-PA	Exosome_complex_component_RRP46
cce1435.2,cce7603.171	2	2.10587	2	CG7479-PA	Probable_leucine--tRNA_ligase
cce142975.1,cce14036.3	2	2.62069	2	CG33169-PA	Single-pass_membrane_and_coiled-coil_domain-containing_protein_4_homolog
cce13648.1,cce302391.3	2	2.0137	2	CG5323-PA	Protein_FAM136A
cce1105.1,cce324245.12	2	2.03763	2	CG3661-PA	ribosomal_protein
cce10739.2,cce10739.3	2	2.18644	2	CG13081-PA	Translation_initiation_factor_IF-2
cce7603.210,cce636.3	2	1.99424	1.99424	CG7254-PA	Glycogen_phosphorylase
cce3211.8,cce303653.19	2	1.99345	1.99345	CG4199-PC	NADH_oxidase
cce1805.1,cce387.8	2	1.99225	1.99225	CG13922-PA	39S_ribosomal_protein_L46
cce4577.2,cce13280.2	2	1.98876	1.98876	CG13410-PA	39S_ribosomal_protein_L35
cce544.1,cce35602.1,cce2606.8	3	1.98544	1.98544	CG7497-PB	Prostacyclin_receptor
cce1594.3,cce7195.1,cce6257.1	3	1.97907	1.97907	CG9233-PA	Zinc_finger_protein_32
cce310262.17,cce8280.10	2	1.97841	1.97841	CG8257-PA	Probable_cysteine--tRNA_ligase
cce113.15,cce302746.17,cce98952.1,cce65321.5,cce10850.2,cce10850.3,cce361.1,cce312631.1,cce17419.1,cce58289.1,cce88927.1,cce52269.1,cce35160.1,cce153983.1,cce2111.1,cce24955.1,cce2324.1,cce55725.1,cce5263.5,cce7091.5,cce214229.1,cce49771.1,cce6321.1,cce2111.2,cce49771.2,cce1546.29,cce6369.4,cce6369.7,cce6369.6,cce33831.3,cce113.3,cce19689.12,cce70817.1,cce1184.23,cce44.3,cce12845.1,cce4477.5,cce4…	2.39474	1.97444	1.97444	CG17324-PB,CG32556-PD,CG6658-PA,CG17322-PC,CG6633-PB,CG10178-PA,CG4302-PA,CG15661-PA,CG17323-PA,CG17200-PB,CG6649-PA,CG6653-PA,CG8652-PA,CG6475-PD,CG6644-PA,CG31002-PA	UDP-glucuronosyltransferase
cce2120.2,cce73181.1	2	1.97143	1.97143	CG16725-PA	Survival_motor_neuron_protein
cce8985.2,cce38166.1,cce89572.1,cce16037.2,cce24493.2	5	1.96241	1.96241	CG9265-PA	Epidermal_retinol_dehydrogenase
cce318478.6,cce5018.2,cce5018.1	3	1.94759	1.94759	CG31381-PA	tRNA_dimethylallyltransferase
cce1144.7,cce310261.5,cce3094.7,cce462.34,cce317752.1,cce7603.2,cce6350.4,cce6350.3	2.66667	1.93576	1.93576	CG5670-PA,CG40625-PB	Sodium/potassium-transporting_ATPase_subunit_alpha
cce3267.6,cce4023.10,cce6251.1,cce6251.3,cce784.5,cce14824.2,cce54422.1,cce4023.8	2.66667	1.93026	1.93026	CG15441-PA	Pseudouridine-5'-phosphatase
cce37941.1,cce1544.1	2	1.92553	1.92553	CG8369-PA	Unknown
cce4686.9,cce4686.8	2	1.92192	1.92192	CG7111-PC	Guanine_nucleotide-binding_protein_subunit_beta-like_protein
cce6253.8,cce82546.1	2	1.92105	1.92105	CG10071-PA	60S_ribosomal_protein_L29
cce7621.11,cce4138.1	2	1.91964	1.91964	CG17903-PB	Cytochrome_c
cce73512.1,cce5896.7,cce4612.10,cce4612.11	4	1.91198	1.91198	CG11921-PA	Fork_head_domain-containing_protein_FD4
cce122591.1,cce6632.2,cce7603.105	3	1.91016	1.91016	CG4538-PC	ATP-dependent_Clp_protease_ATP-binding_subunit
cce7536.1,cce3289.9,cce37180.1,cce3289.11	4	1.90734	1.90734	CG12540-PA,CG11151-PA	Peroxisomal_multifunctional_enzyme_type_2
cce32751.1,cce40699.1,cce2740.1	3	1.90683	1.90683	CG9353-PA	39S_ribosomal_protein_L54
cce7603.114,cce139779.1,cce1127.1	3	1.90582	1.90582	CG1410-PA	Elongation_factor_4
cce324245.10,cce8638.7	2	1.9011	1.9011	CG8332-PA	ribosomal_protein
cce10780.7,cce8970.6	2	1.89677	1.89677	CG30481-PA	ribosomal_protein
cce37567.2,cce359.6	2	1.89474	1.89474	CG30173-PA	Probable_protein_BRICK1-B
cce509.32,cce509.31,cce4158.2,cce162384.1,cce509.30,cce509.23,cce509.25,cce509.24,cce509.27,cce509.26,cce1758.1	2.75	1.89354	1.89354	CG13510-PA	Lipopolysaccharide-induced_tumor_necrosis_factor-alpha_factor_homolog
cce40095.1,cce8600.1,cce8600.8,cce8600.2,cce8600.5,cce8600.7,cce8600.6,cce4023.7,cce203743.1	2.25	1.89354	1.89354	CG7390-PC,CG1803-PD	Regucalcin
cce7058.1,cce332.8	2	1.89048	1.89048	CG3189-PA	Tetratricopeptide_repeat_protein_4
cce2860.6,cce2860.5	2	1.88667	1.88667	CG10778-PA	Dehydrodolichyl_diphosphate_syntase_complex_subunit_DHDDS
cce2399.4,cce74116.1,cce7603.182	3	1.88564	1.88564	CG2118-PA	Methylcrotonoyl-CoA_carboxylase_subunit_alpha
cce1772.1,cce71129.1,cce1772.5	3	1.88501	1.88501	CG9020-PA	Probable_arginine--tRNA_ligase
cce62120.1,cce142046.1,cce6176.3,cce6176.2	4	1.88395	1.88395	CG6453-PA,CG2925-PA	Glucosidase_2_subunit_beta
cce37701.2,cce4511.9	2	1.87435	1.87435	CG13804-PA	Protein_yellow
cce6735.2,cce6735.1,cce6735.6,cce6735.4,cce19403.1	2.5	1.87011	1.87011	CG32227-PA,CG17122-PA	Unknown
cce303333.8,cce84311.1	2	1.86996	1.86996	CG9617-PA	Protein_SGT1_homolog
cce11930.1,cce6745.2,cce6745.1,cce408.17,cce408.15,cce26048.1,cce109850.1	2.33333	1.86803	1.86803	CG10379-PB	Dedicator_of_cytokinesis_protein
cce66453.1,cce826.2	2	1.86555	1.86555	CG1249-PA	Probable_small_nuclear_ribonucleoprotein
cce310262.5,cce11901.7	2	1.86496	1.86496	CG2674-PE	S-adenosylmethionine_synthase
cce11704.4,cce33610.1	2	1.86429	1.86429	CG5994-PA	Negative_elongation_factor_E
cce6632.8,cce17940.7	2	1.8635	1.8635	CG5362-PA	Malate_dehydrogenase
cce1097.3,cce287.8	2	1.86293	1.86293	CG32702-PB	Cubilin
cce24874.1,cce9642.2	2	1.86282	1.86282	CG13601-PB	Putative_OPA3-like_protein_CG13603
cce6651.16,cce324245.13	2	1.8627	1.8627	CG40049-PC	ribosomal_protein
cce639.1,cce870.16	2	1.86022	1.86022	CG9032-PA	ATP_synthase_subunit_epsilon
cce6995.6,cce303136.2,cce303136.1	3	1.85941	1.85941	CG11899-PA	Phosphoserine_aminotransferase
cce10804.5,cce6064.7,cce6064.6,cce6064.5,cce10804.7,cce10804.6,cce10804.1	2.33333	1.857	1.857	CG11550-PA	Alpha-tocopherol_transfer_protein
cce12879.3,cce12879.1,cce9445.4,cce9445.6,cce9445.3,cce9827.4,cce1935.2,cce1140.2,cce6518.1,cce46063.1,cce207.10,cce207.13,cce207.12,cce207.16,cce207.19,cce207.18,cce68246.2,cce3164.1,cce3164.2,cce4799.6,cce4799.4,cce10804.10,cce301063.2,cce18.62,cce6252.9,cce6252.3,cce1570.4,cce1570.3,cce3809.11,cce3809.10,cce44.5,cce207.23,cce77251.1,cce6410.1,cce928.12,cce1086.1,cce1587.3,cce94113.1,cce808.10,…	2.30769	1.85558	1.85558	CG15017-PA,CG3823-PA,CG33966-PA,CG2663-PA,CG10301-PB,CG12926-PA	Alpha-tocopherol_transfer_protein
cce6371.2,cce6371.1	2	1.85496	1.85496	CG5867-PA	Circadian_clock-controlled_protein
cce92.5,cce7683.1	2	1.85475	1.85475	CG6560-PA	ADP-ribosylation_factor-like_protein_3
cce28713.1,cce114501.1,cce6710.1,cce135759.1	4	1.84615	1.84615	CG9577-PA	Chromodomain_Y-like_protein
cce12299.1,cce1406.2,cce4020.5,cce1406.4	4	1.84276	1.84276	CG13125-PA	Leucine-rich_repeat-containing_protein_48
cce303347.2,cce7849.2,cce121.1,cce121.2	4	1.8416	1.8416	CG3059-PF	Ectonucleoside_triphosphate_diphosphohydrolase
cce310262.7,cce2041.13	2	1.84048	1.84048	CG6133-PA	tRNA_(cytosine(34)-C(5))-methyltransferase
cce2721.8,cce3410.1	2	1.83862	1.83862	CG13424-PB	BarH-like_1_homeobox_protein
cce12191.1,cce6310.4,cce31579.1,cce4153.1,cce56675.1,cce1275.2	2	1.83569	1.83569	CG14904-PA	Calexcitin
cce317752.7,cce159.7	2	1.83389	1.83389	CG5504-PB	Chaperone_protein
cce28693.2,cce14555.3	2	1.82927	1.82927	CG3587-PA	Protein_KTI12_homolog
cce272.1,cce903.16	2	1.82488	1.82488	CG3631-PC	Glycosaminoglycan_xylosylkinase_homolog
cce12350.4,cce302661.4,cce22406.1	3	1.82301	1.82301	CG11796-PA	4-hydroxyphenylpyruvate_dioxygenase
cce310262.16,cce5769.3	2	1.82231	1.82231	CG11337-PB	Polyribonucleotide_nucleotidyltransferase
cce76446.6,cce2838.15	2	1.81443	1.81443	CG8816-PA	Adenylate_kinase_isoenzyme_6_homolog
cce17065.14,cce17065.7,cce17065.6,cce17065.8,cce85401.1	2.5	1.81246	1.81246	CG4685-PE,CG34349-PC	Unknown
cce20532.1,cce14215.7	2	1.80645	1.80645	CG4326-PA	28S_ribosomal_protein_S17,_mitochondrial
cce316913.8,cce10152.13,cce10152.14,cce11914.1	4	1.80537	1.80537	CG17273-PA	Adenylosuccinate_synthetase
cce8072.2,cce15888.1	2	1.80531	1.80531	CG10320-PA	NADH_dehydrogenase_[ubiquinone]_1_beta_subcomplex_subunit_3
cce3150.5,cce4345.15,cce4345.14,cce4345.16,cce3150.7,cce5760.19,cce1120.6,cce3150.6,cce4345.18,cce13623.2,cce6329.1,cce12752.1	2	1.80378	1.80378	CG32603-PA,CG1368-PA	Small_proline-rich_protein_3
cce2669.18,cce7603.88	2	1.79455	1.79455	CG2100-PA	CCA_tRNA_nucleotidyltransferase
cce3938.4,cce7055.5,cce629.6,cce5286.8,cce104718.1,cce303337.1,cce1717.2,cce774.17,cce774.13,cce23867.4,cce303349.3,cce303349.4,cce2300.5,cce12272.3,cce12272.4,cce12272.5,cce7091.2,cce10016.1,cce629.8,cce11318.1,cce12272.11,cce629.7,cce629.5,cce83692.1,cce150481.1,cce6369.2,cce1155.2,cce31178.2,cce31178.1,cce7055.2,cce1487.16,cce36991.1,cce5500.1,cce1155.3,cce498.2,cce1155.7,cce1155.4,cce488.17,c…	2.04167	1.79231	1.79231	CG6642-PA,CG11390-PA,CG9358-PA	Ejaculatory_bulb-specific_protein
cce1945.9,cce3282.1,cce190089.1,cce1369.13,cce2368.24,cce7117.1,cce414.1,cce525.2,cce4167.12,cce2737.32,cce303336.2,cce73.5,cce73.3,cce73.2,cce73.1,cce2265.3,cce17956.4,cce17956.5,cce534.10,cce17956.1,cce17956.2,cce17956.3,cce2737.13,cce5061.8,cce2820.3,cce2820.2,cce9386.1,cce11792.1,cce7433.1,cce4100.6,cce4100.7,cce4100.8,cce4100.9,cce1532.1,cce303336.1,cce303336.3,cce4139.2,cce7656.1,cce5171.1,…	2.13462	1.79094	1.79094	CG1121-PA,CG6414-PA,CG1128-PD,CG9858-PA,CG1112-PA,CG4757-PA,CG4382-PB,CG15925-PA,CG1131-PC,CG6018-PA,CG10175-PD,CG6917-PA,CG12869-PA	Carboxylesterase
cce303145.1,cce303122.1,cce303122.2,cce303122.3	2	1.78913	1.78913	CG1358-PC	Uncharacterized_MFS-type_transporter
cce7603.36,cce303125.18	2	1.78781	1.78781	CG1673-PA	Branched-chain-amino-acid_aminotransferase
cce303653.30,cce302722.7	2	1.78621	1.78621	CG34140-PA,CG34099-PA	tRNA_pseudouridine_synthase
cce6041.14,cce6253.7,cce6692.3,cce7704.1,cce11061.4	2.5	1.78298	1.78298	CG2681-PA	Putative_E3_ubiquitin-protein_ligase
cce21277.7,cce2860.9	2	1.78218	1.78218	CG1728-PB	Mitochondrial_import_inner_membrane_translocase_subunit
cce2333.1,cce2333.2	2	1.78102	1.78102	CG13930-PA	WD_repeat-containing_protein_78
cce7215.5,cce316912.25	2	1.77637	1.77637	CG31156-PA	S1_RNA-binding_domain-containing_protein
cce1369.12,cce1369.10	2	1.76435	1.76435	CG13284-PB,CG31810-PA	hydroxysteroid_dehydrogenase-like_protein
cce3224.1,cce303317.6,cce3224.4	3	1.7624	1.7624	CG6679-PA	Odorant_receptor
cce949.11,cce949.12,cce949.13,cce949.14,cce7603.115,cce2790.5,cce2790.4,cce34880.1,cce877.4,cce323672.28,cce7603.207,cce7603.208,cce1261.2,cce316912.29,cce316912.27,cce316912.20,cce949.23,cce949.22,cce509.36,cce694.9,cce7603.30,cce85787.1,cce21104.1,cce21104.2,cce21104.3,cce752.4,cce752.2,cce752.3,cce1966.5,cce24195.1,cce7603.141,cce7603.147,cce2368.5,cce196998.1,cce316912.8,cce316912.30,cce31691…	1.93333	1.76102	1.76102	CG3156-PA,CG1824-PA,CG7806-PA,CG7979-PA,CG42816-PB,CG10181-PA,CG3879-PA,CG7627-PA,CG6214-PA,CG8799-PB,CG5789-PA,CG14709-PB,CG14232-PA,CG4562-PE,CG10226-PA,CG8523-PA,CG5772-PB	Multidrug_resistance-associated_protein
cce7603.93,cce1484.9	2	1.75874	1.75874	CG6957-PA	Glucosamine-6-phosphate_isomerase
cce2097.1,cce2097.2,cce2859.17	3	1.75814	1.75814	CG33526-PD,CG2818-PA	Serine/threonine-protein_phosphatase_1_regulatory_subunit
cce1484.36,cce11624.5,cce1175.1,cce1920.5	2	1.75777	1.75777	CG16901-PB	RNA-binding_protein
cce281758.1,cce19560.1,cce19560.2,cce5484.6,cce15255.1	2.5	1.75685	1.75685	CG1640-PB	Alanine_aminotransferase
cce2517.3,cce20229.1	2	1.75309	1.75309	CG32038-PA	Unknown
cce2704.8,cce980.29,cce15.7,cce1148.2,cce15.3,cce15.2,cce15.1,cce15.9,cce101233.1,cce173368.1,cce302385.2,cce24797.1,cce5305.1,cce117709.1,cce910.1,cce1749.3,cce2589.6,cce1749.1,cce1749.6,cce1749.7,cce1749.4,cce1749.8,cce1749.9,cce18450.3,cce16979.1,cce1749.11,cce31962.1,cce12216.1,cce12216.2,cce504.30,cce8994.5,cce8994.4,cce8994.3,cce2704.10,cce2703.5,cce2703.4,cce18450.4,cce2703.3,cce51911.1,cc…	2.125	1.75215	1.75215	CG7458-PA,CG7442-PA,CG7448-PC,CG8596-PA	Solute_carrier_family
cce3951.4,cce6124.2,cce6124.1,cce10917.1,cce333.12,cce2041.29,cce6692.5	1.75	1.88949	1.75	CG30403-PB,CG15601-PA	Unknown
cce2431.12,cce18.12	2	1.75	1.75	CG7115-PA	Protein_phosphatase_1L
cce5760.11,cce5760.12	2	1.74943	1.74943	CG32155-PA	Gamma-glutamyl_hydrolase
cce318111.24,cce957.11	2	1.74783	1.74783	CG18547-PA	L-galactose_dehydrogenase
cce8970.8,cce8970.9,cce13108.3,cce13108.2	4	1.74459	1.74459	CG7127-PA	Exocyst_complex_component_7
cce16992.1,cce2835.22	2	1.74407	1.74407	CG18801-PA	X-ray_repair_cross-complementing_protein_5
cce7603.25,cce2640.7,cce26354.1,cce62900.1	4	1.74306	1.74306	CG8256-PC	Alpha-glycerophosphate_oxidase
cce54321.1,cce22376.5,cce22376.6	3	1.74194	1.74194	CG3663-PA	Isochorismatase_domain-containing_protein_1
cce63397.1,cce306.1	2	1.73991	1.73991	CG18144-PA	Heart-_and_neural_crest_derivatives-expressed_protein_2
cce252.1,cce636.2,cce31516.1	3	1.73761	1.73761	CG32843-PC,CG4395-PA	Calcitonin_receptor
cce27155.1,cce3495.5	2	1.73529	1.73529	CG1403-PA	Septin-1
cce963.2,cce2113.4,cce3704.2,cce152.1,cce3056.1,cce2625.8,cce404.2,cce5960.1,cce303152.1,cce417.2,cce2864.2,cce2625.6,cce2224.1,cce2843.2,cce6010.1,cce182820.1,cce4290.2,cce12951.1,cce108963.1,cce11275.1,cce3162.2,cce457.1,cce457.4,cce1661.3,cce958.2,cce1813.14	1.73333	1.78224	1.73333	CG15138-PA,CG4846-PB,CG14390-PA,CG7644-PA,CG14064-PA,CG12621-PD	Endothelial_cell-selective_adhesion_molecule
cce12187.3,cce7369.2,cce2601.9,cce303282.4,cce87751.1,cce303282.3,cce18627.4,cce18627.5	2.66667	1.7264	1.7264	CG42259-PA	Inducible_metalloproteinase_inhibitor
cce193139.1,cce3582.14	2	1.72584	1.72584	CG9253-PA	Probable_ATP-dependent_RNA_helicase
cce387.16,cce387.17,cce387.18,cce957.1,cce387.19,cce387.21,cce387.20,cce36801.1	4	1.72494	1.72494	CG31022-PA	Prolyl_4-hydroxylase_subunit_alpha
cce2657.6,cce24245.1,cce4449.17	3	1.72377	1.72377	CG5641-PA	Interleukin_enhancer-binding_factor_2_homolog
cce22728.1,cce8987.3,cce1108.3	3	1.71783	1.71783	CG9342-PA	Unknown
cce324245.31,cce3542.10	2	1.71654	1.71654	CG4447-PA	Ribosome-recycling_factor
cce3750.11,cce318478.17	2	1.71594	1.71594	CG3725-PE	Calcium-transporting_ATPase
cce1546.26,cce107167.1,cce1546.25	3	1.71471	1.71471	CG1665-PA	Mitochondrial_amidoxime-reducing_component
cce23976.1,cce33522.1,cce209.5,cce57237.1	4	1.71082	1.71082	CG3024-PA	Caseinolytic_peptidase
cce8910.1,cce8910.2	2	1.70833	1.70833	CG6136-PB	Copper_homeostasis_protein
cce4774.8,cce7603.54,cce44990.1	3	1.70474	1.70474	CG2194-PC	Dihydropyrimidine_dehydrogenase
cce18.32,cce316913.6	2	1.7023	1.7023	CG10463-PA	Probable_tRNA-dihydrouridine_synthase
cce11380.1,cce11771.2,cce15731.1,cce2625.7,cce2194.1,cce8487.1,cce7516.16,cce7516.7,cce17069.1,cce7516.8,cce7444.2,cce5463.7,cce3868.2	2.16667	1.70182	1.70182	CG31217-PA,CG6865-P	Coagulation_factor
cce178.19,cce9990.11,cce10394.10,cce9990.9,cce178.20,cce9990.10,cce8980.2	2.33333	1.70124	1.70124	CG6839-PA,CG3819-PA	Unknown
cce3479.1,cce3822.1,cce52882.1,cce3479.2,cce948.2,cce3479.3,cce302806.1,cce28488.3,cce28488.7,cce332.9,cce49893.1,cce1761.10,cce4868.10,cce4484.2,cce4484.1,cce7621.2,cce17560.3,cce4053.29,cce52162.1,cce17560.2,cce8994.2,cce2041.5,cce2041.6,cce1761.7,cce9261.5,cce9261.4,cce17560.1,cce52162.2,cce4196.3,cce3112.1,cce1761.8,cce1761.9	2	1.7011	1.7011	CG7134-PA,CG10371-PB,CG2070-PA,CG7675-PB	Carbonyl_reductase
cce199.14,cce199.13	2	1.69737	1.69737	CG12792-PB	Glutamate-rich_WD_repeat-containing_protein_1
cce1661.2,cce3268.5	2	1.6973	1.6973	CG40041-PC	Glycoprotein_hormone_beta-5
cce4686.3,cce4686.4,cce7987.9,cce1152.1,cce1152.3	2.5	1.69471	1.69471	CG6421-PA,CG6429-PA,CG6426-PA	Lysozyme
cce8553.1,cce2334.4	2	1.6935	1.6935	CG10134-PB	Unknown
cce829.5,cce4442.17,cce4442.16,cce7603.56,cce3809.2,cce7603.106	3	1.69331	1.69331	CG18572-PA,CG6293-PA	Carbamoyl-phosphate_synthase
cce135490.1,cce7603.4,cce131.3,cce131.4	2	1.69277	1.69277	CG3808-PA,CG1543-PB	RNA_methyltransferase
cce11109.4,cce337.12	2	1.69194	1.69194	CG16771-PA	Alkaline_phosphatase
cce8487.2,cce8487.3,cce11771.1,cce15731.3,cce2686.1,cce2686.2	6	1.68966	1.68966	CG6553-PA	Very_low-density_lipoprotein_receptor
cce318478.10,cce43249.3,cce2203.12,cce2203.13	2	1.68831	1.68831	CG17654-PD	Enolase
cce5121.1,cce2896.14,cce2896.2,cce7603.160	2	1.6871	1.6871	CG18466-PB,CG4067-PB	methylenetetrahydrofolate_dehydrogenase/cyclohydrolase
cce309004.1,cce864.7	2	1.6831	1.6831	CG4567-PA	Elongation_factor_G
cce509.18,cce10650.1,cce78786.1	3	1.68147	1.68147	CG3540-PB,CG4105-PA	Cytochrome_P450
cce134911.1,cce9990.2	2	1.67974	1.67974	CG4337-PA	Single-stranded_DNA-binding_protein
cce303163.7,cce7210.1,cce303358.1,cce303358.2,cce20983.1	5	1.67925	1.67925	CG9977-PA	Putative_adenosylhomocysteinase
cce73670.1,cce6673.31,cce1487.11	3	1.67846	1.67846	CG17271-PA,CG12817-PB	Multiple_coagulation_factor_deficiency_protein_2_homolog
cce997.5,cce324245.24	2	1.67785	1.67785	CG10092-PA	Probable_arginine--tRNA_ligase
cce4944.4,cce4773.1,cce2144.3,cce24824.1,cce7486.6,cce456.5,cce456.4	1.75	1.67557	1.67557	CG6407-PA,CG1916-PA	Protein_Wnt
cce8910.4,cce303356.1	2	1.67536	1.67536	CG5730-PD	Annexin_B9
cce305.5,cce4483.2,cce4483.4	3	1.67237	1.67237	CG11318-PA	G-protein_coupled_receptor
cce3289.10,cce3289.8	2	1.67021	1.67021	CG6554-PA	Protein_arginine_N-methyltransferase_1
cce1626.4,cce235681.1	2	1.66949	1.66949	CG8722-PB	Nucleoporin_seh1
cce2805.19,cce323218.5,cce316913.4,cce7603.97,cce13954.3	1.66667	2.14184	1.66667	CG4774-PB,CG1703-PA	Uncharacterized_ABC_transporter_ATP-binding_protein
cce151598.1,cce1068.5	2	1.66667	1.66667	CG11279-PA	Unknown
cce2931.1,cce1637.8	2	1.66168	1.66168	CG10171-PB	Transmembrane_protein_19
cce462.25,cce462.26,cce300605.2,cce300763.1	2	1.66061	1.66061	CG2493-PA,CG7568-PE	Dynein_assembly_factor
cce431.2,cce11460.1,cce63424.1,cce25908.1	4	1.65893	1.65893	CG5165-PA	Phosphoglucomutase
cce303273.12,cce1335.4,cce1335.1	3	1.65455	1.65455	CG6951-PB	Probable_deoxycytidylate_deaminase
cce3888.1,cce13494.1,cce462.16,cce317752.9,cce22846.6,cce17707.1,cce17707.2	2.33333	1.65399	1.65399	CG4215-PA	DNA_mismatch_repair_protein_MutS
cce2221.14,cce2221.15	2	1.64644	1.64644	CG8507-PA	Alpha-2-macroglobulin_receptor-associated_protein
cce10873.1,cce9028.1	2	1.64433	1.64433	CG11586-PA	Zinc_finger_matrin-type_protein_2
cce310262.8,cce1452.5,cce1452.3	3	1.63879	1.63879	CG6114-PA	Probable_serine/threonine-protein_kinase
cce14328.2,cce14328.3,cce305.14,cce316912.21,cce1451.22,cce15548.7	2	1.63798	1.63798	CG3609-PA	Trans-1,2-dihydrobenzene-1,2-diol_dehydrogenase
cce46922.1,cce40252.1,cce2857.3,cce3.1,cce24779.2,cce303160.1,cce3999.7,cce20667.2,cce378.2,cce378.3	1.66667	1.63675	1.63675	CG3625-PB,CG11601-PA	Androgen-induced_gene_1_protein
cce4034.3,cce12350.2,cce12350.1	3	1.63112	1.63112	CG3943-PA	Serine_hydrolase-like_protein
cce3202.3,cce35411.3	2	1.63071	1.63071	CG13024-PC	Unknown
cce701.5,cce265461.1	2	1.625	1.625	CG9207-PA	YEATS_domain-containing_protein_4
cce318111.8,cce2230.10	2	1.62406	1.62406	CG7441-PA	Tryptophan--tRNA_ligase
cce2399.20,cce2399.19	2	1.62389	1.62389	CG18003-PB	Hydroxyacid_oxidase_1
cce7516.11,cce97639.1	2	1.62182	1.62182	CG15706-PA	Major_facilitator_superfamily_domain-containing_protein
cce32498.1,cce4125.9	2	1.6217	1.6217	CG9946-PB	Eukaryotic_translation_initiation_factor_2_subunit_1
cce4053.10,cce4053.9	2	1.61964	1.61964	CG16854-PD	Unknown
cce1335.3,cce1335.2,cce678.3,cce678.2,cce20156.1,cce303330.2,cce303330.1,cce303330.4,cce6632.6,cce302671.2,cce544.10,cce175004.1,cce544.9	1.625	1.61951	1.61951	CG40305-PB	Alpha-(1,3)-fucosyltransferase_C
cce12288.1,cce1507.3,cce1108.6	3	1.61731	1.61731	CG4779-PA	Homogentisate_1,2-dioxygenase
cce9974.2,cce870.1,cce302569.1,cce318111.6,cce303238.1,cce16122.1,cce16119.1	7	1.61471	1.61471	CG7430-PB	Dihydrolipoyl_dehydrogenase
cce748.5,cce748.4,cce870.17,cce316912.26	2	1.61447	1.61447	CG14231-PB,CG12028-PA	Probable_tRNA_N6-adenosine_threonylcarbamoyltransferase
cce4937.2,cce12728.1	2	1.61231	1.61231	CG15629-PA	Short-chain_dehydrogenase/reductase_family_16C_member_6
cce2401.5,cce8999.1,cce316.1,cce154259.1,cce14852.1,cce2120.4	2	1.61185	1.61185	CG12191-PA	Cell_adhesion_molecule
cce10737.1,cce2430.3	2	1.6117	1.6117	CG32202-PA	Non-histone_protein
cce6166.2,cce3423.5,cce101026.1,cce4041.4,cce2221.2,cce989.3,cce303282.1	1.75	1.61031	1.61031	CG42613-PE,CG34402-PC	Suppressor_of_lurcher_protein
cce11361.1,cce2431.25,cce2306.8,cce2431.9,cce2431.8,cce2431.7,cce2306.7	2.33333	1.60963	1.60963	CG7356-PA	Protein-glutamine_gamma-glutamyltransferase
cce3094.4,cce3094.3,cce8530.1,cce8966.2,cce7884.7,cce3094.12	2	1.6079	1.6079	CG4805-PA,CG8178-PC	Sodium_channel_protein_Nach
cce1423.6,cce1423.5	2	1.60697	1.60697	CG42775-PA	Unknown
cce19663.1,cce70325.1,cce4686.13,cce4686.14,cce10650.2,cce9348.6,cce7427.1,cce7425.1,cce3771.4,cce2126.16,cce2126.17,cce2126.15,cce303016.1,cce5116.1,cce2842.1,cce7272.3,cce7272.1,cce303334.2,cce7201.5,cce9348.12,cce9348.11,cce1413.4,cce2096.2,cce1576.16,cce1576.17,cce5273.9,cce6742.19,cce6742.16,cce6742.15,cce509.17,cce3201.1,cce13679.2,cce3923.5,cce3923.2,cce43502.1,cce2300.11,cce137.29,cce4881…	2.11538	1.60659	1.60659	CG31223-PA,CG6802-PA,CG1438-PA,CG5137-PA,CG10093-PA,CG3466-PA,CG4321-PA,CG11715-PA	Cytochrome_P450
cce1832.12,cce30181.1	2	1.60366	1.60366	CG5447-PB	Golgin_subfamily_A_member_7
cce15548.5,cce5205.2	2	1.59912	1.59912	CG32441-PC	ER_membrane_protein_complex_subunit_10
cce5350.1,cce302670.1	2	1.5991	1.5991	CG2604-PA	Saccharopine_dehydrogenase-like_oxidoreductase
cce8109.6,cce220729.1,cce7243.3,cce3415.1	4	1.59807	1.59807	CG3203-PB	60S_ribosomal_protein_L17
cce1289.5,cce266992.1	2	1.59494	1.59494	CG13779-PA	26S_proteasome_complex_subunit_DSS1
cce1271.3,cce4986.1,cce4986.2,cce4986.3	2	1.59325	1.59325	CG14629-PA,CG9917-PA	27_kDa_hemolymph_protein
cce30537.1,cce9031.9	2	1.59292	1.59292	CG5827-PA	60S_ribosomal_protein_L37a
cce80697.1,cce1354.2	2	1.59211	1.59211	CG15012-PC	Transmembrane_protein_50A
cce1232.8,cce2431.15	2	1.59186	1.59186	CG1970-PA	NADH_dehydrogenase_[ubiquinone]_iron-sulfur_protein_2,_mitochondrial
cce1527.4,cce69624.1	2	1.59091	1.59091	CG9065-PA	Cytochrome_c_oxidase_copper_chaperone
cce1880.23,cce1880.22	2	1.58947	1.58947	CG7071-PA,CG34131-PA	Biogenesis_of_lysosome-related_organelles_complex_1_subunit_5
cce10567.1,cce10567.3,cce10567.4,cce561.34,cce561.30,cce561.31,cce561.32,cce561.33,cce21098.3,cce504.1,cce70726.1,cce10567.2,cce1351.15,cce1351.14,cce1351.17,cce1351.18,cce1351.11,cce1351.10,cce1351.13,cce1351.12,cce1351.16,cce1351.19,cce1351.9,cce1351.8,cce1351.1,cce1351.2,cce1351.5,cce1351.4,cce1351.6,cce21098.2,cce561.16,cce561.17,cce561.14,cce561.15,cce561.18,cce561.19,cce5121.8,cce5121.9,cce…	1.71429	1.58917	1.58917	CG15006-PA,CG2345-PA,CG1331-PA,CG13670-PA,CG13935-PA,CG7076-PA,CG6240-PA,CG9299-PC,CG9290-PA,CG1330-PA,CG1919-PA,CG34461-PA,CG31876-PA	Pupal_cuticle_protein
cce870.6,cce870.5	2	1.58809	1.58809	CG9914-PA	Lambda-crystallin_homolog
cce167.7,cce3052.4,cce3052.3,cce3052.2,cce167.6,cce167.4,cce167.5,cce2790.3	1.6	1.5861	1.5861	CG9009-PA	Probable_4-coumarate--CoA_ligase
cce3903.6,cce13447.6,cce13447.5,cce13447.4,cce2775.10	1.66667	1.58582	1.58582	CG3706-PA	Probable_phosphoenolpyruvate_synthase
cce2546.2,cce2545.1	2	1.58216	1.58216	CG3269-PA	Ras-related_protein_Rab-2A
cce9040.4,cce9040.2,cce101595.1,cce9040.3	4	1.58116	1.58116	CG13667-PB,CG11920-PA	NADPH-dependent_diflavin_oxidoreductase
cce1184.8,cce1184.6	2	1.57792	1.57792	CG15120-PA	Parkin_coregulated_gene_protein_homolog
cce43940.2,cce7658.1	2	1.57576	1.57576	CG6363-PB	Mortality_factor_4-like_protein_1
cce9156.1,cce18649.2	2	1.57398	1.57398	CG3871-PA	Homeobox_protein_SIX4
cce3613.6,cce1076.6	2	1.57143	1.57143	CG12752-PA	NTF2-related_export_protein
cce1197.5,cce4993.6	2	1.56863	1.56863	CG12265-PA	Baculoviral_IAP_repeat-containing_protein
cce301000.4,cce3293.1	2	1.56757	1.56757	CG12859-PA	Unknown
cce7027.5,cce7151.12	2	1.56448	1.56448	CG3068-PA	Aurora_kinase_A
cce6742.14,cce104178.1	2	1.56395	1.56395	CG11561-PA,CG1109-PA	Protein_smoothened
cce7603.26,cce10890.4,cce24120.1,cce7603.79,cce43495.1,cce4787.4,cce302384.1,cce4787.3,cce10052.5,cce470.9	2.5	1.56358	1.56358	CG7995-PC,CG18374-PA,CG5876-PA	Putative_glycerol_kinase
cce36346.2,cce87733.1	2	1.5597	1.5597	CG11738-PA	RNA-binding_protein_pno1
cce2041.10,cce2041.11	2	1.55914	1.55914	CG30371-PA	Venom_serine_protease_34
cce135.3,cce135.2,cce135.1	3	1.55888	1.55888	CG14439-PA	D-galactonate_transporter
cce64047.1,cce16744.3,cce7603.196,cce9676.1,cce2542.7,cce8424.1,cce993.21,cce2542.6,cce2542.4,cce2542.5,cce2542.3,cce140033.1,cce691.12,cce30610.1,cce22376.1,cce4929.2,cce2562.1,cce691.11,cce135552.1,cce2721.9,cce691.13,cce691.1,cce193491.1,cce30865.1,cce691.8,cce691.9,cce691.6,cce691.7,cce691.4,cce691.5,cce146364.1,cce188912.1,cce318478.11,cce691.10,cce84443.1,cce2669.3	2.25	1.55735	1.55735	CG6300-PA,CG8834-PB,CG9993-PA,CG4830-PA,CG12399-PB,CG11659-PA,CG6178-PA,CG17999-PA	Uncharacterized_acyl--CoA_ligase
cce324245.32,cce8884.3	2	1.55319	1.55319	CG7266-PG	Peptide_methionine_sulfoxide_reductase
cce26651.1,cce22376.3	2	1.55251	1.55251	CG3770-PA	Lipoma_HMGIC_fusion_partner-like_2_protein
cce4365.15,cce7603.131,cce1903.20	3	1.55244	1.55244	CG5371-PA	Ribonucleoside-diphosphate_reductase_subunit_alpha
cce21104.6,cce21104.9	2	1.55147	1.55147	CG11825-PC	HIG1_domain_family_member_1A,_mitochondrial
cce42918.1,cce41215.1,cce323672.8,cce4652.3,cce481.12	1.66667	1.55079	1.55079	CG1554-PA,CG17209-PC	DNA-directed_RNA_polymerase_III_subunit
cce310262.19,cce310262.18	2	1.55068	1.55068	CG4610-PA	Translation_initiation_factor_IF-3,tRNA_uridine_5-carboxymethylaminomethyl_modification_enzyme_MnmG
cce168499.1,cce535.41	2	1.54815	1.54815	CG34034-PB	Unknown
cce7603.83,cce5204.3,cce6807.1	3	1.54812	1.54812	CG9127-PA	Phosphoribosylformylglycinamidine_synthase_subunit
cce7413.3,cce7413.2	2	1.54777	1.54777	CG5279-PA	Opsin-3
cce15548.2,cce15548.1	2	1.54506	1.54506	CG4742-PA	39S_ribosomal_protein_L22,_mitochondrial
cce189677.1,cce8280.7	2	1.54444	1.54444	CG34229-PA	LYR_motif-containing_protein_2
cce9907.3,cce2189.2,cce123.1,cce293.10,cce3437.1,cce2207.16,cce2207.15,cce2207.14,cce18604.1,cce8793.3	2	1.54366	1.54366	CG17524-PA,CG4421-PA,CG16936-PA,CG17525-PA,CG17530-PA,CG4371-PA,CG5164-PA,CG17531-PA	Glutathione_S-transferase
cce34068.1,cce1945.6,cce1945.7	3	1.54211	1.54211	CG8269-PA	Probable_dynactin_subunit_2
cce682.6,cce682.4,cce303015.1,cce10635.1,cce3246.8	2.5	1.54175	1.54175	CG5370-PA,CG14902-PA,CG7788-PA	Caspase
cce5938.6,cce318478.1	2	1.53924	1.53924	CG12141-PC	Lysine--tRNA_ligase
cce108.3,cce108.2,cce17209.1,cce140.1,cce108.1,cce52471.1,cce145.1,cce108.6,cce108.5,cce108.4,cce41500.1	2.2	1.53676	1.53676	CG8938-PD	Glutathione_S-transferase
cce9657.7,cce9657.5,cce334.2,cce100.1,cce9657.21	2.5	1.53634	1.53634	CG1471-PB	Neutral_ceramidase
cce963.3,cce1402.9	2	1.53571	1.53571	CG9170-PB	Centrosomal_protein_of_164_kDa
cce986.6,cce65056.1	2	1.53333	1.53333	CG14130-PA	Alpha-ketoglutarate-dependent_dioxygenase_alkB_homolog_7,_mitochondrial
cce2122.4,cce3352.2,cce40871.1	3	1.53151	1.53151	CG4406-PA	Putative_GPI-anchor_transamidase
cce713.11,cce170173.1,cce126684.1	3	1.53016	1.53016	CG10641-PA	EF-hand_domain-containing_protein
cce8569.1,cce88354.1,cce5355.5	3	1.52444	1.52444	CG14813-PA	Coatomer_subunit_delta
cce6220.2,cce521.2,cce521.3,cce521.4,cce521.5,cce521.6,cce521.7,cce521.9,cce4855.5,cce4855.4,cce6369.5,cce4031.7,cce4031.9,cce133428.1,cce6220.1,cce2962.2,cce2962.3	2.125	1.52362	1.52362	CG7003-PA	Organic_cation_transporter_protein
cce3523.4,cce3355.4	2	1.5234	1.5234	CG30443-PA	Zinc_finger_protein
cce90766.1,cce302854.1,cce8951.1	3	1.52252	1.52252	CG9556-PA	COP9_signalosome_complex_subunit_2
cce49046.1,cce6617.1,cce4466.1,cce4466.4	4	1.52166	1.52166	CG10627-PA	Phosphoacetylglucosamine_mutase
cce9410.1,cce8350.1	2	1.5191	1.5191	CG18332-PA	COP9_signalosome_complex_subunit_3
cce43556.1,cce429.2	2	1.51759	1.51759	CG1515-PA	Synaptobrevin_homolog_YKT6
cce58441.1,cce773.2,cce440.11,cce21471.1,cce21471.2,cce1374.1,cce1041.11,cce1041.10,cce748.15,cce748.17,cce748.16,cce14057.1,cce9494.5,cce4384.1,cce4384.2,cce4384.3,cce4384.4,cce4384.5,cce4384.6,cce4384.7,cce70.22,cce70.20,cce2129.2,cce3005.3,cce3005.2,cce7880.1,cce440.18,cce440.19,cce440.15,cce440.16,cce440.17,cce440.12,cce1546.27,cce748.9,cce748.8,cce70.12,cce70.13,cce70.10,cce70.11,cce70.17,cc…	1.56098	1.51055	1.51055	CG8634-PA,CG8638-PA,CG32405-PA,CG2555-PA,CG6956-PA,CG10533-PA,CG30045-PB,CG9079-PA,CG13214-PC,CG32404-PA,CG34270-PA,CG8510-PA,CG13222-PA,CG8505-PA,CG7673-PA,CG3440-PA,CG18348-PA,CG8697-PA,CG6955-PA,CG10297-PA	Pupal_cuticle_protein
cce8883.4,cce3229.2,cce2859.11	3	1.50939	1.50939	CG10809-PA	Ankyrin_repeat_domain-containing_protein_54
cce9657.9,cce218779.1	2	1.50867	1.50867	CG40293-PA	STE20-related_kinase_adapter_protein_alpha
cce213497.1,cce6388.2	2	1.50833	1.50833	CG15693-PA	40S_ribosomal_protein_S20
cce204.17,cce2097.15	2	1.50776	1.50776	CG12085-PA,CG11266-PA	RNA-binding_protein
cce953.2,cce6583.8	2	1.50649	1.50649	CG9399-PB	Mitochondrial_pyruvate_carrier_2
cce7158.1,cce7158.2,cce12005.1,cce17257.1,cce4455.1,cce302291.1,cce15419.1,cce853.6,cce146381.1,cce4455.2,cce51137.1,cce10814.1,cce4455.3,cce13379.1,cce853.2,cce853.3,cce1623.1,cce853.1,cce1528.7,cce1528.3,cce1528.2,cce72976.2,cce72976.1,cce1528.8,cce1623.2,cce853.7,cce853.4,cce853.5,cce102548.1,cce853.8,cce2550.4	2.21429	1.50615	1.50615	CG31198-PA,CG8774-PA,CG31445-PA,CG11956-PC,CG31233-PA,CG14516-PB,CG13409-PA,CG8773-PB	Membrane_alanyl_aminopeptidase
cce8012.2,cce50007.1	2	1.50575	1.50575	CG10756-PA	Transcription_initiation_factor_TFIID_subunit_13
cce9230.2,cce1031.1	2	1.50505	1.50505	CG10233-PA	MORN_repeat-containing_protein_4
cce209374.1,cce8617.9	2	1.50394	1.50394	CG1126-PA	Bardet-Biedl_syndrome_5_protein_homolog
cce17983.1,cce1325.11	2	1.50095	1.50095	CG9601-PA	Bifunctional_polynucleotide_phosphatase/kinase

## Sheet: S3B
Table S3B. Enriched GO terms associated with the expanded gene families in Calycopis cecrops
GO term	P value	Q value	Category	Annotation	Related proteins
GO:0055114	1.01077e-06	0.00153941	biological_process	oxidation-reduction process	cce748.13,cce8343.4,cce21209.1,cce298765.1,cce3148.1,cce7631.2,cce6674.1,cce6674.6,cce6674.7,cce6674.4,cce6674.5,cce6674.3,cce34471.1,cce13783.1,cce8343.1,cce7631.1,cce19663.1,cce70325.1,cce4686.13,cce4686.14,cce10650.2,cce9348.6,cce7427.1,cce7425.1,cce3771.4,cce2126.16,cce2126.17,cce2126.15,cce303016.1,cce5116.1,cce2842.1,cce7272.3,cce7272.1,cce303334.2,cce7201.5,cce9348.12,cce9348.11,cce1413.4,…
GO:0016491	8.05557e-05	0.0613432	molecular_function	oxidoreductase activity	cce1546.26,cce107167.1,cce1546.25,cce1392.2,cce1392.1,cce15164.4,cce554.1,cce11684.1,cce7272.7,cce4338.3,cce22655.1,cce11684.2,cce135.12,cce4773.8,cce69644.1,cce135.7,cce34640.1,cce2230.13,cce2300.2,cce1481.3,cce1481.2,cce1481.5,cce1481.4,cce2300.1,cce67043.12,cce67043.10,cce137.33,cce7272.8,cce6365.2,cce137.24,cce137.25,cce135.10,cce4773.9,cce4338.2,cce4773.11,cce29649.11,cce67043.11,cce6365.1,c…
GO:0030170	8.77689e-05	0.0445573	molecular_function	pyridoxal phosphate binding	cce6995.6,cce303136.2,cce303136.1,cce3256.6,cce3256.3,cce1546.26,cce107167.1,cce1546.25,cce281758.1,cce19560.1,cce19560.2,cce5484.6,cce15255.1,cce21290.1,cce1975.1,cce310262.24,cce318111.4,cce318111.10,cce316913.11,cce305.15,cce903.21,cce303653.31,cce3300.3,cce3300.2,cce310262.14,cce33610.2,cce323672.10,cce303653.36,cce7603.210,cce636.3
GO:0006541	0.000166765	0.0634959	biological_process	glutamine metabolic process	cce7603.83,cce5204.3,cce6807.1,cce829.5,cce4442.17,cce4442.16,cce7603.56,cce3809.2,cce7603.106,cce5760.11,cce5760.12,cce76587.1,cce935.5,cce935.3,cce13494.9,cce13494.8,cce317752.6,cce131132.1,cce645.11,cce645.12,cce7603.72,cce645.7,cce52801.1,cce7603.66
GO:0004364	0.000253229	0.0771335	molecular_function	glutathione transferase activity	cce5722.11,cce64014.1,cce142569.1,cce324394.1,cce8732.10,cce8732.9,cce1722.1,cce302387.1,cce1721.1,cce1721.2,cce38974.1,cce1761.18,cce1761.19,cce1761.17,cce108.3,cce108.2,cce17209.1,cce140.1,cce108.1,cce52471.1,cce145.1,cce108.6,cce108.5,cce108.4,cce41500.1,cce89038.1,cce12915.1,cce23248.1,cce35171.1,cce35171.2,cce12015.1,cce9907.3,cce2189.2,cce123.1,cce293.10,cce3437.1,cce2207.16,cce2207.15,cce2…
GO:0006189	0.000542671	0.137748	biological_process	'de novo' IMP biosynthetic process	cce7603.83,cce5204.3,cce6807.1,cce318478.9,cce7603.80,cce7603.82,cce310261.2,cce2666.10,cce2666.16,cce6395.3,cce84.1,cce170572.1,cce4442.4,cce7438.3,cce7603.81
GO:0005739	0.000975484	0.212237	cellular_component	mitochondrion	cce324245.31,cce3542.10,cce1369.12,cce1369.10,cce7603.39,cce481.4,cce1184.8,cce1184.6,cce318478.6,cce5018.2,cce5018.1,cce1232.8,cce2431.15,cce986.6,cce65056.1,cce303653.31,cce3300.3,cce3300.2,cce639.1,cce870.16,cce1484.19,cce324245.14,cce310262.14,cce33610.2,cce323672.10,cce303653.36,cce28713.1,cce114501.1,cce6710.1,cce135759.1,cce15548.2,cce15548.1,cce76587.1,cce935.5,cce935.3,cce5350.1,cce30267…
GO:0006749	0.00130788	0.248987	biological_process	glutathione metabolic process	cce5722.11,cce64014.1,cce142569.1,cce324394.1,cce8732.10,cce8732.9,cce1722.1,cce302387.1,cce1721.1,cce1721.2,cce38974.1,cce1761.18,cce1761.19,cce1761.17,cce108.3,cce108.2,cce17209.1,cce140.1,cce108.1,cce52471.1,cce145.1,cce108.6,cce108.5,cce108.4,cce41500.1,cce89038.1,cce12915.1,cce23248.1,cce35171.1,cce35171.2,cce12015.1,cce9907.3,cce2189.2,cce123.1,cce293.10,cce3437.1,cce2207.16,cce2207.15,cce2…
GO:0005759	0.00131178	0.221982	cellular_component	mitochondrial matrix	cce19506.1,cce316913.3,cce17830.4,cce1813.15,cce122591.1,cce6632.2,cce7603.105,cce67043.4,cce67043.5,cce67043.3,cce73899.1,cce1435.2,cce7603.171,cce23932.1,cce3782.2,cce3782.1,cce13343.1,cce683.7,cce18359.1,cce7438.13,cce7438.12,cce7438.11,cce17631.2,cce3.6,cce110331.2,cce17631.1,cce7658.6,cce13343.2,cce13343.3,cce13343.4,cce13343.5,cce66143.1,cce63583.1,cce7438.9,cce17631.3,cce8970.5,cce299704.1…
GO:0008152	0.00210073	0.319942	biological_process	metabolic process	cce7515.12,cce33503.1,cce12204.1,cce11458.1,cce16159.1,cce7151.1,cce303121.1,cce7616.2,cce2894.20,cce12670.1,cce26577.1,cce47257.1,cce5309.2,cce5309.3,cce5309.6,cce2178.2,cce7515.4,cce7515.7,cce50030.3,cce2894.18,cce2894.19,cce5309.5,cce12670.2,cce2178.1,cce9749.3,cce9749.1,cce9749.4,cce26182.3,cce26182.6,cce26182.4,cce238473.1,cce535.53,cce535.54,cce6176.8,cce6176.6,cce6176.5,cce6176.4,cce6176.1…
GO:0005524	0.00306692	0.424629	molecular_function	ATP binding	cce2657.6,cce24245.1,cce4449.17,cce318111.8,cce2230.10,cce238473.1,cce535.53,cce535.54,cce6176.8,cce6176.6,cce6176.5,cce6176.4,cce6176.11,cce76446.6,cce2838.15,cce167.7,cce3052.4,cce3052.3,cce3052.2,cce167.6,cce167.4,cce167.5,cce2790.3,cce170417.1,cce316913.13,cce2306.2,cce59588.1,cce317752.14,cce12857.4,cce1636.8,cce318111.9,cce193139.1,cce3582.14,cce1144.7,cce310261.5,cce3094.7,cce462.34,cce317…
GO:0002161	0.00369893	0.469455	molecular_function	aminoacyl-tRNA editing activity	cce48219.1,cce66228.1,cce325123.1,cce18968.4,cce3582.10,cce1435.2,cce7603.171,cce35371.1,cce447.4,cce447.22,cce310262.13
GO:0006164	0.00369893	0.433343	biological_process	purine nucleotide biosynthetic process	cce7603.83,cce5204.3,cce6807.1,cce316913.8,cce10152.13,cce10152.14,cce11914.1,cce7438.3,cce7603.81
GO:0006730	0.0065405	0.711513	biological_process	one-carbon metabolic process	cce303653.33,cce560.1,cce7603.103,cce310262.5,cce11901.7,cce5121.1,cce2896.14,cce2896.2,cce7603.160,cce303163.7,cce7210.1,cce303358.1,cce303358.2,cce20983.1
GO:0009615	0.00928777	0.943	biological_process	response to virus	cce9433.1,cce137.3,cce137.4,cce137.2,cce3938.4,cce7055.5,cce629.6,cce5286.8,cce104718.1,cce303337.1,cce1717.2,cce774.17,cce774.13,cce23867.4,cce303349.3,cce303349.4,cce2300.5,cce12272.3,cce12272.4,cce12272.5,cce7091.2,cce10016.1,cce629.8,cce11318.1,cce12272.11,cce629.7,cce629.5,cce83692.1,cce150481.1,cce6369.2,cce1155.2,cce31178.2,cce31178.1,cce7055.2,cce1487.16,cce36991.1,cce5500.1,cce1155.3,cce…
GO:0001561	0.00928777	0.884	biological_process	fatty acid alpha-oxidation	cce2399.20,cce2399.19,cce324245.21,cce7603.17,cce713.13,cce3445.3,cce3445.2,cce19596.2,cce19596.3,cce13495.2,cce432.3,cce6893.1,cce1155.13
GO:0006096	0.00974163	0.873	biological_process	glycolytic process	cce639.2,cce303653.16,cce9974.2,cce870.1,cce302569.1,cce318111.6,cce303238.1,cce16122.1,cce16119.1,cce7603.139,cce7849.3,cce318478.10,cce43249.3,cce2203.12,cce2203.13,cce317752.2,cce1108.14,cce310261.3
