# Supplementary material for: Complete genomes of Hairstreak butterflies, their speciation, and nucleo-mitochondrial incongruence
Source: Sci Rep. 2016 Apr 28;6:24863. doi: 10.1038/srep24863 (PMC4848470; doi:10.1038/srep24863)
Supplement: Supplementary Table S4 [file srep24863-s4.xls]

## Sheet: Index
Supplementary Table S4. Molecular mechanism for the divergence between C. cecrops and C. isobeon
This file contains multiple sheets and each sheet corresponds to one supplement table
S4A	supplementary Table S4A. Genes that are divergent between C. cecrops and C. isobeon
S4B	supplementary Table S4B. Genes that are divergent between C. cecrops and C. isobeon but conserved within either taxa (speciation hotspots)
S4C	supplementary Table S4C. Enriched GO terms associated with divergence hotspots between C. cecrops and C. isobeon
S4D	supplementary Table S4D. Enriched GO terms associated with common speciation hotspots for Calycopis and Papilio

## Sheet: S4A
Table S4A. Genes that are divergent between C. cecrops and C. isobeon
Intra1: Divergence (%) in the DNA sequences of the coding regions within C. cecrops specimens
Intra2: Divergence (%) in the DNA sequences of the coding regions within C. isobeon specimens
Intra3: Divergence (%) in the protein sequences within C. cecrops specimens
Intra4: Divergence (%) in the protein sequences within C. isobeon specimens
Inter1: Divergence (%) in the DNA sequences of the coding regions between C. cecrops and C. isobeon specimens
Inter2: Divergence (%) in the protein sequences between C. cecrops and C. isobeon specimens
Bootstrap1: the bootstrap support for seperating specimens from two taxa into different clades in the phylogenetic tree based on DNA alignment
Bootstrap2: the bootstrap support for seperating specimens from two taxa into different clades in the phylogenetic tree based on protein alignment
proteinID	Intra1	Intra2	Inter1	Bootstrap1	Intra3	Intra4	Inter2	Bootstrap2	Annotation	GO terms	Flybase ortholog
cce10052.4	0.721696	3.3734	3.84755	1	0.948509	6.95187	7.10282	0.99	Unknown	None	n/a
cce10070.1	0.546448	0.442701	1.0853	1	0.554078	0.544077	1.04338	0.99	Laccase-4	GO:0052716,GO:0004322,GO:0009986,GO:0045178,GO:0055072,GO:0046274,GO:0005381,GO:0031233,GO:0005507,GO:0055114,GO:0005576	CG3759-PA
cce1014.3	0.362223	0.763962	1.01423	1	0.0395257	0.332016	0.542819	0.99	Plasma membrane calcium-transporting ATPase 3	GO:0005794,GO:1903561,GO:0006874,GO:0016021,GO:0007596,GO:0070588,GO:0000166,GO:0034220,GO:0006810,GO:0005886,GO:0005388,GO:0046872,GO:0055085,GO:0005524	CG42314-PS
cce1014.5	0.586701	0.726858	2.15667	1	0.945858	1.71233	4.61513	1	Unknown	GO:0003676	n/a
cce10147.3	0.5	0.6825	1.64667	1	0.25025	0.18018	1.71672	0.99	Arginase-1	GO:0005737,GO:0004053,GO:0016813,GO:0005739,GO:0006525,GO:0019547,GO:0000050,GO:0046872	CG18104-PA
cce1014.8	0.894309	1.55108	2.09364	1	1.72594	3.24353	4.40906	0.96	Protein ref(2)P	GO:0005737,GO:0042802,GO:0030382,GO:0051046,GO:0006470,GO:0005634,GO:0005886,GO:0035335,GO:0005776,GO:0016235,GO:0019058,GO:0043130,GO:0008270,GO:0003677,GO:0006511,GO:0048565,GO:0016239,GO:0004725,GO:0007005,GO:0006351	CG10360-PA
cce10152.11	1.0989	2.28297	3.30952	0.99	0.330033	0.792079	2.11221	0.99	N-acetylneuraminate lyase	GO:0005737,GO:0005975,GO:0016829,GO:0019262,GO:0008152,GO:0008747	n/a
cce10152.7	0.202816	0.34249	0.980462	1	0.0716076	0.360603	1.37993	1	Unknown	GO:0008157	CG31025-PA
cce10152.8	0.974026	1.0328	1.53394	1	0.741296	0.832259	1.79032	0.98	L-asparaginase	GO:0004622,GO:0006520,GO:0006528,GO:0004067	CG6428-PA
cce10199.4	0.312826	0.399616	1.76733	1	0.521648	0.626667	3.59705	1	Radial spoke head 10 homolog B2	None	CG5458-PA
cce10201.2	0.242047	0.417299	3.82783	1	0.103842	0.571646	6.68151	1	Leucine-rich repeat-containing protein 71	None	n/a
cce10201.3	0.196541	0.489387	1.81604	1	0	0.780142	4.07801	1	Leucine-rich repeat-containing protein 71	None	n/a
cce102071.1	0.54001	5.31664	5.52774	0.99	0.368732	9.98156	9.79351	1	Unknown	None	n/a
cce10242.7	0.17069	0.338332	0.707145	1	0.256129	0.444566	1.21478	0.99	Trehalase	GO:0015927,GO:0046658,GO:0005991,GO:0016323,GO:0003824,GO:0004555	CG9364-PF
cce1028.13	0.767671	1.35351	1.69708	1	0.956314	1.34537	1.86946	1	Cadherin-87A	GO:0007424,GO:0016339,GO:0016020,GO:0005509,GO:0005887,GO:0005886,GO:0044331,GO:0007156	CG3389-PB
cce1028.6	0.982337	1.16251	2.0204	1	0.510204	1.03316	1.70635	1	Unknown	None	n/a
cce103.10	0.757054	1.48033	2.1043	1	1.51515	2.19735	3.40094	0.96	Facilitated trehalose transporter Tret1	GO:0005355,GO:0015574,GO:0015771,GO:0016021,GO:0005886,GO:0055085	CG8249-PA
cce103.13	0.837348	2.43977	3.1375	1	0.757576	2.85781	3.30435	0.98	Facilitated trehalose transporter Tret1	GO:0005355,GO:0015574,GO:0005353,GO:0015771,GO:0016021,GO:0016020,GO:0005886,GO:0055085	CG8234-PA
cce103.20	0.324044	0.539261	2.97471	1	0.259403	0.513834	2.89542	1	Facilitated trehalose transporter Tret1	GO:0005355,GO:0015574,GO:0005353,GO:0015771,GO:0016021,GO:0016020,GO:0005886,GO:0055085	CG8234-PA
cce103.3	0.475197	0.97879	2.71905	1	0.208768	0.979471	3.08977	1	Facilitated trehalose transporter Tret1	GO:0005355,GO:0015574,GO:0005353,GO:0015771,GO:0016021,GO:0016020,GO:0005886,GO:0055085	CG8234-PA
cce103.5	0.698832	0.733932	1.98962	1	1.03448	0.804628	2.06096	0.99	Facilitated trehalose transporter Tret1	GO:0005355,GO:0015574,GO:0005353,GO:0015771,GO:0016021,GO:0016020,GO:0005886,GO:0055085	CG8234-PA
cce103.6	0.234742	0.554331	0.855381	0.99	0.275735	0.818617	1.61824	0.97	Facilitated trehalose transporter Tret1	GO:0005355,GO:0015574,GO:0005353,GO:0015771,GO:0016021,GO:0016020,GO:0005886,GO:0055085	CG8234-PA
cce10361.2	0.788382	1.06702	1.59406	1	0.290577	0.516503	1.28591	1	Cyclic nucleotide-gated cation channel	GO:0007635,GO:0005221,GO:0009454,GO:0005222,GO:0030425,GO:0019934,GO:0001666,GO:0055093,GO:0040040,GO:0006935,GO:0016021,GO:0031513,GO:0045664,GO:0005223,GO:0017071,GO:0048609,GO:0042048,GO:0006812,GO:0030516,GO:0055085,GO:0070482,GO:0030553,GO:0040010,GO:0043052,GO:0097543,GO:0048812,GO:0045944,GO:0005249,GO:0098655	CG42701-PB
cce103.7	0.952561	1.38995	2.09567	1	1.27525	1.98231	3.17044	1	Facilitated trehalose transporter Tret1	GO:0005355,GO:0015574,GO:0005353,GO:0015771,GO:0016021,GO:0016020,GO:0005886,GO:0055085	CG8234-PA
cce103.8	0.377404	2.71366	3.15559	1	0.255848	4.03692	4.21053	0.97	Facilitated trehalose transporter Tret1	GO:0005355,GO:0015574,GO:0005353,GO:0015771,GO:0016021,GO:0016020,GO:0005886,GO:0055085	CG8234-PA
cce10394.3	0.595238	0.280612	1.22024	1	0.127714	0.229885	1.32822	0.96	E3 ubiquitin-protein ligase RNF126	GO:0005737,GO:0016874,GO:0005634,GO:0042787,GO:0008270,GO:0061630	CG11982-PA
cce1041.10	0.859107	1.21134	4.84536	1	0.516796	0.155039	3.43669	0.98	Larval cuticle protein LCP-17	GO:0005214,GO:0040003,GO:0042302,GO:0008010,GO:0031012	CG30045-PB
cce1041.12	0.330852	1.09181	3.56493	1	0	1.15672	5.44776	1	Larval cuticle protein LCP-17	GO:0005214,GO:0040003,GO:0042302,GO:0008010,GO:0031012	CG30045-PB
cce1041.6	0.559611	0.729927	1.82482	1	0.146199	0.482456	1.65205	0.97	Larval cuticle protein 16/17	GO:0005214,GO:0040003,GO:0042302,GO:0008010,GO:0031012	CG6956-PA
cce1041.7	0.674157	1.15541	3.43712	1	0.675676	1.0929	5.81975	1	Larval cuticle protein 16/17	GO:0005214,GO:0040003,GO:0042302,GO:0008010,GO:0031012	CG2555-PA
cce1041.9	0.480769	0.713184	3.00988	1	0.192678	0.464576	4.96331	1	Endocuticle structural glycoprotein SgAbd-2	GO:0005214,GO:0040003,GO:0042302,GO:0008010,GO:0031012	CG30045-PB
cce10434.1	0.834353	0.657273	1.52413	1	0.559245	0.421481	1.09411	1	S phase cyclin A-associated protein in the endoplasmic reticulum	GO:0005737,GO:0005819,GO:0005783,GO:0005634,GO:0005654,GO:0000022,GO:0046872	CG18397-PA
cce10466.3	0.104619	0.240361	1.56724	1	0.169082	0.488623	2.4668	1	Unknown	None	CG32436-PA
cce1050.1	0.387597	0.64112	1.48375	1	0.14556	0.551633	1.6535	1	Protein daughter of sevenless	GO:0005070,GO:0005737,GO:0042169,GO:0042461,GO:0019730,GO:0045500,GO:0009967,GO:0046578,GO:0035220,GO:0008595,GO:0005515,GO:0005886,GO:0008293	CG1044-PA
cce10533.2	0.673961	0.829184	1.5884	1	0.404955	0.440587	1.52972	1	cGMP-dependent protein kinase, isozyme 1	GO:0030553,GO:0006468,GO:0030551,GO:0004674,GO:0005524,GO:0004692,GO:0007526	CG3324-PA
cce10540.3	0.329724	0.56412	1.27094	1	0.385417	0.636297	1.85997	1	Bardet-Biedl syndrome 4 protein homolog	GO:0034452,GO:0000242,GO:0042384,GO:0008152,GO:0060170,GO:0005813,GO:0051297,GO:0034451,GO:0005515,GO:0005929,GO:0035058,GO:0003777,GO:0034464	CG13232-PA
cce10546.2	2.1931	3.47444	3.82765	0.99	3.59656	6.5581	6.85407	0.98	Protein Skeletor, isoforms B/C	GO:0005737,GO:0006997,GO:0005819,GO:0051321,GO:0004500,GO:0005874,GO:0005634,GO:0005730,GO:0006584,GO:0005700,GO:0005198,GO:0055114,GO:0005652,GO:0007067,GO:0016363,GO:0005694,GO:0051225,GO:0051301	CG43161-PE
cce10559.2	0.831601	0.727651	2.58489	1	0.9375	1.5	4.29167	0.95	Unknown	None	CG14372-PD
cce10593.6	0.364725	0.975772	2.22148	1	0.249094	0.453391	0.820192	0.96	Neurexin-1	GO:0051124,GO:0005783,GO:0042297,GO:0005886,GO:0033130,GO:0031594,GO:0090129,GO:0050808,GO:0004872,GO:0060134,GO:0007411,GO:0007274,GO:0007416,GO:0097109,GO:2000821,GO:0031982,GO:0050885,GO:1900244,GO:0097116,GO:0097104,GO:0005509,GO:0007269,GO:0043025,GO:0009986,GO:0071625,GO:2000463,GO:0051965,GO:0061178,GO:2000331,GO:0035176,GO:0007612,GO:0030054,GO:0031965,GO:0008306,GO:0007158,GO:0005887,GO:…	CG7050-PF
cce10620.3	0.216307	0.677367	0.963131	1	0.220022	0.906405	1.33138	1	Zinc finger protein 106	GO:0008286,GO:0005730,GO:0005829,GO:0016020,GO:0017124,GO:0001515,GO:0005515,GO:0046872,GO:0044822	CG14322-PB
cce1064.4	1.64268	1.83614	3.76731	1	2.28912	3.14522	6.37402	1	Unknown	GO:0016772	CG1561-PB
cce1064.7	0.570776	3.51575	3.31231	0.97	0.642674	5.7797	5.09154	0.95	Unknown	GO:0016772	CG13813-PA
cce10650.1	0.739394	0.662335	2.96366	1	1.27365	0.775884	4.2322	1	Probable cytochrome P450 4d14	GO:0004497,GO:0016705,GO:0043231,GO:0020037,GO:0016020,GO:0005789,GO:0005506,GO:0055114,GO:0009055	CG3540-PB
cce10680.5	0.194518	0.852212	1.65797	1	0.159236	0.522004	1.23239	1	Calpain-C	GO:0005737,GO:0006508,GO:0004198,GO:0005509,GO:0005622	CG3692-PA
cce10680.7	0.412655	0.563961	1.6873	1	0.826446	0.578512	2.24518	0.97	Unknown	None	CG34114-PB
cce10687.2	0.251314	0.247809	1.44267	1	0.411523	0.0864304	1.79876	1	Probable cytochrome P450 305a1	GO:0004497,GO:0016705,GO:0043231,GO:0020037,GO:0016020,GO:0005789,GO:0005506,GO:0055114,GO:0009055	CG8733-PA
cce10687.7	1.24646	0.886686	2.84797	1	1.5873	1.20181	3.48356	1	Nose resistant to fluoxetine protein 6	GO:0007275,GO:0016021,GO:0006869,GO:0016747,GO:0008289	CG4576-PA
cce10716.2	0.351125	0.549312	0.750409	1	0.301786	0.584157	0.694247	1	63 kDa sperm flagellar membrane protein	GO:0031514,GO:0005575,GO:0003674,GO:0005509,GO:0005886,GO:0008150,GO:0031225	CG33978-PE
cce10730.4	0.338879	0.836414	1.56654	1	0.277393	0.779011	1.88858	1	Cysteine/serine-rich nuclear protein 2	GO:0008285,GO:0010923,GO:0043565,GO:0003700,GO:0005634,GO:0006915,GO:0001228,GO:0019902,GO:0045944	CG4272-PB
cce10739.1	0.843772	0.61614	1.84802	1	0.679206	0.262295	1.59563	0.95	Unknown	None	n/a
cce10739.3	1.66415	3.97063	5.93325	1	3.0303	7.10551	10.0139	1	Translation initiation factor IF-2	GO:0005737,GO:0042600,GO:0003743,GO:0003924,GO:0005525	CG15570-PA
cce10780.2	0.322834	0.171843	0.831579	1	0.0995836	0.226504	0.51	0.99	Zinc finger protein 40	GO:0007494,GO:0008586,GO:0007611,GO:0048100,GO:0008270,GO:0003676,GO:0003677,GO:0001745,GO:0008355,GO:0000122,GO:0005634,GO:0007476,GO:0005739,GO:0005654,GO:0046872,GO:0045705,GO:0008285,GO:0048190,GO:0008283,GO:0001105,GO:0045892,GO:0001102,GO:0071837,GO:0007179,GO:0007443,GO:0007398,GO:0003700,GO:0007422,GO:0003705,GO:0007391,GO:0048813,GO:0045944,GO:0006351	CG7734-PF
cce10780.9	0.235966	0.348285	0.546871	1	0.167691	0.400632	0.505194	0.95	Death-inducer obliterator 1	GO:0005737,GO:0005819,GO:0000381,GO:0030532,GO:0003700,GO:0005634,GO:0097190,GO:0016817,GO:0005654,GO:0006355,GO:0000790,GO:0008270,GO:0005515,GO:0044822,GO:0006351	CG6525-PB
cce10794.1	0.238521	1.08656	2.00242	0.97	0.179211	0.94235	4.38501	0.98	Unknown	None	n/a
cce10794.3	0.381791	0.628988	1.61888	1	0.26455	1.46656	2.45916	1	Putative serine protease F56F10.1	GO:0006508,GO:0045087,GO:0045121,GO:0004185,GO:0008236	CG9953-PA
cce10804.1	0.759986	0.851245	2.60605	1	1.06157	1.1509	3.46735	1	Clavesin-1	GO:0080025,GO:0005215,GO:0005802,GO:0031901,GO:0007040,GO:0005768,GO:1903146,GO:0030136	CG11550-PA
cce10804.5	0.515464	1.26521	2.9449	1	0.567595	2.0176	3.32379	0.98	Alpha-tocopherol transfer protein-like	GO:0005215,GO:0016020,GO:0005622	CG11550-PA
cce10814.4	0.74531	1.09483	2.30146	1	0.887346	1.0571	2.90895	0.96	Venom allergen 5	GO:0008150,GO:0005576,GO:0003674	CG8483-PA
cce10833.6	1.0481	1.16252	1.76563	1	0.693143	0.712876	1.28736	1	Leucine-rich repeat serine/threonine-protein kinase 1	GO:0050808,GO:0032418,GO:0018105,GO:0048489,GO:0005737,GO:0007264,GO:0048846,GO:1900242,GO:0004674,GO:0004672,GO:0046872,GO:0043025,GO:0031902,GO:0005524,GO:0005525,GO:0005794,GO:0034613,GO:0017137,GO:1901215,GO:0006979,GO:0005765,GO:0034976	CG5483-PD
cce108559.1	0.306407	0.504178	1.89786	1	0.195095	0.769231	2.74247	1	Ciliogenesis-associated TTC17-interacting protein	GO:0005737,GO:0015629,GO:0005634,GO:0005886,GO:0030041,GO:0044782	CG13243-PA
cce1088.16	0.32337	0.275302	0.638	1	0.406504	0.436664	0.907422	1	Tetratricopeptide repeat protein 37	GO:0005737,GO:0005634,GO:0005654,GO:0000956,GO:0035327,GO:0005515,GO:0055087	CG8777-PA
cce10970.2	1.14595	1.47387	2.30018	1	0.656069	0.806146	1.42651	0.97	Huntingtin	GO:0005737,GO:0000132,GO:0005634,GO:0008088,GO:0048812,GO:0048489	CG9995-PA
cce1097.1	0.405051	0.468192	1.21039	1	0.572246	0.600858	2.00286	0.99	UPF0609 protein CG1218	GO:0005575,GO:0072572,GO:0008150,GO:0008270	CG1218-PA
cce1097.2	0.145164	0.370169	0.881873	1	0	0.253268	0.718954	0.97	Recombination repair protein 1	GO:0003906,GO:0008408,GO:0006281,GO:0005634,GO:0008311,GO:0006284,GO:0005622,GO:0006974,GO:0090305,GO:0003677,GO:0046872	CG3178-PB
cce1097.3	0.35357	0.705069	1.34277	1	0.459613	0.911198	1.63012	1	Cubilin	GO:0031419,GO:0016324,GO:0006898,GO:0005765,GO:0005509,GO:0015031,GO:0004872,GO:0008203,GO:0010008	CG32702-PB
cce1097.7	0.356561	0.295639	0.906042	1	0.244648	0.369959	1.30189	0.95	POC1 centriolar protein homolog A	GO:0005737,GO:0005856,GO:0051297	CG10191-PB
cce10978.2	0.462596	0.440867	2.4721	1	0.634921	0.643829	4.02437	1	Zinc finger protein 227	GO:0003700,GO:0005634,GO:0006355,GO:0008270,GO:0003677,GO:0046872,GO:0006351	CG6654-PA
cce10978.3	0.298151	0.973191	1.76996	0.98	0	0.662252	2.39651	1	Unknown	None	n/a
cce1101.7	0.643602	1.31874	1.79222	1	1.30029	2.82414	3.78077	0.96	52 kDa repressor of the inhibitor of the protein kinase	GO:0008285,GO:0005634,GO:0006950,GO:0007165,GO:0003677,GO:0046872	n/a
cce1108.16	0.862069	0.342844	1.67138	1	1.45098	0.272125	2.99276	1	Glyceraldehyde-3-phosphate dehydrogenase	GO:0005737,GO:0004365,GO:0051287,GO:0050661,GO:0006006,GO:0006096,GO:0055114	CG9010-PA
cce1108.3	1.14418	1.6961	2.50437	1	1.16204	2.01528	3.0946	0.95	Unknown	GO:0017129,GO:0006641,GO:0006869,GO:0005811,GO:0008525,GO:0035149,GO:0048813,GO:0008039,GO:0042157	CG9342-PA
cce1108.9	0.467914	0.94154	2.51667	1	0.267738	0.635055	1.66941	0.97	Transcription factor A, mitochondrial	GO:0070363,GO:0003700,GO:0005813,GO:0005739,GO:0006264,GO:0006355,GO:0008301,GO:0045893,GO:0042645,GO:0006391,GO:0003682,GO:0005694,GO:0006979,GO:0006390	CG4217-PB
cce11093.4	0.221076	0.50479	0.928519	0.98	0.147493	0.685841	1.43437	0.99	Trans-Golgi network integral membrane protein 2	GO:0005794,GO:0016021,GO:0005802,GO:0005654,GO:0005886,GO:0030133	n/a
cce11113.12	0.506464	0.439331	1.28395	1	0.75	0.570776	1.55616	0.99	Unknown	None	n/a
cce11113.8	0.759239	0.473379	1.02278	1	1.35718	0.720268	1.78057	0.95	Unknown	GO:0046872	n/a
cce1112.1	0.700727	0.574774	1.58861	1	1.05165	0.958466	1.90895	0.95	Leucine-rich repeat-containing protein 15	GO:0043236,GO:0070062,GO:0007614,GO:0046813,GO:0030335,GO:0005622,GO:0005575,GO:0003674,GO:0090005,GO:0005518,GO:0016021,GO:0001968	CG42573-PB
cce11156.2	0.497512	0.539602	1.43151	1	0.280112	0.211506	1.93929	1	Unknown	None	n/a
cce11156.3	0.356633	1.71179	1.97096	1	0.356888	2.17302	2.56185	0.97	Unknown	None	n/a
cce1120.3	0.0803859	0.27362	0.618649	1	0.0402091	0.169123	0.466763	0.95	Helicase domino	GO:0035207,GO:0035222,GO:0002165,GO:0035267,GO:0003677,GO:0007049,GO:0000381,GO:0000123,GO:0006325,GO:0043486,GO:0005634,GO:0045747,GO:0016458,GO:0016573,GO:0048477,GO:0005524,GO:0008283,GO:0004386,GO:0035019,GO:0022008,GO:0036098,GO:0008094,GO:0070983,GO:0010629,GO:0006355,GO:0048813,GO:0006351,GO:0005515,GO:0030097,GO:2000637	CG9696-PG
cce1122.1	0.545058	0.614339	1.29729	0.98	0.436999	0.575337	1.85131	0.99	Meiosis-specific nuclear structural protein 1	GO:0051321,GO:0036126,GO:0005635,GO:0070986,GO:0007283,GO:0005882,GO:0045724,GO:0044782,GO:0005930,GO:0042802	n/a
cce1122.4	0.790737	1.54851	2.40085	1	0.769774	1.34399	1.98886	0.99	Inner nuclear membrane protein Man1	GO:0006997,GO:0032926,GO:0005639,GO:0005637,GO:0016021,GO:0016020,GO:0000166,GO:0035914,GO:0051726,GO:0003677,GO:0002044,GO:0030514,GO:0030512,GO:1903053	CG3167-PA
cce1127.1	0.62422	0.88253	1.52991	1	0.0803859	0.904523	0.713481	0.98	Translation factor GUF1 homolog, mitochondrial	GO:0043022,GO:0003924,GO:0005743,GO:0005759,GO:0003746,GO:0045727,GO:0006412,GO:0005525	CG1410-PA
cce11297.1	1.33438	2.09905	3.43279	1	1.03512	2.01334	4.82089	0.99	Unknown	None	n/a
cce113.2	0.802311	1.33665	3.42105	1	1.67523	2.2447	4.82445	1	Ecdysteroid UDP-glucosyltransferase	GO:0016758,GO:0015020,GO:0008152	CG15661-PA
cce11385.1	1.73861	1.34892	5.08393	0.99	0.905797	2.06522	6.84783	0.95	Glycoprotein-N-acetylgalactosamine 3-beta-galactosyltransferase 1	GO:0016267,GO:0006486,GO:0016263,GO:0016021,GO:0009247,GO:0021551,GO:0046872,GO:0048531	CG9520-PB
cce113.9	0.487503	1.15599	1.63255	1	0.83093	1.90596	2.87856	1	Ecdysteroid UDP-glucosyltransferase	GO:0016758,GO:0015020,GO:0008152	CG6649-PA
cce1140.7	0.872627	1.02729	2.61214	1	0.551471	1.27198	2.39332	1	Apyrase	GO:0008253,GO:0017110,GO:0017111,GO:0016788,GO:0000166,GO:0009166,GO:0005576,GO:0046872,GO:0005524	CG1961-PA
cce114115.1	1.22024	2.07143	4.46429	0.99	2.24014	2.60753	8.15412	1	Peroxidasin	GO:0006909,GO:0020037,GO:0005578,GO:0030198,GO:0042744,GO:0046872,GO:0006979,GO:0055114,GO:0004601	CG12002-PA
cce1144.6	0.725947	0.675561	1.36917	1	0.535475	0.814871	2.16049	1	Coiled-coil domain-containing protein 40	GO:0005737,GO:0071910,GO:0003356,GO:0001539,GO:0070286,GO:0060287,GO:0003674,GO:0035469,GO:0005929,GO:0003341,GO:0030324,GO:0001947,GO:0071907,GO:0003351	CG41265-PA
cce1144.7	0.387297	0.401412	0.723458	1	0.193798	0.163094	0.729361	0.98	Sodium/potassium-transporting ATPase subunit alpha	GO:0007630,GO:0051124,GO:0060439,GO:0007268,GO:0005890,GO:0050905,GO:0005737,GO:0001700,GO:0005634,GO:0019991,GO:0009612,GO:0000166,GO:0005391,GO:0035158,GO:0035725,GO:0005886,GO:0006812,GO:0046872,GO:0015672,GO:0005524,GO:0007626,GO:0035152,GO:0007605,GO:0035159,GO:0008324,GO:0016323,GO:0008360,GO:0009266,GO:0008340,GO:0001894,GO:0008344,GO:0005918,GO:0098655,GO:0006754	CG5670-PA
cce1148.2	1.10309	1.10728	1.87578	1	1.33396	1.12053	2.14689	0.96	Solute carrier family 22 member 1	GO:0005333,GO:0005277,GO:0006855,GO:0015651,GO:0005329,GO:0010248,GO:0006812,GO:0016021,GO:0051260,GO:0016323,GO:0048241,GO:0015101,GO:0005887,GO:0015874,GO:0015872,GO:0008513,GO:0055085	CG7442-PA
cce1151.11	0.737865	1.13786	2.18614	1	0.356843	0.774887	1.54212	0.95	Soluble guanylate cyclase 89Db	GO:0009190,GO:0020037,GO:0046982,GO:0000302,GO:0004383,GO:0016849,GO:0005525,GO:0008074,GO:0046872,GO:0006184,GO:0035556,GO:0001666,GO:0055093,GO:0006182	CG14886-PA
cce1151.17	0.75662	0.826446	1.83601	1	0.568182	0.703376	1.84607	0.97	Unknown	None	n/a
cce1152.4	0.621728	1.61813	2.78578	1	0.261952	1.85658	2.39031	1	Cytochrome P450 6B7	GO:0016020,GO:0043231,GO:0020037,GO:0016705,GO:0031000,GO:0005789,GO:0070330,GO:0017085,GO:0005506,GO:0055114,GO:0009055	CG9438-PA
cce1155.13	1.55532	1.29905	2.99753	1	2.28238	1.56051	4.94692	1	Phytanoyl-CoA dioxygenase, peroxisomal	GO:0031418,GO:0001561,GO:0006720,GO:0005777,GO:0005739,GO:0003824,GO:0097089,GO:0048037,GO:0048244,GO:0046872	CG14688-PB
cce1155.25	0.230362	0.368163	1.39084	1	0.138313	0.65614	2.17544	1	Tektin-4	GO:0005737,GO:0007017,GO:0030030,GO:0008017,GO:0031514,GO:0000226,GO:0005874,GO:0005875	CG4767-PA
cce1155.26	0.225683	0.267434	1.34958	1	0.101626	0.355691	1.95461	1	Tektin-4	GO:0005737,GO:0007017,GO:0008017,GO:0000226,GO:0005929,GO:0005874,GO:0005875	CG4767-PA
cce1155.4	0.674374	1.25	3.43931	1	0.57971	1.73913	6	1	Putative odorant-binding protein A10	GO:0007362,GO:0006468,GO:0007552,GO:0019992,GO:0009617,GO:0004674,GO:0005576,GO:0004672	CG9358-PA
cce1155.7	0.905797	0.652174	2.40942	0.96	0	0	4.91803	0.95	Ejaculatory bulb-specific protein 3	GO:0009615,GO:0045297,GO:0007552,GO:0005576	CG11390-PA
cce1162.13	0.770548	1.0488	2.07192	1	1.19966	0.970437	2.43359	0.98	5-hydroxytryptamine receptor 4	GO:0005737,GO:0004930,GO:0007606,GO:0010579,GO:0032098,GO:0007186,GO:0016021,GO:0016020,GO:0007214,GO:0007210,GO:0005887,GO:0007268,GO:0005768,GO:0008227,GO:0004993	CG12796-PA
cce11684.2	0.358852	1.0945	2.93461	1	0.239808	1.24101	3.26139	1	Zinc-type alcohol dehydrogenase-like protein SERP1785	GO:0008270,GO:0016747,GO:0016491	n/a
cce11704.1	0.154202	0.451041	1.66538	1	0.115741	0.613426	1.65509	1	Aromatic-L-amino-acid decarboxylase	GO:0048082,GO:0008021,GO:0006520,GO:0007619,GO:0007616,GO:0007615,GO:0004058,GO:0035220,GO:0030424,GO:0035690,GO:0030170,GO:0008062,GO:0042427,GO:0036468,GO:0016597,GO:0042423,GO:0040040,GO:0005737,GO:0010259,GO:0040007,GO:0048085,GO:0009611,GO:0071312,GO:0046684,GO:0043025,GO:0015842,GO:0007623,GO:0033076,GO:0006585,GO:0006584,GO:0006587,GO:0042417,GO:0042416,GO:0048066,GO:0007611,GO:0070062,GO:…	CG10697-PC
cce11743.1	1.24006	1.58812	2.25703	1	1.48979	1.68967	2.51795	0.95	Glutamate receptor-interacting protein 1	GO:0008022,GO:0050808,GO:0005783,GO:0055037,GO:0016358,GO:0030425,GO:0031594,GO:0008104,GO:0030054,GO:0016023,GO:0000060,GO:0043005,GO:0048644,GO:0016203,GO:0035259,GO:0016204,GO:0005798,GO:0045211,GO:0005886,GO:0043195,GO:0045121,GO:0005515,GO:0005102	CG14447-PA
cce1175.2	0.321854	0.595351	1.09008	0.99	0.193424	0.45819	1.71022	0.98	Ras GTPase-activating protein-binding protein 2	GO:0005737,GO:0016318,GO:0006810,GO:0051028,GO:0071011,GO:0005829,GO:0005811,GO:0044822,GO:0017124,GO:0000398,GO:0000166,GO:0007264,GO:0003676,GO:0007265,GO:0003729,GO:0071013,GO:0001752	CG9412-PB
cce1176.3	1.97709	1.94527	3.53103	1	3.25165	3.79379	6.36961	1	PiggyBac transposable element-derived protein 4	None	n/a
cce11795.1	0.837258	0.572998	1.8786	1	0.550314	0.542453	2.2327	0.95	Unknown	GO:0048149,GO:0001158,GO:0035289,GO:0007298,GO:0007274,GO:0007417,GO:0005737,GO:0043565,GO:0005634,GO:0003730,GO:0010468,GO:0046426,GO:0046011,GO:0007424,GO:0007319,GO:0007507,GO:0007427,GO:0003700,GO:0007428,GO:0006357,GO:0045944,GO:0005515,GO:0003682,GO:0003729	CG5393-PF
cce1184.17	0.479072	0.325265	1.70449	1	0.151515	0.0909091	1.78788	0.96	Unknown	None	CG13392-PA
cce1184.20	0.574907	0.856203	1.89197	1	0.837989	0.830258	2.72851	1	Probable phospholipid-transporting ATPase IF	GO:0005794,GO:0055037,GO:0000287,GO:0005783,GO:0055085,GO:0006812,GO:0015914,GO:0004012,GO:0016020,GO:0005769,GO:0015075,GO:0034220,GO:0005637,GO:0045332,GO:0005886,GO:0015917,GO:0006811,GO:0005388,GO:0016021,GO:0005524,GO:0055038	CG4301-PA
cce1184.21	0.433168	0.793131	2.59145	1	0.681537	1.38285	5.47379	1	Ubiquitin-like-conjugating enzyme ATG10	GO:0005737,GO:0006497,GO:0006914,GO:0031401,GO:0019777,GO:0034263,GO:0005622,GO:0032446,GO:0015031,GO:0016874	CG12821-PB
cce1184.8	0.497788	0.475664	2.02802	1	0.221484	0.564784	2.73533	1	Parkin coregulated gene protein homolog	GO:0097225,GO:0043005,GO:0030544,GO:0031072,GO:0005829,GO:0051087,GO:0044297,GO:0005739,GO:0003779,GO:0048487,GO:0031625,GO:0034620,GO:0060548,GO:0005929,GO:0043014,GO:0001664,GO:0007286,GO:0051879,GO:0005634,GO:0031982	CG15120-PA
cce11873.1	0.261849	0.453749	1.09653	1	0	0.43021	1.54321	1	Dipeptidase 1	GO:0008239,GO:0035690,GO:0008270,GO:0034235,GO:0031225,GO:0045177,GO:0050667,GO:0005615,GO:0016999,GO:0016805,GO:0043066,GO:0070573,GO:0006508,GO:0043027,GO:0030336,GO:0016324,GO:0071277,GO:0005886,GO:0031528,GO:0072341,GO:0071732,GO:0043154	CG6154-PC
cce11914.2	0.569039	0.668449	1.03387	1	0.329218	0.333333	0.952675	1	Transmembrane protein 8A	GO:0007155,GO:0005765,GO:0070062,GO:0005887,GO:0005886	CG13654-PA
cce11914.5	0.737892	1.11172	1.617	1	0.436954	1.06693	1.88	0.98	Dynein regulatory complex subunit 7	GO:0005737,GO:0005856,GO:0031514,GO:0030317,GO:0003674,GO:0046693	CG34110-PC
cce11923.9	0.532544	0.256441	1.52865	1	0.473653	0.268721	2.04543	1	Vacuolar protein sorting-associated protein 33B	GO:0016197,GO:0030897,GO:0031091,GO:0016192,GO:0005765,GO:0006904,GO:0007476,GO:0061025,GO:0035542,GO:0032418,GO:0033263,GO:0019905,GO:0015031,GO:0005515,GO:0006955,GO:0070889,GO:0048471,GO:0032400,GO:0031902	CG5127-PA
cce1193.3	1.0763	1.06885	2.05843	1	0.703775	0.785188	1.68467	0.95	Facilitated trehalose transporter Tret1	GO:0015574,GO:0015771,GO:0016021,GO:0015749,GO:0005886,GO:0015145,GO:0055085	CG31100-PA
cce1193.5	0.503778	0.806045	2.7204	1	0.505051	0.656566	5.42929	0.99	Unknown	None	CG31324-PA
cce1195.1	0.64836	0.987335	1.38631	1	0.394859	0.641986	0.955895	1	Vacuolar protein sorting-associated protein 13A	GO:0007626,GO:0008104,GO:0007399,GO:0006895,GO:0035176,GO:0045053,GO:0006623,GO:0019898,GO:0031045,GO:0005622	CG2093-PA
cce1195.5	0.479811	0.852179	1.26982	1	0.465426	0.707344	0.922362	0.96	FERM and PDZ domain-containing protein 4	GO:0005856,GO:0043197,GO:0005546,GO:0007165,GO:0005515,GO:0051835	CG42788-PB
cce1202.2	0.425012	0.510373	0.746423	1	0.268484	0.522128	0.997063	0.99	ATP-binding cassette sub-family A member 3	GO:0043190,GO:0042626,GO:0006810,GO:0005615,GO:0006869,GO:0097208,GO:0005215,GO:0016021,GO:0016020,GO:0042493,GO:0097233,GO:0005886,GO:0055085,GO:0005524	CG1718-PB
cce12071.1	1.21942	1.53895	1.98062	1	0.318697	0.790556	1.04167	1	Probable multidrug resistance-associated protein lethal(2)03659	GO:0043190,GO:0042626,GO:0005215,GO:0016021,GO:0042060,GO:0007275,GO:0008559,GO:0055085,GO:0005524	CG7627-PA
cce12180.2	0.796951	0.678078	3.42336	1	0.658807	1.23518	4.74662	1	Organic cation transporter protein	GO:0006811,GO:0006915,GO:0055085,GO:0022857,GO:0008513,GO:0016021	CG8654-PA
cce1223.2	0.405577	0.418251	1.99747	1	0	0.228311	3.33333	1	Proton-coupled amino acid transporter 4	GO:0040007,GO:0015293,GO:0003333,GO:0006865,GO:0015171,GO:0016021	CG1139-PA
cce12235.12	1.01961	0.917306	2.48631	0.97	1.76678	1.52201	4.52495	0.98	Zinc finger BED domain-containing protein 1	GO:0004803,GO:0000228,GO:0046872,GO:0008152,GO:0003677	n/a
cce12272.10	0.269608	0.465151	1.31889	1	0.367918	0.709534	1.95059	1	EF-hand domain-containing family member B	GO:0005509	n/a
cce1231.5	0.912576	0.835946	1.42156	1	0.430293	0.922335	1.38975	1	Insulin-like growth factor-binding protein complex acid labile subunit	GO:0007424,GO:0070062,GO:0035151,GO:0035159,GO:0005654,GO:0042567,GO:0005515,GO:0008045,GO:0007155	CG8561-PB
cce1232.11	0.345423	0.678208	0.821475	1	0.153121	0.180365	0.412425	0.97	Mitogen-activated protein kinase-binding protein 1	GO:0007256,GO:0005515,GO:0005622	CG7337-PG
cce1232.15	0.406009	0.89525	1.43321	0.99	0.426569	0.231566	1.32846	0.97	Putative fatty acyl-CoA reductase CG5065	GO:0005778,GO:0080019,GO:0016021,GO:0005777,GO:0050062,GO:0010025,GO:0035336,GO:0008611	CG12268-PA
cce1232.6	0.678643	1.21363	1.91838	1	0.29976	1.58874	1.61368	1	Ankyrin repeat domain-containing protein 50	GO:1990126,GO:0005575,GO:0008150,GO:0015031,GO:0003674,GO:0005768	CG10011-PA
cce12350.1	0.420695	1.04726	2.01933	1	0.833333	1.01613	2.96774	1	Probable serine hydrolase	GO:0017171,GO:0007586,GO:0009636,GO:0052689,GO:0005575,GO:0008152,GO:0007275	CG3943-PA
cce1237.3	1.23588	2.21398	3.36511	0.99	1.27389	2.70701	5.04246	0.98	MD-2-related lipid-recognition protein	GO:0032934,GO:0042381,GO:0015918,GO:0030882,GO:0005615,GO:0008289,GO:0001530,GO:0070891,GO:0042834,GO:0005576	CG11315-PA
cce1237.4	1.71674	1.36161	4.78483	1	1.29032	1.57718	5.4386	0.99	MD-2-related lipid-recognition protein	GO:0032934,GO:0015918,GO:0042381,GO:0007498,GO:0008289,GO:0005576	CG11314-PA
cce1239.7	1.79487	0.925284	2.70399	1	2.71084	1.30046	4.44149	1	Juvenile hormone esterase	GO:0004453,GO:0052689	CG8424-PA
cce12420.2	0.379939	0.448328	2.00608	1	0.152207	0.456621	2.95282	0.99	Mitochondrial intermembrane space import and assembly protein 40	GO:0051084,GO:0005575,GO:0045041,GO:0022417,GO:0003674,GO:0008150,GO:0005758,GO:0015035	CG7950-PA
cce1242.4	0.258198	0.404876	1.24055	1	0.155039	0.850563	2.31162	0.97	Unknown	None	CG17258-PB
cce1246.19	0.430333	0.834821	1.4285	1	0.34904	1.25066	1.77685	1	WD repeat-containing and planar cell polarity effector protein fritz	GO:0005737,GO:0005856,GO:0005929,GO:0035320,GO:0005886,GO:0001736	CG17657-PA
cce12511.1	0.499266	0.528219	1.23729	1	0.176367	0.772753	1.35284	0.95	Zinc finger protein 583	GO:0005737,GO:0005819,GO:0003700,GO:0005634,GO:0006355,GO:0008270,GO:0003676,GO:0003677,GO:0046872,GO:0005876,GO:0006351	CG8474-PA
cce1254.6	0.334448	0.302976	1.42775	1	0	0.160772	1.55763	0.98	28S ribosomal protein S34, mitochondrial	GO:0005840,GO:0032504,GO:0005739,GO:0003674,GO:0004867,GO:0005615	CG42648-PA
cce1254.7	0.43554	0.75784	2.13705	1	0.4363	0.732984	4.24084	0.98	IQ domain-containing protein K	None	n/a
cce12655.2	0.517285	0.554504	1.42947	1	0.492424	0.378788	1.84091	0.99	Unknown	None	n/a
cce1271.1	0.861707	0.725095	1.98193	1	0.126263	0.151515	2.41162	1	Calcyphosin-like protein	GO:0005737,GO:0022008,GO:0005509	CG10126-PB
cce12716.5	0.49111	0.378124	0.669215	0.99	0.457004	0.386122	0.757321	0.98	Collagen alpha-1(IV) chain	GO:0007443,GO:0005201,GO:0005587,GO:0005581,GO:0002119,GO:0050714,GO:0005811,GO:0007519,GO:0007517,GO:0005604,GO:0030198,GO:0009792,GO:0061327	CG16858-PA
cce12716.6	0.239897	0.394907	1.05062	1	0.110742	0.263012	1.0742	1	Collagen alpha-1(IV) chain	GO:0005201,GO:0005587,GO:0055013,GO:0005581,GO:0007391,GO:0005604,GO:0035848	CG4145-PC
cce12716.7	0.35545	0.705049	2.62708	1	0.474496	1.23148	5.7372	1	F-box/SPRY domain-containing protein 1	GO:0005737,GO:0007399,GO:0016567,GO:0005634,GO:0031594,GO:0045732,GO:0045886,GO:0005938,GO:0005515,GO:0007274,GO:0030054,GO:0045495	CG4643-PB
cce1279.2	1.2343	1.59675	3.46604	1	1.4353	1.96658	4.49871	1	Pinopsin	GO:0008020,GO:0004930,GO:0009881,GO:0016021,GO:0007601,GO:0018298,GO:0007602,GO:0007186	CG5638-PA
cce12852.5	1.07784	1.27758	2.93132	1	1.43885	2.5661	4.47554	0.99	Zinc finger BED domain-containing protein 4	GO:0005737,GO:0005634,GO:0005654,GO:0003677,GO:0046983,GO:0046872	CG13775-PA
cce12857.11	0.265188	0.672613	0.713597	0.97	0.192957	0.412446	0.733237	0.97	THO complex subunit 5 homolog	GO:0043234,GO:0005737,GO:0051028,GO:0005730,GO:0030154,GO:0016607,GO:0003674,GO:0006406,GO:0000347,GO:0000228,GO:0006397,GO:0008380,GO:0007140,GO:0003723	CG2980-PA
cce12857.12	0.235294	0.594118	1.54902	1	0.117786	0.547703	2.46172	1	Unknown	None	n/a
cce12857.3	0.341217	0.437496	1.34956	1	0.211864	0.285437	0.585701	0.96	Cap-specific mRNA (nucleoside-2'-O-)-methyltransferase 1	GO:0004483,GO:0080009,GO:0005634,GO:0097309,GO:0006370,GO:0003676,GO:0008168,GO:0032259	CG6379-PA
cce1289.8	0.220204	0.450041	1.14231	1	0.082713	0.496278	1.85277	1	Leucine-rich repeat-containing protein 34	GO:0005575,GO:0003674,GO:0008150	CG7457-PA
cce1299.12	0.310078	0.629077	1.73805	0.96	0	0.420757	3.29132	0.95	Unknown	GO:0006275	n/a
cce1299.14	0.550122	0.918667	1.63975	1	0.428135	0.690099	1.47311	0.95	Protein disulfide-isomerase A5	GO:0006457,GO:0005788,GO:0003756,GO:0045454,GO:0015035,GO:0006662,GO:0034976	CG9302-PA
cce1299.4	0.593824	1.33017	2.57918	1	0.534759	1.82709	3.84135	1	Aryl hydrocarbon receptor nuclear translocator-like protein 1	GO:0032922,GO:2000323,GO:0090263,GO:0007165,GO:0004871,GO:0003677,GO:0070888,GO:2001016,GO:0051775,GO:0005737,GO:0050767,GO:0016605,GO:0043161,GO:0005634,GO:0000976,GO:0043069,GO:0007623,GO:0043565,GO:0008134,GO:0050796,GO:0007283,GO:0042753,GO:0045892,GO:0045893,GO:0001047,GO:0090403,GO:0033391,GO:0045599,GO:0042634,GO:0051726,GO:0003700,GO:0006355,GO:0045944,GO:0006351,GO:0005667,GO:2000074,GO:…	CG42739-PG
cce1299.5	0.850547	1.30317	2.56661	1	1.3382	2.47781	4.8555	1	Serine-rich 25 kDa antigen protein	GO:0016021	n/a
cce1299.6	1.1984	1.95301	3.28448	1	0.8	2.3908	3.62443	0.95	BTB/POZ domain-containing protein KCTD1	GO:0045892,GO:0005634,GO:0003714,GO:0051260,GO:0006351	CG10440-PB
cce13081.1	0.367647	0.80079	1.14392	0.96	0.31679	0.13245	1.14298	0.96	THO complex subunit 1	GO:0016607,GO:0007165,GO:0000347,GO:0003677,GO:0005737,GO:0005654,GO:0045171,GO:0005634,GO:0048297,GO:0046784,GO:0016363,GO:0031297,GO:0008380,GO:0006406,GO:0006351,GO:0043234,GO:0006915,GO:0032784,GO:0032786,GO:0000445,GO:0031990,GO:0000018,GO:0000346,GO:0003723,GO:2000002,GO:0006396,GO:0006397	CG2031-PA
cce13082.1	1.14943	2.72608	3.44332	1	2.1021	3.8383	6.12519	0.99	Ecdysteroid UDP-glucosyltransferase	GO:0016758,GO:0015020,GO:0008152	CG4302-PA
cce13174.24	0.262881	0.638801	2.46583	1	0	0.473934	2.08531	0.99	Transmembrane protease serine 2	GO:0004252,GO:0070062,GO:0016540,GO:0005044,GO:0005887,GO:0005886,GO:0006508,GO:0046598,GO:0008236	CG3355-PA
cce13174.25	0.501203	0.685921	3.41757	1	0.362319	0.76087	5.3744	1	Trypsin-1	GO:0004252,GO:0005615,GO:0007586,GO:0048812,GO:0006508,GO:0046872,GO:0008236	CG9372-PA
cce131.8	1.18884	1.42491	2.50114	1	0.862069	1.1168	2.44681	0.99	UNC93-like protein	GO:0003674,GO:0016021,GO:0008150,GO:0005886	CG4928-PA
cce1319.6	2.08597	2.73324	7.02822	1	3.51571	4.16228	12.9766	1	Lysosome membrane protein 2	GO:0006952,GO:0043202,GO:0070062,GO:0035071,GO:0005765,GO:0005044,GO:0016021,GO:0006622,GO:0005764,GO:0048102,GO:0004872,GO:0005887,GO:0005886,GO:0007155,GO:0005925	CG2727-PB
cce1319.8	0.51313	0.629711	3.24853	1	0.703267	0.359116	4.22445	1	Putative fatty acyl-CoA reductase CG5065	GO:0005778,GO:0080019,GO:0016021,GO:0005777,GO:0050062,GO:0010025,GO:0035336,GO:0008611	CG5065-PA
cce1325.10	0.62251	0.7966	1.2862	1	0.373692	1.13995	1.95898	1	Spindle assembly abnormal protein 6 homolog	GO:0051298,GO:0005813,GO:0051297,GO:0005814,GO:0010457,GO:0007052,GO:0003674,GO:0007099,GO:0098536	CG15524-PA
cce1325.16	0.742465	1.78912	2.28648	0.98	0.532269	0.909277	1.8511	0.99	Pickpocket protein 28	GO:0005272,GO:0071462,GO:0016021,GO:0009415,GO:0006814,GO:0035002,GO:0035725,GO:0042756,GO:0005886	CG15555-PA
cce1325.18	0.814978	1.05074	2.53347	0.99	0.485009	1.16987	3.28992	0.99	Unknown	GO:0016772	CG9259-PA
cce133.3	0.464335	0.537937	1.28038	1	0.326216	0.569395	1.33452	0.98	Nose resistant to fluoxetine protein 6	GO:0007275,GO:0016021,GO:0006869,GO:0016747,GO:0008289	CG17707-PE
cce1335.2	1.23995	1.39463	2.30525	1	1.46434	1.92547	3.46485	0.99	Alpha-(1,3)-fucosyltransferase C	GO:0036065,GO:0006486,GO:0016021,GO:0016020,GO:0008417,GO:0005886,GO:0032580,GO:0046920	CG40305-PB
cce13442.3	0.165521	0.65699	1.52406	1	0	0.768349	2.1789	1	Zinc finger protein 277	GO:0000979,GO:0005634,GO:0070301,GO:0006355,GO:0006351,GO:0046872,GO:2000772	CG9890-PA
cce13447.2	0.198094	0.217419	1.04381	1	0.289157	0.333494	1.27172	1	Unknown	None	n/a
cce13447.4	1.34619	1.44576	2.56512	1	1.28635	1.53967	3	0.99	Probable phosphoenolpyruvate synthase	GO:0008986,GO:0046872,GO:0006090,GO:0005524,GO:0006094	n/a
cce13447.5	1.53649	2.15083	3.29308	0.99	1.32479	1.5005	3.29791	0.96	Putative phosphoenolpyruvate synthase	GO:0016310,GO:0016301,GO:0005524,GO:0016772	n/a
cce13447.6	1.04396	1.21639	2.02807	1	1.13803	1.05814	1.87841	0.99	Probable phosphoenolpyruvate synthase	GO:0008986,GO:0046872,GO:0006090,GO:0005524,GO:0006094	CG3706-PA
cce13475.2	0.453878	0.775536	1.46154	1	0.200321	0.217077	0.766514	1	Pogo transposable element with ZNF domain	GO:0043234,GO:0005737,GO:0003682,GO:0051382,GO:0006357,GO:0005634,GO:0005654,GO:0006355,GO:0000790,GO:0000791,GO:0005515,GO:0003677,GO:0007064,GO:0046872,GO:0051301	CG8092-PC
cce13494.4	0.774182	0.662839	1.77105	1	1.09718	0.658307	2.45559	1	3-ketodihydrosphingosine reductase	GO:0047560,GO:0030148,GO:0005783,GO:0005615,GO:0016021,GO:0016020,GO:0005789,GO:0044281,GO:0008152,GO:0006665,GO:0006666,GO:0016491	CG10425-PA
cce13495.1	0.717547	1.09933	2.43695	1	0.196078	1.59574	3.51808	0.99	Unknown	None	n/a
cce135.13	0.553176	0.674072	2.67569	1	1.07181	0.567077	3.72283	1	Alpha-tocopherol transfer protein-like	GO:0016020,GO:0005215,GO:0008431,GO:0006810,GO:0005622	CG2663-PA
cce1351.47	1.37157	2.64404	3.19728	1	2.12076	3.73313	4.41505	0.96	UDP-glucuronosyltransferase 2A3	GO:0015020,GO:0016021,GO:0008152	CG15661-PA
cce1351.52	0.607115	0.881671	1.4942	1	0.812442	0.926184	2.41876	1	Unknown	None	n/a
cce1351.58	0.821596	0.889085	1.78404	0.99	1.94004	1.71958	4.60317	0.96	Unknown	GO:0030017,GO:0003012,GO:0045202,GO:0003676,GO:0042595,GO:0008270	CG12505-PA
cce135.3	0.616246	0.773109	1.65266	0.98	0.673401	1.48148	3.95623	0.97	Unknown	GO:0016021,GO:0055085	CG14439-PA
cce1354.1	0.369724	0.558882	0.985037	1	0.17452	0.355699	0.903058	1	Nidogen-1	GO:0005605,GO:0005604,GO:0070062,GO:0050840,GO:0032836,GO:0010811,GO:0043236,GO:0031012,GO:0007160,GO:0071944,GO:0043237,GO:0005509,GO:0043394,GO:0030198,GO:0005518,GO:0005578,GO:0005576	CG12908-PA
cce1367.15	0.39108	0.417725	1.12034	1	0.187266	0.42067	0.881701	0.97	Protein toll	GO:0009897,GO:0007416,GO:0019732,GO:0019730,GO:0006963,GO:0019955,GO:0006967,GO:0007165,GO:0008063,GO:0006955,GO:0005737,GO:0070976,GO:0016021,GO:0009617,GO:0000281,GO:0002229,GO:0042802,GO:0016201,GO:0009880,GO:0007507,GO:0045087,GO:0035172,GO:0050832,GO:0050830,GO:0005886,GO:0007155,GO:0007352,GO:0043234,GO:0006952,GO:0009950,GO:0009620,GO:0004888,GO:0045944,GO:0030097,GO:0045610,GO:0005769,GO:…	CG7250-PA
cce1367.4	0.401361	0.338776	1.74286	1	0.59232	0.441176	2.35703	1	CAAX prenyl protease 1 homolog	GO:0004222,GO:0070062,GO:0030327,GO:0005637,GO:0016021,GO:0016020,GO:0006998,GO:0005789,GO:0071586,GO:0006508,GO:0046872,GO:0008235	CG9000-PA
cce13686.2	0.422776	0.299148	0.703811	1	0.373874	0.271854	0.716606	0.99	RB1-inducible coiled-coil protein 1	GO:0005737,GO:0007507,GO:0007254,GO:2001237,GO:0045793,GO:0001934,GO:0019901,GO:0031965,GO:0006914,GO:0070969,GO:0016236,GO:0034273,GO:0000045,GO:0034045,GO:0006355,GO:0001889,GO:0006351,GO:0010506,GO:0005829,GO:0007049	CG1347-PB
cce13688.1	0.712316	0.869719	1.46803	1	0.183908	0.233844	0.872527	0.97	ATP-binding cassette sub-family D member 2	GO:0043190,GO:0042626,GO:0005778,GO:0005215,GO:0016021,GO:0055085,GO:0005524	CG2316-PB
cce1369.11	0.723875	0.558555	1.03879	1	1.01369	1.0293	1.63297	1	Unknown	None	n/a
cce1369.13	0.327186	0.829863	1.58437	1	0.208333	1.08036	1.95238	1	Esterase B1	GO:0005575,GO:0008150,GO:0052689,GO:0008152	CG10175-PD
cce137.25	0.66568	1.6925	3.1768	1	0.83426	1.34887	2.82748	1	Fatty acid synthase	GO:0006633,GO:0047451,GO:0004320,GO:0008144,GO:0008270,GO:0001649,GO:0005737,GO:0016020,GO:0070062,GO:0004313,GO:0005811,GO:0071353,GO:0005739,GO:0030879,GO:0005794,GO:0044822,GO:0004315,GO:0047117,GO:0042587,GO:0005886,GO:0055114,GO:0006084,GO:0042470,GO:0009058,GO:0004312,GO:0016295,GO:0016296,GO:0004316,GO:0004317,GO:0004314,GO:0070402,GO:0004319	CG3523-PC
cce137.33	0.803213	1.44578	3.29317	0.96	0	0.727273	5.45455	0.95	Fatty acid synthase	GO:0006633,GO:0047451,GO:0016020,GO:0008144,GO:0008270,GO:0004320,GO:0001649,GO:0016491,GO:0005737,GO:0070062,GO:0016295,GO:0005811,GO:0071353,GO:0005739,GO:0030879,GO:0005794,GO:0044822,GO:0004315,GO:0016788,GO:0047117,GO:0042587,GO:0005886,GO:0055114,GO:0006084,GO:0042470,GO:0009058,GO:0004313,GO:0016296,GO:0004316,GO:0004317,GO:0004314,GO:0070402,GO:0004319	CG3524-PB
cce137.6	0.246696	0.266789	0.895743	1	0.464028	0.451668	1.50635	1	RE1-silencing transcription factor	GO:0021785,GO:0003676,GO:0005634,GO:0045879,GO:0043065,GO:0010629,GO:0001764,GO:0006351,GO:0021610,GO:0060831,GO:0046872,GO:0000981	CG14438-PA
cce1392.1	1.32944	2.56977	4.36873	1	1.65531	4.1642	6.39205	1	Prostaglandin reductase 1	GO:0005737,GO:0036132,GO:0047522,GO:0005811,GO:0016788,GO:0004313,GO:0009058,GO:0008270,GO:0004314,GO:0004315,GO:0032440,GO:0055114,GO:0016491	CG3524-PB
cce13954.4	0.563357	0.90647	1.44053	1	0.277642	0.448585	0.657722	0.96	Zinc finger FYVE domain-containing protein 26 homolog	GO:0046872	CG5270-PB
cce1396.10	1.55342	2.53817	3.2888	0.97	0.752106	2.02996	2.80115	0.95	Peroxidase	GO:0042600,GO:0046872,GO:0006909,GO:0020037,GO:0006979,GO:0045471,GO:0005576,GO:0042744,GO:0007306,GO:0022008,GO:0005506,GO:0004601,GO:0055114	CG3477-PA
cce1402.5	0.662721	0.928113	1.28365	1	0.46262	0.624824	0.882496	0.98	Putative stoned B-like protein	GO:0008021,GO:0045202,GO:0006897,GO:0007269,GO:0040017,GO:0016079,GO:0006886,GO:0009612,GO:0030139,GO:0007629,GO:0005515,GO:0005886,GO:0030131,GO:0048488,GO:0048489	CG12500-PC
cce1403.6	1.40488	1.64861	2.55778	1	2.30453	2.36185	4.33877	0.97	Integrin alpha-PS3	GO:0007494,GO:0048149,GO:0030336,GO:0007614,GO:0005886,GO:0007613,GO:0007611,GO:0007160,GO:0035001,GO:0004872,GO:0007411,GO:0005925,GO:0003344,GO:0008355,GO:0005737,GO:0007431,GO:0016021,GO:0005055,GO:0005198,GO:0009925,GO:0016477,GO:0016339,GO:0006909,GO:0033627,GO:0005178,GO:0016328,GO:0016340,GO:0007507,GO:0016324,GO:0042060,GO:0008305,GO:0043277,GO:0007155,GO:0007157,GO:0050839,GO:0001555,GO:…	CG8095-PB
cce1406.2	0.449775	1.10139	2.13848	1	0.600601	1.67236	4.92034	0.99	Leucine-rich repeat-containing protein 48	GO:0008599,GO:0000164,GO:0005929	CG13125-PA
cce1406.3	0.746667	0.528	3.712	1	1.12179	0.528846	6.22596	1	Leucine-rich repeat-containing protein 48	GO:0005737,GO:0006470,GO:0008599	CG40440-PA
cce14147.2	0.404814	1.02967	3.25716	1	0.262985	1.11972	5.01802	1	Kin of IRRE-like protein 1	GO:0016337,GO:0070062,GO:0007588,GO:0030838,GO:0043198,GO:0016021,GO:0045121,GO:0031253,GO:0017022,GO:0005911,GO:0005886,GO:0001933,GO:0048471	CG43462-PC
cce14166.1	2.11308	1.54066	3.59268	1	3.7931	2.63793	6.78621	0.99	Craniofacial development protein 2	GO:0005737,GO:0005634	n/a
cce1419.21	0.415812	0.541695	1.51059	1	0.205128	0.386667	1.08137	1	Unknown	None	CG16786-PB
cce1419.23	0.948992	2.37544	3.20285	0.99	0.802139	2.86096	5.18717	0.99	Trypsin-3	GO:0007586,GO:0003824,GO:0005576,GO:0006508,GO:0004252	CG12385-PA
cce14192.9	0.7431	1.40885	1.72527	1	0.906863	2.23601	2.69834	0.97	Unknown	GO:0003674,GO:0016021,GO:0008150	CG10596-PC
cce142.4	0.266809	0.635005	2.04554	1	0.106838	1.07372	2.55342	1	Spermatogenesis associated 6-like protein	None	CG14079-PA
cce142.5	0.26388	0.383154	1.00908	1	0.411914	0.342205	1.14385	0.97	Cryptochrome-1	GO:0032922,GO:2000323,GO:0042593,GO:0003913,GO:0006094,GO:0005737,GO:0000122,GO:0005634,GO:0000166,GO:0045744,GO:0031397,GO:0006351,GO:0009881,GO:0006281,GO:0033762,GO:0018298,GO:0006975,GO:0042752,GO:0042754,GO:0001047,GO:0003914,GO:0043130,GO:2000001,GO:0043153,GO:0045892	CG2488-PA
cce1433.2	0.490834	1.02549	1.31261	1	0.447591	0.749902	1.29361	1	Dynein heavy chain 3, axonemal	GO:0042623,GO:0001539,GO:0007018,GO:0005858,GO:0000166,GO:0005875,GO:0005524,GO:0008152,GO:0030286,GO:0005874,GO:0003774,GO:0003777	CG17150-PD
cce14351.1	0.135257	0.398888	1.13791	1	0.135318	0.595401	1.00708	0.99	SET and MYND domain-containing protein 4	GO:0005737,GO:0016791,GO:0005515,GO:0005634,GO:0007562,GO:0010629,GO:0008152,GO:0008168,GO:0046872,GO:0042826	CG14122-PA
cce14351.2	0.118906	0.309156	1.02259	0.99	0	0.214286	1.53571	1	Outer dense fiber protein 2	GO:0006996,GO:0036064,GO:0072372,GO:0000278,GO:0000086,GO:0005813,GO:0005829,GO:0017137,GO:0005814,GO:0000922,GO:0005198,GO:0007286,GO:1902017,GO:0005634,GO:0005874,GO:0007275,GO:0001520	CG3213-PA
cce1435.16	0.296589	0.478505	1.08241	1	0.222552	0.330927	0.918733	0.95	Serine/threonine-protein kinase greatwall	GO:0000086,GO:0030261,GO:0007067,GO:0007143,GO:0051301,GO:0005737,GO:0007346,GO:0040020,GO:0005813,GO:0005634,GO:0005635,GO:0034048,GO:0004674,GO:0071889,GO:0004672,GO:0007088,GO:0005524,GO:0006468,GO:0032154,GO:0006974,GO:0046602,GO:0051721,GO:0005515,GO:0007144	CG7719-PA
cce1435.2	0.669399	0.264804	0.97561	1	0.820008	0.413223	1.46852	1	Probable leucine--tRNA ligase, mitochondrial	GO:0004823,GO:0005739,GO:0006429,GO:0002161,GO:0005759,GO:0005524	CG7479-PA
cce14384.9	0.326597	0.321494	0.743009	1	0.490196	0.211397	1.1826	0.98	Protein misato	GO:0005856,GO:0005737,GO:0000070,GO:0003924,GO:0005739,GO:0090307,GO:0003674	CG1424-PA
cce1440.2	0.677252	0.522067	1.27018	1	0.457728	0.504847	2.0517	1	Myrosinase 1	GO:0019137,GO:0046872,GO:0005975,GO:0004553	CG9701-PA
cce1440.6	1.23762	4.02961	6.46889	0.98	1.74129	7.15174	12.7799	1	Sal-like protein 1	GO:0048566,GO:0060173,GO:0003281,GO:0008586,GO:0008584,GO:0021553,GO:0003676,GO:0003677,GO:0003340,GO:0021915,GO:0021889,GO:0072073,GO:0005737,GO:0000122,GO:0005634,GO:0001822,GO:0016575,GO:0045666,GO:0001843,GO:0046872,GO:0072092,GO:0001657,GO:0031129,GO:0007507,GO:0007605,GO:0048098,GO:2000381,GO:0045879,GO:0008013,GO:0090190,GO:0000792,GO:0001105,GO:0061034,GO:0035136,GO:0035137,GO:0021772,GO:…	CG4881-PA
cce1451.3	1.1811	1.10799	2.79528	1	0.844595	0.506757	2.54505	0.97	Protein rolling stone	GO:0007520,GO:0016021,GO:0016020,GO:0007519	CG9555-PA
cce1451.8	0.400291	0.330106	1.5746	1	0.437158	0.529451	2.75582	0.99	Lipid droplet-associated hydrolase	GO:0016787,GO:0030730,GO:0005783,GO:0016021,GO:0005811,GO:0034389,GO:0012505	CG9186-PB
cce14552.3	0.519931	0.296406	3.65108	1	0.173611	0.222717	5.06306	1	Protein-glutamate O-methyltransferase	GO:0006479,GO:0008757,GO:0005575,GO:0008150,GO:0051998,GO:2001020,GO:0003674,GO:0032259	CG11474-PA
cce14552.4	0.797024	1.35397	2.89672	1	0.425985	1.40705	4.10924	1	Protein-glutamate O-methyltransferase	GO:0006479,GO:0008757,GO:0005575,GO:0008150,GO:0051998,GO:2001020,GO:0003674,GO:0032259	CG11474-PA
cce14570.3	1.20898	0.932642	6.04491	1	1.04167	0.9375	14.7396	1	PI-actitoxin-Axm2b	GO:0004867	CG3604-PA
cce1458.2	0.515464	0.937841	1.46615	0.99	0.103199	0.360656	1.61482	0.96	Atrial natriuretic peptide receptor 2	GO:0001503,GO:0016941,GO:0004383,GO:0005622,GO:0042802,GO:0004872,GO:0004672,GO:0035556,GO:0006182,GO:0016021,GO:0005524,GO:0005525	CG14501-PA
cce14649.3	0.874375	0.773555	1.99679	1	0.709505	0.785141	1.80143	1	Xanthine dehydrogenase	GO:0050660,GO:0016614,GO:0008762,GO:0005829,GO:0051537,GO:0005777,GO:0016903,GO:0009115,GO:0004855,GO:0004854,GO:0005506,GO:0043546,GO:0055114,GO:0009055	CG6045-PA
cce1467.13	0.48009	0.213614	0.783228	1	0.677966	0.36854	1.43722	1	RNA polymerase II-associated protein 1	GO:0003899,GO:0005634,GO:0006366,GO:0005488,GO:0003677	CG32104-PB
cce1468.11	0.217486	0.453179	0.926738	1	0.0435161	0.484599	0.897402	0.95	E3 UFM1-protein ligase 1 homolog	GO:0016874	CG1104-PA
cce1468.4	0.425733	0.591296	1.37496	1	0.426136	0.326705	1.60038	1	Unknown	GO:0005214,GO:0040003,GO:0008010,GO:0031012	CG6131-PA
cce1468.8	0.845126	0.852005	1.54972	1	0.383481	0.610619	1.10914	0.95	Organic cation transporter protein	GO:0006811,GO:0006915,GO:0055085,GO:0022857,GO:0015101,GO:0016021	CG6126-PA
cce1475.7	0.754936	1.01045	3.42044	1	1.39616	1.46597	6.5096	1	Unknown	None	n/a
cce14779.2	0.387324	0.504516	1.00334	1	0.211416	0.169563	1.07959	1	Ubiquitin carboxyl-terminal hydrolase 34	GO:0005737,GO:0016055,GO:0090263,GO:0030307,GO:0043687,GO:0031647,GO:0035220,GO:0004843,GO:0061136,GO:0006511,GO:0071108,GO:0043161,GO:0004197,GO:0016579,GO:0005634,GO:0060968	CG5794-PH
cce1481.3	0.395951	0.678099	1.38452	1	0.472144	0.566572	1.16305	1	Fatty acid synthase	GO:0006633,GO:0047451,GO:0016295,GO:0005835,GO:0004320,GO:0016296,GO:0016788,GO:0004317,GO:0004312,GO:0004313,GO:0047117,GO:0004316,GO:0008270,GO:0004314,GO:0004315,GO:0004319,GO:0055114,GO:0016491	CG17374-PC
cce1484.5	0.70303	1.1	2.65091	1	0.545852	1.29913	2.40175	1	tRNA:m(4)X modification enzyme TRM13 homolog	GO:0008168,GO:0008175,GO:0046872,GO:0008033,GO:0030488	CG18048-PA
cce1486.1	0.696715	1.83562	2.38574	1	0.774891	2.12257	2.71836	1	Mediator of DNA damage checkpoint protein 1	GO:0007015,GO:0006281,GO:0005214,GO:0005654,GO:0007160,GO:0016324,GO:0003383,GO:0016476,GO:0005925,GO:0005694,GO:0007049	CG5847-PA
cce1487.11	1.1703	0.946776	3.11852	1	1.57576	1.55889	5.77163	1	Multiple coagulation factor deficiency protein 2 homolog	GO:0005794,GO:0032504,GO:0005783,GO:0005793,GO:0005509,GO:0015031,GO:0016192,GO:0005615	CG17271-PA
cce1487.5	0.521874	0.283145	1.36354	1	0	0.12	0.66	0.95	Cytochrome P450 307a1	GO:0001700,GO:0042335,GO:0007494,GO:0005783,GO:0020037,GO:0048566,GO:0016705,GO:0007591,GO:0004497,GO:0007391,GO:0005789,GO:0005575,GO:0008258,GO:0006697,GO:0005506,GO:0007417,GO:0048477,GO:0055114,GO:0016491	CG41624-PB
cce1487.8	0.579618	3.67265	3.53286	0.99	0.669985	4.74197	5.27927	1	Cholesterol desaturase daf-36	GO:0005737,GO:0047598,GO:0008203,GO:0051537,GO:0016021,GO:0007552,GO:0046872,GO:0035264,GO:0045456,GO:0002168,GO:0055114,GO:0016491	CG40050-PA
cce1491.2	1.00087	0.828982	3.82942	1	1.17647	1.73203	5.86275	1	Probable peptide chain release factor C12orf65 homolog, mitochondrial	GO:0006415,GO:0003747,GO:0005739	CG30100-PA
cce1498.4	1.14529	0.631545	1.69284	1	2.1611	0.884086	3.2351	1	Scavenger receptor class B member 1	GO:0034375,GO:0015914,GO:0043691,GO:0005901,GO:0051000,GO:0070328,GO:0032497,GO:0010867,GO:0070062,GO:0010886,GO:0043654,GO:0035461,GO:0010899,GO:0008035,GO:0006707,GO:0035071,GO:0015920,GO:0006952,GO:0043534,GO:0005887,GO:0005886,GO:0007155,GO:0042632,GO:0001530,GO:0030169,GO:0048102,GO:0005044,GO:0044406,GO:0034384,GO:0005764,GO:0005765,GO:0033344,GO:0034383,GO:0001875,GO:0070506,GO:0001935	CG2727-PB
cce1498.5	1.32789	0.495403	1.72966	0.97	1.78937	0.812883	2.89366	0.99	Geranylgeranyl pyrophosphate synthase	GO:0005737,GO:0004161,GO:0006720,GO:0033384,GO:0035050,GO:0045337,GO:0008299,GO:0004311,GO:0033386,GO:0004337,GO:0022008,GO:0046872,GO:0008354	CG8593-PA
cce15003.1	0.763359	0.483017	1.32737	0.99	0.921659	0.704225	2.23256	0.98	Carbonyl reductase [NADPH] 1	GO:0005737,GO:0042373,GO:0004090,GO:0047021,GO:0050221,GO:0017144	n/a
cce15.10	0.435606	0.664773	1.84848	1	0.341297	0.750853	3.9818	1	Unknown	None	n/a
cce15172.1	0.295622	0.761873	1.71131	1	0.335731	0.731121	1.43132	0.96	Zinc finger CCHC domain-containing protein 8 homolog	GO:0005575,GO:0008150,GO:0008270,GO:0003676	CG4622-PA
cce1518.5	1.44618	0.974395	4.12518	1	2.10114	1.69516	6.11111	1	Putative inorganic phosphate cotransporter	GO:0048190,GO:0015293,GO:0016021,GO:0006814,GO:0005316,GO:0015114,GO:0005886,GO:0001666,GO:0055085	CG15095-PB
cce1518.6	0.974543	0.893714	3.48568	1	1.01553	0.793079	3.81021	1	Putative inorganic phosphate cotransporter	GO:0015293,GO:0016021,GO:0006820,GO:0005316,GO:0022857,GO:0015114,GO:0005886,GO:0006814,GO:0055085	CG15096-PA
cce153.1	0.768668	1.01262	2.20365	1	0.720391	1.0844	2.72763	1	Putative inorganic phosphate cotransporter	GO:0015293,GO:0016021,GO:0006814,GO:0015114,GO:0005316,GO:0055085	CG15096-PA
cce15311.1	1.00477	1.58628	3.59709	1	0.301659	0.780543	3.19005	1	Fatty acyl-CoA reductase 1	GO:0016021,GO:0005778,GO:0080019,GO:0006629	CG4020-PA
cce1533.2	1.94258	3.83538	4.77216	1	3.78995	5.56015	7.29209	1	Glucose dehydrogenase [FAD, quinone]	GO:0005575,GO:0050660,GO:0016614,GO:0008812,GO:0006066,GO:0005576,GO:0045455,GO:0055114,GO:0016491	CG45065-PA
cce153.5	0.6917	2.31917	3.10763	0.99	0.148368	1.76489	2.12231	0.98	Putative inorganic phosphate cotransporter	GO:0015293,GO:0016021,GO:0006814,GO:0015114,GO:0005316,GO:0055085	CG8791-PA
cce153.6	1.08333	1.43571	4.05238	1	0.965665	2.14592	5.05007	1	Putative inorganic phosphate cotransporter	GO:0015293,GO:0016021,GO:0006814,GO:0015114,GO:0005316,GO:0055085	CG15096-PA
cce1544.5	0.66109	0.853545	1.44876	1	0.71525	0.922888	1.79571	1	Transcription termination factor 2	GO:0005737,GO:0008094,GO:0034454,GO:0005634,GO:0006353,GO:0004386,GO:0006355,GO:0007283,GO:0003676,GO:0003677,GO:0006369,GO:0007143,GO:0005524	CG2684-PA
cce1546.10	0.37155	0.686941	1.66164	1	0.521286	0.64952	2.08587	1	Dynein beta chain, ciliary	GO:0005737,GO:0042623,GO:0007605,GO:0007018,GO:0005858,GO:0005875,GO:0030030,GO:0005524,GO:0016887,GO:0031514,GO:0030286,GO:0005874,GO:0003774,GO:0003777	CG3723-PC
cce1546.12	0.497024	0.645518	1.01867	1	0.165193	0.292413	0.62932	1	Dynein beta chain, ciliary	GO:0005737,GO:0042623,GO:0007605,GO:0007018,GO:0005858,GO:0005875,GO:0030030,GO:0005524,GO:0016887,GO:0031514,GO:0030286,GO:0005874,GO:0003774,GO:0003777	CG3723-PC
cce1546.13	0.187023	0.661416	0.986908	1	0.0431779	0.699482	1.54361	1	Dynein beta chain, ciliary	GO:0005737,GO:0042623,GO:0007605,GO:0007018,GO:0005858,GO:0005875,GO:0030030,GO:0005524,GO:0016887,GO:0031514,GO:0030286,GO:0005874,GO:0003774,GO:0003777	CG3723-PC
cce1546.19	0.734725	0.946943	2.06123	1	0.638792	1.63812	3.29956	1	Alcohol dehydrogenase [NADP(+)]	GO:0019853,GO:0008106,GO:0046185,GO:0070062,GO:0004032,GO:0042840,GO:0005829,GO:0035220,GO:0016324,GO:0022416,GO:0047939,GO:0055114,GO:0005615	CG2767-PA
cce1546.4	0.316027	0.435874	1.03949	1	0.225836	0.356164	0.876476	0.98	Anaphase-promoting complex subunit 2	GO:0050775,GO:0031625,GO:0051726,GO:0070979,GO:0045773,GO:0000151,GO:0031145,GO:0050804,GO:0090129,GO:0000090,GO:0045886,GO:0042787,GO:0090302,GO:0007067,GO:0031915,GO:0051301,GO:0005680	CG3060-PA
cce1546.9	0.540865	0.550471	1.12048	1	0.0731208	0.249157	0.615497	1	Dynein beta chain, ciliary	GO:0005737,GO:0042623,GO:0007605,GO:0007018,GO:0005858,GO:0005875,GO:0030030,GO:0005524,GO:0016887,GO:0031514,GO:0030286,GO:0005874,GO:0003774,GO:0003777	CG3723-PC
cce15524.2	0.916667	1.2	2.63333	0.98	1.75439	2.10526	5.38847	0.96	Unknown	None	n/a
cce15524.4	0.673379	0.739634	1.24428	1	0.917518	0.979714	1.59704	0.98	Down syndrome cell adhesion molecule homolog	GO:0042327,GO:0005515,GO:0016021,GO:0048842,GO:0030426,GO:0030424,GO:0070593,GO:0007162,GO:0005887,GO:0005886,GO:0007155,GO:0007156,GO:0042802	CG31190-PE
cce15587.12	0.318665	0.921093	1.31108	1	0.258045	0.830298	1.19156	1	HEAT repeat-containing protein 6	None	CG16989-PA
cce1563.1	0.364885	1.23826	2.21307	1	0.64433	2.03342	3.72183	1	Bile salt-activated lipase	GO:0005737,GO:0005794,GO:0004771,GO:0005791,GO:0005615,GO:0043208,GO:0005829,GO:0045121,GO:0052689,GO:0016042,GO:0005575,GO:0032403,GO:0008150,GO:0008152,GO:0042588,GO:0004622,GO:0043234,GO:0042572,GO:0004806,GO:0050253,GO:0043231	CG10175-PD
cce1568.2	0.457846	0.854892	1.25572	1	0.702941	1.38979	1.92916	1	Unknown	GO:0005856,GO:0003779,GO:0005200,GO:0005875,GO:0007498	CG34417-PT
cce1568.3	0.825346	1.43077	3.10053	1	0.839329	2.17179	4.43477	1	Unknown	GO:0016772	CG9259-PA
cce1568.4	0.802855	1.92685	2.17663	0.96	0.983021	2.76139	3.38248	0.97	Protein deltex	GO:0005737,GO:0007219,GO:0006897,GO:0016567,GO:0016874,GO:0005829,GO:0016055,GO:0035220,GO:0045746,GO:0045747,GO:0007220,GO:0008270,GO:0005515,GO:0008593,GO:0016348,GO:0061630,GO:0004842,GO:0005112	CG3929-PA
cce15691.1	0.518643	0.908326	2.46706	1	0.799663	1.48148	5.10101	1	Trypsin epsilon	GO:0004252,GO:0005615,GO:0045087,GO:0006952,GO:0050830,GO:0005576,GO:0045752,GO:0006508	CG5896-PB
cce1570.1	1.07811	0.994859	1.96296	1	0.967216	0.735828	2.42769	1	Gelsolin	GO:0006909,GO:0045010,GO:0005829,GO:0051016,GO:0051014,GO:0003779,GO:0005576,GO:0005884,GO:0030041,GO:0005509	CG1106-PB
cce15701.1	1.47849	1.58491	2.68429	0.99	1.43725	2.19952	3.00585	0.96	Chymotrypsin-like elastase family member 2A	GO:0004252,GO:0005576,GO:0061436,GO:0006508	CG31326-PA
cce15760.2	0.289595	0.507789	1.1464	1	0.239808	0.57554	1.39089	1	Nuclear pore complex protein Nup50	GO:0006909,GO:0046907,GO:0005643,GO:0031965,GO:0005515,GO:0015031,GO:0022008,GO:0051028,GO:0007184	CG2158-PA
cce1576.16	0.371661	2.24913	2.10685	0.98	0.523013	3.71862	3.63668	0.98	Cytochrome P450 4C1	GO:0016705,GO:0043231,GO:0020037,GO:0016020,GO:0005789,GO:0070330,GO:0005506,GO:0055114,GO:0009055	CG1438-PA
cce15780.11	0.284148	0.396396	0.784549	1	0.299133	0.258336	0.604516	1	Contactin	GO:0019991,GO:0045197,GO:0030246,GO:0031225,GO:0061343,GO:0060857,GO:0008366,GO:0005886,GO:0007155,GO:0005918,GO:0005919,GO:0021682	CG1084-PA
cce15780.12	0.465707	0.61558	0.946091	1	0.296409	0.416667	0.697832	0.97	Disintegrin and metalloproteinase domain-containing protein 10 (Fragment)	GO:0007162,GO:0008270,GO:0008237,GO:0005737,GO:0007219,GO:0005634,GO:0016020,GO:0006509,GO:0046872,GO:0042803,GO:0005794,GO:0006468,GO:0004222,GO:0005515,GO:0009986,GO:0005798,GO:0019901,GO:0001701,GO:0008593,GO:0005802,GO:0045670,GO:0016021	CG1964-PA
cce15780.17	0.739106	1.01144	1.4488	1	0.725247	1.33319	1.8579	0.99	DNA polymerase zeta catalytic subunit	GO:0005730,GO:0008408,GO:0051539,GO:0000724,GO:0005634,GO:0006281,GO:0019985,GO:0006297,GO:0000166,GO:0003887,GO:0016035,GO:0006260,GO:0006261,GO:0003676,GO:0003677,GO:0046872,GO:0005694,GO:0042276	CG1925-PA
cce15780.2	0.442384	0.434895	0.853768	1	0.239923	0.232108	0.661529	0.97	Cytosolic carboxypeptidase-like protein 5	GO:0005737,GO:0015631,GO:0072686,GO:0035608,GO:0004181,GO:0030496,GO:0005739,GO:0002164,GO:0003407,GO:0008270,GO:0017076,GO:0006508,GO:0035611,GO:0005634,GO:0005829,GO:0007005	CG44533-PH
cce1587.2	0.864352	0.693714	1.36904	1	0.612903	0.619522	1.44759	0.99	Rho-associated protein kinase 2	GO:0005083,GO:0005886,GO:0030036,GO:0010825,GO:0036464,GO:0031616,GO:0035556,GO:0008625,GO:0048511,GO:0019992,GO:0005813,GO:0005634,GO:0007109,GO:0000281,GO:0004674,GO:0004672,GO:0001843,GO:0046872,GO:0005524,GO:0006468,GO:0051298,GO:0006939,GO:0044822,GO:0042752,GO:0032956,GO:0007266,GO:0005826,GO:0000910,GO:0000915,GO:0006325,GO:0048813,GO:0045616,GO:2000431,GO:0016525	CG10522-PB
cce158890.2	0.275482	1.07438	2.73416	1	0.207039	1.49068	5.85921	1	Unknown	None	n/a
cce15916.1	0.787667	1.75841	3.27787	1	1.66483	3.85597	7.33947	1	Aggrecan core protein	GO:0005201,GO:0030203,GO:0018146,GO:0030246,GO:0031012,GO:0001501,GO:0044281,GO:0042339,GO:0043202,GO:0040005,GO:0005540,GO:0007475,GO:0005576,GO:0005509,GO:0006508,GO:0046872,GO:0022617,GO:0005796,GO:0008362,GO:0046331,GO:0007155,GO:0007424,GO:0042340,GO:0005975,GO:0051539,GO:0030198,GO:0005578	CG33196-PQ
cce159.2	0.362903	1.17161	2.46006	1	0.282486	0.839283	4.11492	1	Unknown	None	CG4734-PA
cce15952.10	0.763094	0.672933	1.85537	1	1.40625	1.59392	4.24847	0.98	PiggyBac transposable element-derived protein 4	None	CG9839-PA
cce1596.2	0.382653	0.408163	2.43622	1	0.255428	0.45977	5.18519	1	Pleckstrin homology domain-containing family G member 5	GO:0005089,GO:0005737,GO:0030139,GO:0007480,GO:0030027,GO:0005575,GO:0035025,GO:0008360,GO:0005911,GO:0035023,GO:0007155,GO:0048471,GO:0035767	CG42674-PC
cce1598.7	0.620546	1.38249	2.06672	1	0.654619	1.11657	2.17779	1	Nuclear pore complex protein Nup214	GO:0000059,GO:0005643,GO:0090204,GO:0046826,GO:0005515,GO:0051028,GO:0005875,GO:0007184	CG3820-PA
cce1601.3	0.589236	0.955171	1.40028	1	0.0729395	0.300612	0.863199	1	CLIP-associating protein	GO:0030426,GO:0007411,GO:0007067,GO:0030723,GO:0051225,GO:0005876,GO:0005737,GO:0040001,GO:0045172,GO:0005813,GO:0005634,GO:0000922,GO:0005815,GO:0005875,GO:0048477,GO:0043148,GO:0005525,GO:0016325,GO:0008017,GO:0032154,GO:0007051,GO:0007052,GO:0007282,GO:0046602,GO:0046580,GO:0000775,GO:0000776,GO:0035099,GO:0019827,GO:0000070,GO:0005827,GO:0051315,GO:0045169,GO:0000022,GO:0005819	CG32435-PB
cce1605.2	0.276243	1.09863	3.36036	1	0.276625	1.92308	5.56174	1	Geranylgeranyl pyrophosphate synthase	GO:0005737,GO:0004161,GO:0006720,GO:0033384,GO:0035050,GO:0045337,GO:0008299,GO:0004311,GO:0033386,GO:0004337,GO:0022008,GO:0046872,GO:0008354	CG8593-PA
cce1609.4	0.574205	0.8578	1.34936	0.97	0	0.704413	1.3675	0.95	Serine protease 44	GO:0005737,GO:0004252,GO:0016021,GO:0005576,GO:0006508	CG40160-PA
cce1615.2	0.639205	0.924609	1.62521	1	0.497512	0.171013	1.32365	0.95	Protein argonaute-2	GO:0033227,GO:0030423,GO:0030422,GO:0035087,GO:0048102,GO:0003676,GO:0070868,GO:0009047,GO:0005737,GO:0007367,GO:0004521,GO:0007349,GO:0016246,GO:0046872,GO:0070578,GO:0016032,GO:0035071,GO:0045071,GO:0090502,GO:0051607,GO:0007279,GO:0035195,GO:0005829,GO:0035197,GO:0035190,GO:0005515,GO:0016442,GO:0006413,GO:0003743	CG7439-PC
cce1616.1	0.248509	0.238569	1.14645	1	0.0995025	0.298507	1.09453	0.98	Ganglioside-induced differentiation-associated protein 1	GO:0005737,GO:0032526,GO:0000266,GO:0005634,GO:0016020,GO:0008053,GO:0005739,GO:0031307,GO:0006626	CG4623-PA
cce1616.11	0.129813	0.262997	0.614583	1	0.0665526	0.235861	0.40458	0.99	Nucleoprotein TPR	GO:0045840,GO:0070090,GO:0090267,GO:0031490,GO:0042405,GO:0010965,GO:0051028,GO:0000022,GO:0051301,GO:0005737,GO:0007346,GO:0072686,GO:0005719,GO:0005730,GO:0006325,GO:0005634,GO:0005635,GO:0051225,GO:0005654,GO:0005652,GO:0043021,GO:0016363,GO:0034399,GO:0090235,GO:0007067,GO:0031965,GO:0006606,GO:0090316,GO:0060236,GO:1990047,GO:0005819,GO:0009408,GO:0051233,GO:0000775,GO:0006338,GO:0005643,GO:…	CG8274-PA
cce1616.7	0.190419	1.06422	1.62845	1	0.21059	1.78439	2.50305	1	Protein ecdysoneless homolog	GO:0016319,GO:0008258,GO:0007591,GO:0002165,GO:0002168,GO:0005737,GO:0007458,GO:0003713,GO:0005654,GO:0006110,GO:0006366,GO:0048477,GO:0008283,GO:0007281,GO:0008362,GO:0022008,GO:0007443,GO:0007030,GO:2000045,GO:0009608,GO:0007390,GO:0006355,GO:0042810,GO:0006697,GO:0048542	CG5714-PA
cce1616.8	0.240118	0.40018	1.23773	1	0.0739098	0.331163	0.812509	1	Xylosyltransferase oxt	GO:0042732,GO:0030206,GO:0030158,GO:0050650,GO:0016020,GO:0000139,GO:0015012,GO:0008375,GO:0005789,GO:0016021	CG32300-PB
cce1616.9	0.208743	0.68844	0.803982	1	0.36846	0.800029	1.03199	1	ATP-dependent DNA helicase Q4	GO:0048705,GO:0008026,GO:0001501,GO:0002164,GO:0000785,GO:0008270,GO:0007307,GO:0003678,GO:0051301,GO:0005737,GO:0006302,GO:0005634,GO:0016020,GO:0006260,GO:0045740,GO:0048477,GO:0003697,GO:0005524,GO:0043473,GO:0008284,GO:0045875,GO:0006284,GO:0043140,GO:0006281,GO:0032508,GO:0004386,GO:0010971,GO:0036310,GO:0006310,GO:0008094,GO:0000405,GO:0036292,GO:0000733,GO:0007095	CG7487-PA
cce1619.4	1.00915	1.6632	3.00321	1	0.520833	0.633194	2.30224	1	Synaptic vesicle glycoprotein 2A	GO:0048786,GO:0030672,GO:0006629,GO:0005215,GO:0016021,GO:0006810,GO:0031594,GO:0022857,GO:0004872,GO:0005911,GO:0006874,GO:0045202,GO:0043195,GO:0006836,GO:0016298,GO:0055085,GO:0005783	CG31272-PA
cce1621.1	1.02682	1.0947	2.48473	1	0.9684	0.336391	1.92151	1	Lachesin	GO:0007155,GO:0007169,GO:0004714,GO:0005886,GO:0031225	CG14010-PD
cce162412.1	0.079096	0.135085	0.659867	1	0.0254259	0.200122	0.640732	1	Dynein heavy chain 7, axonemal	GO:0036156,GO:0008152,GO:0042623,GO:0036159,GO:0005929,GO:0007018,GO:0005858,GO:0000166,GO:0003774,GO:0001539,GO:2001019,GO:0016887,GO:0005524,GO:0003341,GO:0005874,GO:0005875,GO:0003777,GO:0005509	CG15804-PC
cce1626.7	0.481557	0.997046	1.41406	1	0.594506	1.34783	2.03923	0.99	Lipase 3	GO:0048812,GO:0004806,GO:0006629,GO:0016788,GO:0016042	CG31871-PA
cce1634.1	1.86667	0.904977	4.22323	1	2.87818	1.09589	8.2344	1	Unknown	None	n/a
cce1635.3	0.733101	1.2325	1.57967	1	0.552197	0.704689	0.924017	0.98	Low-density lipoprotein receptor-related protein 1	GO:0006897,GO:0016021,GO:0005041,GO:0005509,GO:0005905	CG33087-PF
cce1636.13	0.36924	0.613826	1.49165	1	0.384274	0.47457	0.903203	0.98	AarF domain-containing protein kinase 4	GO:0072015,GO:0032836,GO:0016772,GO:0005829,GO:0005886,GO:0006122,GO:0005739,GO:0031966,GO:0004674,GO:0004672,GO:0016021	CG32649-PA
cce1636.15	0.11036	0.188915	0.465578	1	0.0275938	0.166806	0.406453	1	PHD finger protein rhinoceros	GO:0042051,GO:0005634,GO:0042059,GO:0006355,GO:0008270,GO:0003677	CG7036-PB
cce1636.18	0.0313898	0.285018	0.726017	1	0	0.401164	1.38823	1	Nuclear pore complex protein Nup153	GO:0046718,GO:0019221,GO:0034605,GO:0019083,GO:0010827,GO:0008270,GO:0003677,GO:0005487,GO:0051028,GO:0000278,GO:0005737,GO:0044267,GO:0072686,GO:0005730,GO:0005813,GO:0044615,GO:0005635,GO:0044613,GO:0005215,GO:0015758,GO:0010467,GO:0019058,GO:0005652,GO:0046832,GO:0044281,GO:0007184,GO:0034399,GO:0017056,GO:0051298,GO:0031965,GO:0043687,GO:0006606,GO:0006607,GO:0051292,GO:0007077,GO:0022008,GO:…	CG4453-PD
cce1636.2	0.0961677	0.097072	0.592686	1	0.0721345	0.123009	0.361614	1	Dynein heavy chain 5, axonemal	GO:0036157,GO:0030317,GO:0008152,GO:0042623,GO:0007605,GO:0005874,GO:0007368,GO:0036158,GO:0007018,GO:0070986,GO:0005858,GO:0003774,GO:0005930,GO:0005524,GO:0016887,GO:0003341,GO:0030286,GO:0021670,GO:0005875,GO:0003777	CG9492-PG
cce1636.22	0.619469	0.382343	2.30258	1	0.539084	0.41841	3.66399	0.95	MAP kinase-interacting serine/threonine-protein kinase 1	GO:0005737,GO:0006468,GO:0007017,GO:0005813,GO:0040008,GO:0005635,GO:0051019,GO:0004674,GO:0046580,GO:0016301,GO:0004672,GO:0006417,GO:0005874,GO:0005524	CG17342-PA
cce1637.19	0.343643	0.670103	1.79553	1	0	0.930233	2.94574	0.98	Unknown	None	n/a
cce1637.3	0.337838	0.516697	1.37002	1	0.302245	0.541014	1.25892	0.98	Cyclic nucleotide-gated cation channel	GO:0030553,GO:0030552,GO:0007608,GO:0050896,GO:0016021,GO:0005216	n/a
cce16499.5	0.38282	0.803922	2.01494	1	0.757576	1.69192	4.13019	1	Nuclear receptor coactivator 5	GO:0042626,GO:0015992,GO:0015629,GO:0015991,GO:0005634,GO:0006355,GO:0046627,GO:0005654,GO:0042593,GO:0000221,GO:0006351,GO:0046961,GO:0003682,GO:0044822,GO:0033176,GO:0005615	CG8310-PB
cce16.5	0.413349	0.500732	1.08839	1	0.29036	0.504344	1.23143	1	Cadherin-89D	GO:0016339,GO:0005509,GO:0005887,GO:0005886,GO:0007155,GO:0044331,GO:0007156,GO:0016021	CG14900-PB
cce165326.6	0.314091	0.262061	0.56625	1	0.14881	0.265133	0.502223	0.97	Pre-mRNA cleavage complex 2 protein Pcf11	GO:0005737,GO:0006379,GO:0006378,GO:0031124,GO:0005849,GO:0000398,GO:0005654,GO:0010467,GO:0003723,GO:0006366,GO:0006369,GO:0022008,GO:0000993,GO:0008380,GO:0003729	CG10228-PD
cce16534.1	0.443326	0.682962	1.08795	1	0.611291	0.614887	1.31967	0.98	Pre-mRNA-processing factor 39	GO:0000381,GO:0005634,GO:0000398,GO:0005685,GO:0008380,GO:0006397	CG1646-PB
cce16589.1	0.264474	0.193653	1.08946	1	0.303118	0.177763	1.77795	1	Pyruvate kinase	GO:0030955,GO:0000287,GO:0043186,GO:0016310,GO:0005829,GO:0005811,GO:0007525,GO:0007520,GO:0004743,GO:0006096,GO:0005524	CG7070-PA
cce16621.3	1.27854	1.68585	7.62336	1	2.57202	3	16.07	1	Unknown	None	n/a
cce16621.8	1.24159	1.25065	2.18658	1	1.39752	1.74301	2.70445	0.95	Protein FAM83H	GO:0007498,GO:0005576,GO:0003674,GO:0042742,GO:0031214	CG31839-PA
cce1663.5	0.218579	1.63115	2.73224	1	0.164204	2.70936	3.3087	0.96	Unknown	None	CG42727-PA
cce16660.2	0.62333	0.614426	1.79579	1	0.980392	0.92246	2.65597	1	Connectin	GO:0016200,GO:0007156,GO:0009986,GO:0044295,GO:0031594,GO:0005886,GO:0007155,GO:0007413,GO:0031225	CG7503-PA
cce167.1	1.72031	5.94888	7.19665	0.95	3.3557	11.9164	15.1515	0.95	Unknown	None	n/a
cce1673.5	0.108225	0.612825	1.50298	1	0	0.091352	0.535932	0.99	Nuclear pore complex protein Nup93	GO:0034399,GO:0017056,GO:0005643,GO:0044615,GO:0006810,GO:0031965,GO:0006999,GO:0015031,GO:0051028,GO:0051292	CG7262-PA
cce1696.6	0.513791	0.855621	1.27596	1	0.378788	0.269784	0.986465	0.96	UPF0704 protein C6orf165 homolog	None	CG13436-PA
cce16970.4	0.523286	0.489422	0.88686	0.98	0.314465	0.415085	1.0801	0.95	Zinc finger protein ubi-d4	GO:0005737,GO:0007517,GO:0043231,GO:0003700,GO:0005813,GO:0005634,GO:0006915,GO:0000790,GO:0005654,GO:0006355,GO:0048813,GO:0008270,GO:0090544,GO:0000978,GO:0006351	CG2682-PA
cce16970.6	0.484418	1.9053	1.86579	1	0.864148	3.56846	3.53296	0.99	Unknown	None	n/a
cce1712.5	0.413857	0.62247	1.14054	1	0.567311	0.598196	1.47835	1	Protein vreteno	GO:0005737,GO:0043186,GO:0070725,GO:0007293,GO:0000166,GO:0060966,GO:0005515,GO:0051321,GO:0010526,GO:0034587,GO:0048477	CG4771-PA
cce1712.8	0.730594	1.10274	2.52968	1	1.50892	1.58436	4.51989	1	Unknown	None	n/a
cce17135.1	0.334385	1.2083	3.05005	1	0.496166	1.7456	4.788	1	Tyrosine-protein kinase PR2	GO:0006468,GO:0035071,GO:0018108,GO:0005575,GO:0048102,GO:0004715,GO:0004713,GO:0005524	CG43741-PE
cce1717.6	0.403938	0.719836	1.13061	1	0.325998	0.693762	1.31504	1	Harmonin	GO:0032420,GO:0000086,GO:0032029,GO:0005903,GO:0045202,GO:0030507,GO:0005737,GO:0045177,GO:0050885,GO:0005856,GO:0007605,GO:0050957,GO:0051017,GO:0050953,GO:0060122,GO:0005886,GO:0001750,GO:0030046,GO:0042472,GO:0005829,GO:0042491,GO:0001917,GO:0005515,GO:0045494	CG5921-PD
cce1717.7	0.468729	0.743383	1.19401	1	0.492561	0.574231	0.980903	0.98	Sodium- and chloride-dependent glycine transporter 2	GO:0005328,GO:0060012,GO:0016021,GO:0015375,GO:0005886,GO:0036233,GO:0006836,GO:0005326	CG5549-PB
cce1725.3	0.668896	0.755944	1.23378	1	0.261254	0.381563	0.95491	0.95	Prolyl endopeptidase	GO:0005737,GO:0004252,GO:0019538,GO:0005634,GO:0016020,GO:0052689,GO:0006508,GO:0070008	CG5355-PA
cce17338.1	0.375449	0.519099	1.87398	1	0.196657	0.339233	2.93019	1	Unknown	None	n/a
cce17372.1	0.482315	0.578778	2.08467	1	0.483092	0.410628	2.20612	0.96	Peptidoglycan-recognition protein SC2	GO:0008745,GO:0045087,GO:0009253,GO:0006952,GO:0045824,GO:0008270,GO:0005887,GO:0006955,GO:0042834,GO:0005576	CG14745-PA
cce17379.1	0.485437	2.11648	4.9886	1	0.243309	3.10345	9.80392	1	Unknown	None	n/a
cce1749.10	1.50113	0.826767	2.0005	1	1.75926	1.21056	2.68726	0.95	Solute carrier family 22 member 7	GO:0035634,GO:0008514,GO:0016021,GO:0015711,GO:0016323,GO:0005887,GO:0008513,GO:0055085	CG7442-PA
cce1749.11	1.75113	0.868739	2.67668	1	1.84498	1.29972	2.89029	0.96	Organic cation transporter protein	GO:0006811,GO:0006915,GO:0055085,GO:0022857,GO:0008513,GO:0016021	CG7442-PA
cce1749.12	0.607746	1.44147	2.78329	1	0.587508	1.40654	1.99876	1	Organic cation transporter protein	GO:0006811,GO:0006915,GO:0055085,GO:0022857,GO:0008513,GO:0016021	CG7442-PA
cce1749.15	1.05411	0.843289	1.96299	1	1.16034	1.37131	3.41772	0.99	Solute carrier family 22 member 1	GO:0015075,GO:0016021,GO:0016323,GO:0055085,GO:0008513	CG7458-PA
cce1749.6	0.686678	0.767143	1.35746	1	0.309187	0.372077	1.04978	1	Organic cation transporter protein	GO:0006811,GO:0006915,GO:0055085,GO:0022857,GO:0008513,GO:0016021	CG7458-PA
cce1749.7	0.419413	0.297155	1.20347	1	0	0.108147	0.774217	1	Solute carrier family 22 member 3	GO:0015651,GO:0019534,GO:0051615,GO:0005329,GO:0032098,GO:0016021,GO:1901998,GO:0072488,GO:0015101,GO:0015697,GO:0008513,GO:0015872,GO:0015695,GO:0098655,GO:0055085,GO:1903146	CG7458-PA
cce1749.8	0.455265	0.604455	1.90691	1	0.356506	0.670361	3.25777	1	Organic cation transporter protein	GO:0006811,GO:0006915,GO:0055085,GO:0022857,GO:0008513,GO:0016021	CG7458-PA
cce1749.9	0.268045	0.775239	1.7715	1	0	0.847607	2.09035	1	Organic cation transporter protein	GO:0006811,GO:0006915,GO:0055085,GO:0022857,GO:0008513,GO:0016021	CG7442-PA
cce17560.1	2.26684	2.55847	4.76977	1	3.89105	2.78846	6.89608	1	Carbonyl reductase [NADPH] 1	GO:0005737,GO:0042373,GO:0004090,GO:0047021,GO:0008152,GO:0050221,GO:0017144,GO:0016491	CG2070-PA
cce1758.4	0.500619	0.394213	1.36887	1	0.776371	0.659895	2.32645	1	Phospholipase DDHD2	GO:0005737,GO:0005794,GO:0005815,GO:0005793,GO:0016787,GO:0008970,GO:0090141,GO:0016042,GO:0046872,GO:0005829	CG8552-PA
cce1758.7	0.763052	0.902914	1.59805	1	0.572634	0.983818	1.88427	0.95	Leishmanolysin-like peptidase	GO:0045842,GO:0007076,GO:0019915,GO:0008233,GO:0051225,GO:0051301,GO:0005737,GO:0007100,GO:0016020,GO:0008406,GO:0022900,GO:0008354,GO:0006508,GO:0046872,GO:0004222,GO:0051298,GO:0031252,GO:0007052,GO:0007155,GO:0007420,GO:0006338,GO:0007444,GO:1902769	CG3953-PA
cce1761.3	0.566224	0.836046	1.53262	0.95	0.295858	0.445633	2.01601	0.97	EF-hand domain-containing protein 1	GO:0008022,GO:0042384,GO:0006874,GO:0005929,GO:0043065,GO:0072686,GO:0005509,GO:0005813,GO:0043025,GO:0005930,GO:0021795	CG11048-PA
cce1761.4	1.01608	0.646042	2.0367	1	0.68306	0.56694	2.46357	0.97	EF-hand domain-containing protein 1	GO:0008022,GO:0072686,GO:0005813,GO:0042384,GO:0005509,GO:0043025,GO:0005930,GO:0021795	CG11048-PA
cce1761.7	0.616406	1.37881	3.5249	1	0	1.96678	5.09939	1	Retinol dehydrogenase 13	GO:0042462,GO:0016614,GO:0005739,GO:0010842,GO:0008152,GO:0009644,GO:0016491	CG7675-PB
cce1761.9	1.04482	2.4364	3.06279	1	1.51515	4.29394	5.13788	1	Retinol dehydrogenase 12	GO:0016614,GO:0060342,GO:0007601,GO:0007603,GO:0005622,GO:0008152,GO:0042572,GO:0004745,GO:0001523,GO:0045494,GO:0016491	CG7675-PB
cce1766.2	0.264169	0.362266	2.32171	1	0.4329	0.664778	3.99449	1	Putative gamma-glutamyltransferase YwrD	GO:0003810,GO:0003840,GO:0036374,GO:0006749,GO:0048812	CG4829-PB
cce1777.4	0.446429	2.71066	2.68136	1	0.251256	3.23981	3.03183	1	Glucose dehydrogenase [FAD, quinone]	GO:0050660,GO:0016614,GO:0008812,GO:0007498,GO:0006066,GO:0005576,GO:0045455,GO:0055114,GO:0016491	CG9509-PA
cce1777.7	0.652529	1.10357	2.8619	1	0.408497	1.17828	4.20007	1	Beta-1,4-N-acetylgalactosaminyltransferase bre-4	GO:0005794,GO:0005975,GO:0006486,GO:0006044,GO:0016021,GO:0009247,GO:0033842,GO:0016757,GO:0008376,GO:0046872	CG14517-PA
cce178.15	0.190999	0.465418	1.02252	1	0.241762	0.639133	1.16594	1	Protein lava lamp	GO:0050775,GO:0005794,GO:0050774,GO:0008017,GO:0007349,GO:0003779,GO:0048812,GO:0005938,GO:0005515,GO:0051683,GO:0000137,GO:0005875,GO:0030507	CG6450-PC
cce17818.3	0.315684	0.525059	1.15239	1	0.02746	0.249128	0.61573	1	Dynein heavy chain 6, axonemal	GO:0008152,GO:0042623,GO:0007018,GO:0005858,GO:0005875,GO:0001539,GO:0005524,GO:0016887,GO:0005874,GO:0003774,GO:0003777	CG7092-PA
cce17818.6	0.0864038	0.193798	0.967893	1	0.037037	0.233801	0.849924	1	Cat eye syndrome critical region protein 2	GO:0000910,GO:0005719,GO:0090102,GO:0016192,GO:0060122,GO:0007616,GO:0005634,GO:0043044,GO:0006309,GO:0007611,GO:0005575,GO:0097194,GO:0003674,GO:0007338,GO:0005515,GO:0007010,GO:0001843,GO:0001842,GO:0090537,GO:0008355	CG42799-PF
cce17818.9	0.18315	0.494505	1.42125	1	0	0.561056	1.61716	0.98	Prostaglandin F synthase	GO:0005737,GO:0008106,GO:0036131,GO:0035220,GO:0000166,GO:0001516,GO:0022416,GO:0047017,GO:0055114,GO:0016491	CG2767-PA
cce17828.1	1.01326	1.43549	2.88835	1	1.71555	2.26809	4.08734	1	60S ribosomal protein L6	GO:0005840,GO:0022625,GO:0051297,GO:0016020,GO:0044822,GO:0005634,GO:0003735,GO:0007052,GO:0036464,GO:0000022,GO:0005925,GO:0006412,GO:0051298	CG11522-PB
cce17828.4	0.459433	0.683284	1.80645	1	0.234742	0.836268	1.76643	1	Uncharacterized protein KIAA1841	None	CG6761-PA
cce178.5	1.13573	1.54607	2.66545	1	1.52976	2.09669	4.4164	1	Spondin-1	GO:0007155,GO:0005576,GO:0005578,GO:0004867	CG17739-PA
cce1788.10	0.229505	0.256185	0.544433	1	0.220386	0.316588	0.710401	0.98	YLP motif-containing protein 1	GO:0016607,GO:0048812,GO:0005634,GO:0006355,GO:0008157,GO:0006351	CG32685-PE
cce1788.2	0.355745	0.394877	1.29847	1	0.641026	0.448718	2.14744	0.99	Unknown	None	n/a
cce1788.4	0.603583	0.595794	1.69003	1	1.22807	1.22807	3.91813	0.99	Unknown	None	n/a
cce17956.3	0.448565	1.46531	1.72947	1	0.568522	1.43627	2.02873	0.96	Esterase FE4	GO:0005575,GO:0008150,GO:0052689	CG4382-PB
cce18044.4	0.0820345	0.21329	1.44381	1	0	0.246305	1.15764	0.96	KIF1-binding protein	GO:0005856,GO:0019894,GO:0007399,GO:0030154,GO:0005739,GO:0006839	CG14043-PA
cce1806.12	0.674157	1.23736	1.69007	0.95	0.19674	0.611298	1.18044	0.95	Neuroendocrine convertase 2	GO:0004252,GO:0030425,GO:0002165,GO:0034231,GO:0008233,GO:0030070,GO:0030133,GO:0035180,GO:0035187,GO:0005615,GO:0016020,GO:0033500,GO:0032403,GO:0006508,GO:0043025,GO:0016485,GO:0016486,GO:0043204,GO:0007399,GO:0016540,GO:0034230,GO:0005576	CG6438-PA
cce1806.15	0.179786	0.518222	0.944606	1	0.131234	0.527122	1.48148	1	Chromosome-associated kinesin KIF4	GO:0007018,GO:0016887,GO:0003677,GO:0005871,GO:0007067,GO:0005874,GO:0005875,GO:0007140,GO:0005737,GO:0005818,GO:0005819,GO:0005634,GO:0016020,GO:0000281,GO:0005654,GO:0007088,GO:0005694,GO:0005524,GO:0008017,GO:0016321,GO:0007052,GO:0007338,GO:0008152,GO:0007059,GO:0007131,GO:0051233,GO:0051231,GO:0000910,GO:0008574,GO:0005829,GO:0030496,GO:0051256,GO:0003777	CG8590-PA
cce1806.16	0.101202	0.754252	0.936258	1	0.0759301	1.46277	1.56836	0.99	Unknown	None	n/a
cce18085.3	0.692384	0.296736	2.07715	0.98	0	0	2.67857	0.96	Unknown	None	n/a
cce18.10	0.473037	0.77105	1.42226	1	0.189394	0.511364	1.48674	0.98	Tyrosine-protein kinase transmembrane receptor Ror	GO:0006468,GO:0016021,GO:0016020,GO:0018108,GO:0004714,GO:0005030,GO:0007165,GO:0005886,GO:0007169,GO:0007417,GO:0005524,GO:0004713	CG4926-PA
cce1813.15	0.291656	0.316122	1.0334	1	0.53313	0.361991	2.34553	1	Mitochondrial-processing peptidase subunit beta	GO:0004222,GO:0005811,GO:0008121,GO:0006122,GO:0005739,GO:0031122,GO:0005750,GO:0005759,GO:0017087,GO:0016485,GO:0006508,GO:0046872,GO:0005875	CG3731-PB
cce1813.19	0.484496	1.41715	3.08624	1	0.291121	1.24454	2.85298	0.98	Unknown	GO:0016021	CG10165-PA
cce18.15	0.247647	0.668648	1.22338	0.98	0	0	1.33929	0.98	Unknown	GO:0030246	CG3244-PA
cce18.17	0.468293	0.32878	1.04976	1	0.34153	0.392272	0.779664	1	Zinc finger protein 845	GO:0005634,GO:0035220,GO:0006355,GO:0022416,GO:0006351,GO:0003676,GO:0003677,GO:0046872	CG9932-PA
cce1819.10	0.459526	0.532037	1.28146	1	1.06157	0.258621	1.51724	0.99	Zinc finger protein 436	GO:0097150,GO:0005737,GO:0030536,GO:0046672,GO:0003700,GO:0005634,GO:0006355,GO:0014019,GO:0005654,GO:0002052,GO:0006099,GO:2000035,GO:0046580,GO:0003676,GO:0003677,GO:0016360,GO:0022008,GO:0046872,GO:0006351	CG12296-PB
cce1819.14	0.747126	0.671853	2.4034	1	0.518135	0.991853	3.83001	0.97	Graves disease carrier protein homolog	GO:0005778,GO:0016021,GO:0006810,GO:0022857,GO:0005739,GO:0005743,GO:0005740,GO:0005509,GO:0055085	CG32103-PB
cce1819.16	0.20957	0.345832	1.22333	1	0.244584	0.421585	0.924953	0.96	Probable 3',5'-cyclic phosphodiesterase pde-5	GO:0008081,GO:0016324,GO:0004114,GO:0032240,GO:0007165,GO:0005886,GO:0046068,GO:0046872,GO:0047555	CG8279-PC
cce1819.5	0.333876	0.712197	1.2489	1	0.114044	0.379012	0.545026	0.97	Protein-methionine sulfoxide oxidase MICAL2	GO:0007507,GO:0055114,GO:0043195,GO:0010735,GO:0016709,GO:0005829,GO:0019417,GO:0005634,GO:0016322,GO:0001947,GO:0003779,GO:0048813,GO:0045214,GO:0008270,GO:0005886,GO:0007010,GO:0007411,GO:0030042,GO:0070995,GO:0071949,GO:0043914	CG33208-PL
cce1819.8	0.375558	0.31941	0.931702	1	0	0.258207	0.844657	0.98	Transcriptional repressor CTCFL	GO:0042393,GO:0010628,GO:0051569,GO:0003677,GO:0007049,GO:0005737,GO:0043565,GO:0006349,GO:0043046,GO:0005634,GO:0043007,GO:0006366,GO:0016571,GO:0046872,GO:0045892,GO:0045893,GO:0044212,GO:0003700,GO:0007379,GO:0001077,GO:0045944,GO:0000978,GO:0043035	CG8591-PA
cce18.22	0.807485	0.896497	1.50183	1	0.884615	0.894517	1.53597	0.98	Protein eyes shut	GO:0005201,GO:0000902,GO:0005615,GO:0009986,GO:0010378,GO:0031513,GO:0005576,GO:0005509,GO:0005515,GO:0005886,GO:0016021,GO:0042052	CG33955-PE
cce182338.1	0.842199	0.915012	2.80641	0.99	0.8	1.1215	5.25862	0.99	Unknown	GO:0005634,GO:0008270	n/a
cce18234.1	0.495376	1.1657	2.43583	1	0.49636	1.42678	3.06507	1	Ecdysteroid UDP-glucosyltransferase	GO:0016758,GO:0015020,GO:0008152	CG6475-PD
cce18234.3	0.613126	0.507747	0.971253	0.98	0.725765	0.526564	1.3498	0.98	Hyaluronidase	GO:0004415,GO:0006952,GO:0005576,GO:0005975	n/a
cce18.24	0.163788	0.333532	0.860631	1	0.10426	0.299374	1.01579	1	Fibronectin type-III domain-containing protein 3a	GO:0016021,GO:0000139,GO:0005575,GO:0003674,GO:0005515,GO:0008150	CG42389-PE
cce18.31	0.17337	0.23945	0.840618	1	0.0693722	0.194485	0.652506	0.99	Probable ATP-dependent RNA helicase DDX17	GO:0008026,GO:0009791,GO:0072358,GO:0003676,GO:2001014,GO:0005875,GO:0005730,GO:0005634,GO:0016020,GO:0003713,GO:0005654,GO:0010501,GO:0005524,GO:0030331,GO:0044822,GO:0033148,GO:0004004,GO:0004386,GO:0045893,GO:0003724,GO:0045944,GO:0006351	CG10077-PA
cce18.32	0.169972	0.388693	1.09236	1	0.283447	0.743494	1.21817	0.95	tRNA-dihydrouridine(47) synthase [NAD(P)(+)]-like	GO:0017150,GO:0046872,GO:0050660,GO:0008033,GO:0055114	CG10463-PA
cce183.5	1.2913	0.781046	2.16425	1	2.04541	0.751473	2.81022	0.98	Neuropeptide Y receptor type 2	GO:0007218,GO:0036400,GO:0040018,GO:0016021,GO:0005886,GO:0004930,GO:0004983,GO:0005887,GO:0008188,GO:0070374,GO:0007186,GO:2000253	CG7395-PA
cce18.36	0.522193	0.671186	1.48841	0.98	0.261438	0.519584	1.72869	0.97	Unknown	None	CG7196-PA
cce18.39	0.279441	0.706587	1.43713	0.99	0.179856	0.719424	2.26619	0.99	Leucine-rich repeat-containing protein 58	GO:0005515	n/a
cce18.40	0.910408	0.659172	1.63765	1	0.652579	0.312689	1.3844	0.95	Sodium-coupled monocarboxylate transporter 1	GO:0015293,GO:0016021,GO:0016020,GO:0055085,GO:0051780,GO:0008343,GO:0006814,GO:0008523	CG8451-PA
cce1840.2	0.263158	0.778839	3.61929	1	0.131752	1.59292	8.92299	1	Unknown	None	n/a
cce18425.3	1.05956	1.22537	1.80541	1	0.860585	1.56229	2.39066	0.97	Protein toll	GO:0009897,GO:0019732,GO:0019730,GO:0006963,GO:0019955,GO:0006967,GO:0035007,GO:0008063,GO:0006955,GO:0007416,GO:0005737,GO:0070976,GO:0016021,GO:0009617,GO:0000281,GO:0002229,GO:0006952,GO:0042802,GO:0016201,GO:0009880,GO:0045087,GO:0035172,GO:0050832,GO:0050830,GO:0005887,GO:0005886,GO:0007155,GO:0007352,GO:0043234,GO:0007507,GO:0009950,GO:0009620,GO:0004888,GO:0045944,GO:0005515,GO:0030097,GO:…	CG5490-PC
cce18.47	0.162009	0.243457	0.901997	1	0.0455789	0.314646	0.958814	1	Golgi apparatus protein 1	GO:0000137,GO:0005797,GO:0016021,GO:0000138,GO:0000139,GO:0008150,GO:0003674	CG33214-PB
cce18484.2	0.343053	0.866209	1.45226	0.95	0.171821	0.778351	2.19244	0.98	Dynein heavy chain 7, axonemal	GO:0009331,GO:0042623,GO:0007605,GO:0005524,GO:0007018,GO:0005858,GO:0000166,GO:0003774,GO:0055114,GO:0016887,GO:0006072,GO:0003341,GO:0004368,GO:0005874,GO:0005875,GO:0003777,GO:0005509	CG5526-PB
cce18.5	0.396442	0.345642	3.7528	1	0.406977	0.537355	5.82248	1	Peroxisomal N(1)-acetyl-spermine/spermidine oxidase	GO:0005737,GO:0006598,GO:0052899,GO:0005782,GO:0046208,GO:0009447,GO:0009446,GO:0046203,GO:1901307,GO:0008150,GO:0052902,GO:0052901,GO:0003674,GO:0046592,GO:0052903,GO:0052904,GO:0005102,GO:0055114,GO:0016491	CG10561-PA
cce18.50	0.669328	0.898204	1.39768	1	0.575523	0.620631	0.987899	0.95	Insulin-like growth factor-binding protein complex acid labile subunit	GO:0044267,GO:0070062,GO:0005654,GO:0042567,GO:0005576,GO:0007165,GO:0005515,GO:0007155,GO:0005520,GO:0005615	CG5195-PA
cce1852.15	0.768668	1.51521	2.08333	0.99	1.28205	3.00853	3.73538	0.96	Serine protease easter	GO:0004252,GO:0009950,GO:0031638,GO:0006952,GO:0005576,GO:0035006,GO:0007311,GO:0008063,GO:0006508,GO:0008233,GO:0008236	CG1102-PC
cce1852.18	1.10747	1.1972	2.83894	1	1.35468	0.836304	4.02329	1	Serine protease easter	GO:0004252,GO:0009950,GO:0031638,GO:0006952,GO:0005576,GO:0035006,GO:0007311,GO:0008063,GO:0006508,GO:0008233,GO:0008236	CG1102-PC
cce1852.19	0.559701	0.597015	1.72575	1	0	0.406162	2.18487	1	Serine protease easter	GO:0004252,GO:0009950,GO:0031638,GO:0006952,GO:0005576,GO:0007311,GO:0008063,GO:0006508,GO:0008233,GO:0008236	CG4920-PA
cce1852.2	1.01073	1.9352	3.23091	1	0.86741	1.55657	4.0258	0.99	Senecionine N-oxygenase	GO:0050661,GO:0050660,GO:0043231,GO:0009820,GO:0005829,GO:0051289,GO:0004499,GO:0004497,GO:0005739,GO:0005576,GO:0033784,GO:0055114	CG3006-PA
cce1852.21	0.420042	0.39604	0.9991	0.99	0.135135	0.216216	1.00901	0.97	Zinc transporter ZIP1	GO:0016324,GO:0016021,GO:0005385,GO:0030001,GO:0071577,GO:0005886,GO:0046873,GO:0006829,GO:0055085,GO:0008270	CG6898-PA
cce1852.3	0.77821	1.60038	2.94633	1	1.30337	1.37782	2.99852	1	Senecionine N-oxygenase	GO:0050661,GO:0050660,GO:0043231,GO:0009820,GO:0005829,GO:0051289,GO:0004499,GO:0004497,GO:0005739,GO:0005576,GO:0033784,GO:0055114	CG3006-PA
cce1852.9	1.57801	3.07399	4.78125	1	3.22151	6.73284	9.88011	1	Polysialic acid O-acetyltransferase	GO:0070207,GO:0007594,GO:0005198,GO:0005576,GO:0008152,GO:0050208	CG12181-PB
cce1853.6	0.404818	0.701167	1.50018	1	0.37037	0.754612	1.90745	1	ATP-dependent DNA helicase Q5	GO:0008026,GO:0003676,GO:0003678,GO:0016591,GO:0051304,GO:0007067,GO:0051301,GO:0005737,GO:0010165,GO:0031965,GO:0005634,GO:0005654,GO:0006260,GO:0017116,GO:0005524,GO:0005525,GO:0045930,GO:0034244,GO:0006281,GO:0004003,GO:0032508,GO:0003924,GO:0004386,GO:0006974,GO:0006310,GO:0045002,GO:0005730,GO:0006259,GO:0000993	CG4879-PB
cce18.57	0.905764	0.357635	1.81968	1	1.54039	0.652818	2.68504	1	P-selectin glycoprotein ligand 1	GO:0005201,GO:0016020,GO:0071354,GO:0007596,GO:0050901,GO:0031012,GO:0050902,GO:0001931,GO:0050900,GO:0005576,GO:0008061,GO:0005887,GO:0005886,GO:0007155,GO:0006030,GO:0005102,GO:0016021	CG4090-PB
cce18627.1	0.958298	1.19495	1.78446	0.98	0.602028	0.887879	1.87765	0.98	Vesicular glutamate transporter 2	GO:0089711,GO:0030672,GO:0015293,GO:0016021,GO:0006814,GO:0055085,GO:0043005,GO:0006836,GO:0006811,GO:0005316,GO:0005313,GO:0030054	CG4288-PB
cce1864.4	0.942166	1.3291	2.05659	1	1.9578	2.23024	3.47008	1	Cytochrome P450 6B2	GO:0016705,GO:0043231,GO:0020037,GO:0016020,GO:0005789,GO:0070330,GO:0042742,GO:0005506,GO:0055114,GO:0009055	CG2397-PA
cce1864.5	0.184729	2.39224	2.44458	1	0.246457	4.27141	4.02341	1	Cytochrome P450 6B2	GO:0016020,GO:0043231,GO:0020037,GO:0016705,GO:0005789,GO:0070330,GO:0042742,GO:0005506,GO:0055114,GO:0009055	CG2397-PA
cce1865.3	0.453629	0.992944	1.39029	1	0.252143	0.70348	1.33888	0.96	Sodium-dependent nutrient amino acid transporter 1	GO:0017032,GO:0005328,GO:0003333,GO:0016021,GO:0006814,GO:0015804,GO:0005283,GO:1903825,GO:0015807,GO:0015179,GO:0005887,GO:0006836,GO:0042940,GO:0042943,GO:0015175,GO:0005326	CG3252-PA
cce1866.1	0.307606	0.841023	2.12109	1	0.503778	0.831234	2.37615	0.99	Nuclear hormone receptor E75	GO:0043565,GO:0035075,GO:0006351,GO:0018990,GO:0019730,GO:0003700,GO:0005634,GO:0007591,GO:0003707,GO:0020037,GO:0006355,GO:0008270,GO:0043401,GO:0003677,GO:0004887,GO:0048477,GO:0010468,GO:0004879,GO:0007553	CG8127-PB
cce1866.3	0.173439	0.462552	1.50901	1	0.14892	0.267023	1.00965	0.99	Y+L amino acid transporter 1	GO:1902475,GO:0031594,GO:0015297,GO:0005887,GO:0007635,GO:0006868,GO:0007619,GO:0015813,GO:0003333,GO:0016020,GO:0015734,GO:0016323,GO:0014047,GO:0015807,GO:0015179,GO:0015802,GO:0015174,GO:0008049,GO:0000821,GO:0015171	CG6070-PA
cce1866.5	0.628064	0.946691	1.2837	0.97	0.758621	1.16552	1.65977	0.95	E3 ubiquitin-protein ligase UHRF1	GO:0010216,GO:0042393,GO:0035064,GO:0005657,GO:0000122,GO:0004842,GO:0000790,GO:0051865,GO:0000792,GO:0016574,GO:0044729,GO:0000791,GO:0042787,GO:0006351,GO:0016874,GO:0007049,GO:0008270	n/a
cce18.68	0.431151	0.510121	1.93366	1	0.121359	0.693768	2.17955	1	Venom acid phosphatase Acph-1	GO:0005576,GO:0006909,GO:0003993	CG9449-PF
cce18.7	0.31038	0.412767	1.1076	1	0.178687	0.603291	1.62311	1	Venom dipeptidyl peptidase 4	GO:0004177,GO:0016020,GO:0008239,GO:0005576,GO:0006508,GO:0008236	CG11034-PB
cce18754.1	0.768654	0.549412	1.43503	1	0.745429	0.297164	1.28191	0.99	Glucose dehydrogenase [FAD, quinone]	GO:0050660,GO:0016614,GO:0008812,GO:0006066,GO:0005576,GO:0045455,GO:0055114,GO:0016491	CG9521-PA
cce18754.2	1.08793	1.59307	2.93862	1	1.11807	1.73777	2.99022	1	Glucose dehydrogenase [FAD, quinone]	GO:0050660,GO:0016614,GO:0008812,GO:0004344,GO:0006066,GO:0005576,GO:0045455,GO:0055114,GO:0016491	CG12539-PA
cce18754.3	0.3335	0.597799	1.34401	1	0.0500501	0.638138	1.17367	1	Glucose dehydrogenase [FAD, quinone]	GO:0050660,GO:0016614,GO:0008812,GO:0006066,GO:0005576,GO:0046693,GO:0008364,GO:0006006,GO:0055114	CG6142-PA
cce18754.6	0.146039	0.654278	2.76193	1	0	1.25661	3.82586	1	Unknown	None	n/a
cce18754.8	0.15581	0.717399	1.02423	1	0.211161	0.913138	1.41911	0.99	Myb-binding protein 1A	GO:0032922,GO:0016020,GO:0008270,GO:0003677,GO:0001649,GO:0072332,GO:0005737,GO:0043565,GO:0005730,GO:0005634,GO:0003714,GO:0071158,GO:0022904,GO:0008134,GO:0003887,GO:2000210,GO:0044822,GO:0006913,GO:0045892,GO:0001047,GO:0042149,GO:0042564,GO:0043231,GO:0006351	n/a
cce18.8	0.235073	0.341783	1.13851	0.99	0.247175	0.342466	2.44179	0.98	Mitochondrial assembly of ribosomal large subunit protein 1	GO:0005737,GO:0042273,GO:0070130,GO:0090071,GO:0005739,GO:0005575,GO:0003674,GO:0005759,GO:0008150,GO:0043023	CG9166-PA
cce1880.13	0.628592	1.38462	3.50381	1	1.10811	1.7345	5.91286	1	Pancreatic triacylglycerol lipase (Fragment)	GO:0004806,GO:0008970,GO:0016042,GO:0005575,GO:0005576,GO:0022008,GO:0046872,GO:0016298	CG6277-PA
cce1880.2	0.707237	1.10281	1.90996	1	0.575847	0.725218	1.50431	0.99	Adenylate cyclase type 2	GO:0045121,GO:0007268,GO:0030425,GO:0004016,GO:0007165,GO:0034199,GO:0035556,GO:0008543,GO:0005737,GO:0071377,GO:0003091,GO:0016021,GO:0016020,GO:0007188,GO:0007189,GO:0006112,GO:0009190,GO:0006171,GO:0005524,GO:0045087,GO:0006833,GO:0007173,GO:0005886,GO:0048011,GO:0008179,GO:0055085,GO:0046872,GO:0007202,GO:0005622,GO:0007193,GO:0046982,GO:0044281	CG5712-PA
cce1880.6	1.25405	1.19403	3.49304	0.99	1.94647	1.83658	6.48422	0.98	General odorant-binding protein 56d	GO:0005549,GO:0006810,GO:0007608,GO:0042048,GO:0007606,GO:0005576,GO:0019236	CG11218-PA
cce1883.1	0.551795	0.458181	0.846546	1	0.316409	0.379794	0.51222	0.99	Histone-lysine N-methyltransferase 2E	GO:0042054,GO:0042119,GO:0019899,GO:0008270,GO:0051568,GO:0048384,GO:0016607,GO:0006306,GO:0045171,GO:0005634,GO:0003713,GO:0005654,GO:0030854,GO:0070688,GO:0048477,GO:0030218,GO:0007050,GO:0035327,GO:0045893,GO:0001047,GO:0002446,GO:0043231,GO:0042800,GO:0005700,GO:0071300,GO:0006351,GO:0034401	CG9007-PA
cce1891.11	0.514806	0.804368	1.21554	1	0.434338	0.751174	1.40569	1	Transcription elongation regulator 1	GO:0005730,GO:0070064,GO:0015629,GO:0006355,GO:0071011,GO:0005634,GO:0000122,GO:0044822,GO:0000398,GO:0006354,GO:0003700,GO:0001106,GO:0006351,GO:0001103,GO:0071013	CG42724-PC
cce18968.1	0.374532	0.966292	2.44944	1	0.45045	0.27027	3.85135	0.99	Cofilin/actin-depolymerizing factor homolog	GO:0016319,GO:0015629,GO:0008585,GO:0007298,GO:0001745,GO:0005875,GO:0042052,GO:0005654,GO:0000902,GO:0000281,GO:0003779,GO:0016363,GO:0048749,GO:0042067,GO:0007409,GO:0030041,GO:0030042,GO:0001737,GO:0001736,GO:0010591,GO:0007015,GO:0000915,GO:0005829,GO:0036011	CG4254-PA
cce18968.6	1.08696	0.558279	2.40978	1	1.22449	0.716626	2.96402	0.97	O-acetyl-ADP-ribose deacetylase MACROD2	GO:0006974,GO:0019213,GO:0051725,GO:0007420,GO:0005634,GO:0042278,GO:0016798,GO:0005575,GO:0008150,GO:0003674	CG18812-PC
cce1903.2	0.830505	1.85592	2.58661	1	0.697425	2.95284	3.27614	1	Glutamate receptor 2	GO:0032281,GO:0007268,GO:0030426,GO:0030425,GO:0005789,GO:0050907,GO:0045202,GO:0035249,GO:0030054,GO:0004971,GO:0043204,GO:0016021,GO:0016020,GO:0015277,GO:0015276,GO:0051262,GO:0004970,GO:0060992,GO:0043025,GO:0032279,GO:0042802,GO:0032839,GO:0035235,GO:0009986,GO:0005234,GO:0050806,GO:0045184,GO:0034220,GO:0030165,GO:0014069,GO:0005887,GO:0005886,GO:0010226,GO:0031623,GO:0043234,GO:0019901,GO:…	CG14076-PC
cce1903.3	0.642007	1.04658	2.22722	1	0.689127	1.13566	2.9612	1	Stearoyl-CoA desaturase 5	GO:0006633,GO:0004768,GO:0006629,GO:0017105,GO:0016021,GO:0005789,GO:0046872,GO:0055114	CG9747-PA
cce1903.5	0.301309	0.276343	1.22245	1	0.206718	0.217054	0.868217	0.96	E3 ubiquitin-protein ligase TRIM9	GO:0005737,GO:0005856,GO:0030425,GO:0005515,GO:0008021,GO:0043161,GO:0038007,GO:0016199,GO:0005622,GO:0045955,GO:0004842,GO:0008270,GO:0007409,GO:0035544,GO:0007411,GO:0022008,GO:0016079,GO:0016874,GO:0030054,GO:0042803	CG31721-PB
cce1903.7	0.51526	0.45706	1.72208	1	0.357143	0.253256	1.98299	0.99	WW domain-binding protein 4	GO:0016607,GO:0003676,GO:0030532,GO:0071011,GO:0017058,GO:0000398,GO:0008270,GO:0005515,GO:0005686,GO:0008380,GO:0005681,GO:0006397	CG4291-PA
cce19095.19	1.09272	1.17267	1.65593	1	0.392449	0.576899	0.693981	0.95	Apolipophorins	GO:0005319,GO:0005615,GO:0015918,GO:0016055,GO:0008289,GO:0045178,GO:0005576,GO:0034196,GO:0005875	CG15828-PC
cce19095.3	0.16942	0.608526	1.27714	1	0.381316	1.36826	2.60741	1	Structure-specific endonuclease subunit SLX4	GO:0043234,GO:0008283,GO:0045132,GO:0006281,GO:0000712,GO:0017108,GO:0000715,GO:0006260,GO:0033557,GO:0005515,GO:0035825,GO:0007095,GO:0007131	CG8601-PE
cce191.11	1.31441	1.15844	2.51129	1	1.5625	0.93599	2.71654	0.99	Unknown	None	n/a
cce191.2	1.4412	1.11829	1.85718	0.96	0.384468	0.390671	0.850605	0.98	Transmembrane protein 245	GO:0016021	CG2698-PD
cce191.3	0.616876	1.18804	2.13373	1	0.496032	0.875496	2.07672	0.99	Beta-mannosidase	GO:0005764,GO:0005975,GO:0046355,GO:0004567,GO:0004553	CG12582-PA
cce1913.1	0.543478	0.475987	2.21376	1	0.699301	0.373657	3.282	1	Protein amnionless	GO:0045177,GO:0008104,GO:0015889,GO:0007588,GO:0016324,GO:0005615,GO:0016021,GO:0006898,GO:0030139,GO:0043001,GO:0046331,GO:0005102,GO:0007275,GO:0070062	CG11592-PA
cce1914.1	0.769168	1.45643	1.90643	1	0.207672	0.648238	0.860414	0.97	Atrial natriuretic peptide receptor 1	GO:0017046,GO:0019901,GO:0006468,GO:0050880,GO:0048662,GO:0016941,GO:0030828,GO:0043235,GO:0004383,GO:0005886,GO:0006182,GO:0005622,GO:0042417,GO:0007166,GO:0004672,GO:0007168,GO:0035556,GO:0009190,GO:0016021,GO:0005524,GO:0005525	CG31183-PA
cce19164.2	0.641026	0.715078	2.05469	1	0.202634	0.316667	1.27778	1	Inositol monophosphatase 1	GO:0005737,GO:0008934,GO:0000287,GO:0070062,GO:0016311,GO:0031403,GO:0005829,GO:0052833,GO:0030145,GO:0043647,GO:0052834,GO:0042803,GO:0006796,GO:0007165,GO:0052832,GO:0046854,GO:0006661,GO:0006021,GO:0044281,GO:0042802,GO:0046855	CG9391-PA
cce19164.3	1.02271	1.43717	1.89372	1	1.13803	1.59178	2.00147	0.98	Chorion peroxidase	GO:0005615,GO:0020037,GO:0030707,GO:0006979,GO:0004666,GO:0001516,GO:0042744,GO:0007304,GO:0007306,GO:0042743,GO:0046872,GO:0004601,GO:0055114,GO:0005875	CG42331-PB
cce191.7	0.223097	0.358268	0.75853	0.99	0.157604	0.36643	1.23719	0.97	Zinc finger CCHC domain-containing protein 4	GO:0008168,GO:0008270,GO:0003676	CG12863-PA
cce1920.4	0.12785	0.373961	1.15562	1	0.127877	0.345269	1.09761	1	BTB/POZ domain-containing protein 8	GO:0005654,GO:0005515	CG13917-PA
cce1920.5	0.550964	0.929752	2.65152	1	0.621118	1.30435	4.15114	0.98	RNA-binding protein squid	GO:0035062,GO:0033119,GO:0007293,GO:0000184,GO:0000785,GO:0007297,GO:0003676,GO:0030529,GO:0008069,GO:0005737,GO:0000381,GO:0005730,GO:0005634,GO:0030720,GO:0000166,GO:0003730,GO:0048477,GO:0006405,GO:0006406,GO:0071011,GO:0016325,GO:0071013,GO:0019094,GO:0007314,GO:0045451,GO:0009953,GO:0005703,GO:0000398,GO:0008298,GO:0017148,GO:0003729	CG16901-PB
cce19339.3	0.643327	0.901092	1.82762	1	0.808625	1.08296	2.12373	0.98	Unknown	None	n/a
cce19339.4	0.317109	0.529605	0.755764	1	0.398406	0.65877	1.17433	0.99	Unknown	GO:0003676	n/a
cce1934.3	0.579941	0.863409	1.43733	1	0.290499	0.411251	0.945514	0.99	Ankyrin repeat and LEM domain-containing protein 2	GO:0005737,GO:0051721,GO:0042326,GO:0000902,GO:0016020,GO:0030176,GO:0035307,GO:0007084,GO:0022008,GO:0007067,GO:0051301,GO:0005783	CG8465-PD
cce1946.2	1.14897	1.07865	2.23257	1	2.10067	1.92925	3.44233	1	Enzymatic polyprotein	GO:0003964,GO:0004519,GO:0004190	n/a
cce1948.1	0.832758	1.09893	1.38383	0.99	0	0.36763	0.385962	0.95	DE-cadherin	GO:0035147,GO:0016318,GO:0008105,GO:0007507,GO:0016337,GO:0042078,GO:0008258,GO:0030031,GO:0016339,GO:0035160,GO:0017022,GO:0048103,GO:0035019,GO:0007163,GO:0004872,GO:0001748,GO:0005887,GO:0007411,GO:0007298,GO:0001745,GO:0071907,GO:0008354,GO:0003151,GO:0002009,GO:0030708,GO:0045176,GO:0000902,GO:0008356,GO:0016021,GO:0016020,GO:0030720,GO:0050839,GO:0005509,GO:0098730,GO:0048477,GO:0042803,GO:…	CG3722-PA
cce19506.1	0.0774593	0.278854	1.55693	1	0	0.27907	3.34884	1	Cytochrome b-c1 complex subunit 1, mitochondrial	GO:0004222,GO:0005750,GO:0043209,GO:0014823,GO:0005811,GO:0008121,GO:0006122,GO:0005739,GO:0031122,GO:0003824,GO:0005759,GO:0017087,GO:0043279,GO:0016485,GO:0006508,GO:0046872,GO:0005875,GO:0032403	CG3731-PB
cce1956.1	1.19912	1.52121	2.10944	1	1.91633	2.06099	3.11904	1	Lipase 1	GO:0007586,GO:0005576,GO:0006629,GO:0016788,GO:0016042	CG18301-PA
cce1958.2	0.136612	0.692575	1.44214	1	0.102564	0.95808	2.09138	0.95	Trypsin epsilon	GO:0003824,GO:0005576,GO:0005615,GO:0006508,GO:0004252	CG18681-PA
cce19596.2	0.685786	1.02273	1.8486	1	1.56055	1.59453	3.3371	0.97	Phytanoyl-CoA dioxygenase, peroxisomal	GO:0048244,GO:0031418,GO:0006631,GO:0046872,GO:0005777	n/a
cce196.4	0.966641	1.31187	2.44689	1	2.12363	2.57937	5.45382	1	Tetratricopeptide repeat protein 25	GO:0005575,GO:0008150,GO:0003674	CG13502-PA
cce196.5	1.60985	1.29784	2.95571	1	3.19018	3.06216	6.32587	1	Tetratricopeptide repeat protein 25	GO:0005575,GO:0008150,GO:0003674	CG13502-PA
cce1966.1	0.171982	0.375235	1.04987	1	0.0234577	0.376495	0.497302	0.98	Probable tRNA methyltransferase 9-like protein	GO:0008168,GO:0008033,GO:0008152	CG42261-PB
cce1966.5	0.577003	0.501868	0.980075	1	0.274041	0.149477	0.880668	1	Multidrug resistance protein homolog 49	GO:0015893,GO:0042626,GO:0042623,GO:0016021,GO:0031427,GO:0006855,GO:0015238,GO:0008559,GO:0005524,GO:0005887,GO:0005886,GO:0001666,GO:0055085,GO:0008354	CG3879-PA
cce1966.6	0.519103	0.535714	1.47287	1	0.14547	0.311721	1.13051	0.97	Probable pyruvate dehydrogenase E1 component subunit alpha, mitochondrial	GO:0045254,GO:0004739,GO:0005739,GO:0005759,GO:0006090,GO:0006096,GO:0055114	CG7010-PC
cce196811.1	0.349243	0.763038	1.96705	1	0.11655	0.867052	1.7946	0.99	Putative ATP-dependent RNA helicase DHX57	GO:0005737,GO:0008026,GO:0044822,GO:0004004,GO:0004386,GO:0005739,GO:0006396,GO:0003676,GO:0046872,GO:0005524	CG1582-PA
cce1971.8	0.625	2.1671	6.18502	1	0.766284	3.86497	11.9494	1	Lipase member I	GO:0004806,GO:0006629,GO:0016020,GO:0052689,GO:0016042,GO:0005576,GO:0005886,GO:0004620,GO:0008201,GO:0005615	CG17292-PA
cce1975.17	0.522181	0.700808	1.03457	1	0.223826	0.384083	0.735848	1	Dynein heavy chain 7, axonemal	GO:0009331,GO:0030286,GO:0036159,GO:0016887,GO:0005929,GO:0003341,GO:0004368,GO:0005874,GO:0005875,GO:0042623,GO:0005858,GO:0000166,GO:0005509,GO:0006072,GO:0003774,GO:0005524,GO:0007605,GO:0001539,GO:0008152,GO:0055114,GO:0036156,GO:0007018,GO:0003777	CG5526-PB
cce1975.21	0.567534	0.789456	0.984706	1	0.197239	0.532901	0.633784	0.96	Dynein heavy chain 7, axonemal	GO:0009331,GO:0036159,GO:0016887,GO:0005929,GO:0003341,GO:0004368,GO:0005874,GO:0005875,GO:0042623,GO:0005858,GO:0000166,GO:0005509,GO:0006072,GO:0003774,GO:0005524,GO:0007605,GO:0001539,GO:0008152,GO:0055114,GO:0036156,GO:0007018,GO:0003777	CG5526-PB
cce1975.24	0.657562	0.489378	2.09155	1	0.847887	0.273349	2.43989	1	Myrosinase 1	GO:0019137,GO:0046872,GO:0005975,GO:0004553	CG9701-PA
cce1975.8	0.183024	0.339535	0.800708	0.99	0	0.308314	0.797649	0.95	Myrosinase 1	GO:0019137,GO:0046872,GO:0005975,GO:0004553	CG9701-PA
cce1975.9	0.43163	0.732334	1.33513	1	0.682211	0.633208	1.5087	0.99	Lactase-phlorizin hydrolase	GO:0017042,GO:0005903,GO:0044281,GO:0042594,GO:0010040,GO:0044245,GO:0010045,GO:0001666,GO:0016020,GO:0016740,GO:0010288,GO:0016324,GO:0007584,GO:0045471,GO:0005887,GO:0005886,GO:0043627,GO:0009744,GO:0000016,GO:0005975,GO:0042493,GO:0004553	CG9701-PA
cce1982.4	0.348152	0.945419	1.63301	1	0.214362	0.0660611	0.820563	0.97	ATP-binding cassette sub-family G member 1	GO:0043231,GO:0009897,GO:0034375,GO:0034374,GO:0005887,GO:0055037,GO:0017127,GO:0005789,GO:0034041,GO:0042157,GO:0055099,GO:0042987,GO:1901998,GO:0055091,GO:0005548,GO:0042626,GO:0033993,GO:0005543,GO:0005739,GO:0055085,GO:0005654,GO:0034436,GO:0034437,GO:0010745,GO:0010875,GO:0005524,GO:0033700,GO:0005794,GO:0005215,GO:0006810,GO:0042803,GO:0043531,GO:0005886,GO:0010872,GO:0042632,GO:0043691,GO:…	CG32091-PB
cce199.10	0.624512	0.456674	2.09212	0.99	0.704225	0.28169	2.60563	0.97	Thioredoxin, mitochondrial	GO:0006457,GO:0048678,GO:0030425,GO:0001666,GO:0000103,GO:0045454,GO:0014070,GO:0005737,GO:0005730,GO:0005739,GO:0032403,GO:0006662,GO:0043025,GO:0007584,GO:0006974,GO:0034599,GO:0006979,GO:0055114,GO:0031669,GO:0009725,GO:0042493,GO:0009749,GO:0015035,GO:0015036	CG8993-PA
cce199.19	0.572473	0.80268	1.02517	0.97	0.304581	0.725512	0.918616	0.99	Neurabin-1	GO:0008022,GO:0015629,GO:0030426,GO:0050805,GO:0030175,GO:0051020,GO:1900454,GO:0045202,GO:0031175,GO:0002121,GO:0030054,GO:0005856,GO:0051497,GO:0030027,GO:0060999,GO:0031594,GO:0032403,GO:0043025,GO:0042803,GO:0048666,GO:0043005,GO:0019722,GO:0042048,GO:0051015,GO:0019901,GO:0008157,GO:0030425,GO:0007015,GO:1900272,GO:0043197,GO:0051489,GO:0097237,GO:0019904,GO:0030864,GO:0045860,GO:0005829,GO:…	CG16757-PJ
cce1992.12	0.547661	1.02353	2.75311	1	0.8	1.10667	3.05778	1	Odorant receptor 67d	GO:0005549,GO:0007608,GO:0007619,GO:0071683,GO:0016021,GO:0043695,GO:0050911,GO:0005886,GO:0004984,GO:0032590,GO:0007186,GO:0019236,GO:0016503	CG14157-PA
cce1997.3	0.916901	1.02006	1.93104	1	0.409507	0.557574	1.36027	1	Apolipophorins	GO:0005319,GO:0005501,GO:0005811,GO:0005615,GO:0020037,GO:0006869,GO:0008017,GO:0016055,GO:0019841,GO:0008289,GO:0007224,GO:0030139,GO:0005576,GO:0045178,GO:0006810,GO:0005504,GO:0005102,GO:0005198,GO:0005875	CG11064-PA
cce19999.1	0.884275	0.432344	2.03545	1	2.19907	0.655431	3.80587	0.95	ATP synthase subunit b, mitochondrial	GO:0000276,GO:0006909,GO:0046933,GO:0005811,GO:0005739,GO:0015986,GO:0015992,GO:0008553,GO:0015078	CG8189-PA
cce2007.1	0.803654	0.551675	1.06855	1	0.404811	0.441945	0.887239	0.97	Neuroligin-4, Y-linked	GO:0031594,GO:0051124,GO:0071625,GO:0035176,GO:0009986,GO:0007612,GO:0052689,GO:0007528,GO:0045211,GO:0042043,GO:0030054,GO:0004872,GO:0005887,GO:0050808,GO:0014069,GO:0050839,GO:0097110,GO:0007416,GO:0007158	CG31146-PD
cce20156.1	0.635163	1.20998	2.23323	1	0.762777	1.79634	3.32952	0.99	Alpha-(1,3)-fucosyltransferase C	GO:0036065,GO:0006486,GO:0016021,GO:0016020,GO:0008417,GO:0005886,GO:0032580,GO:0046920	CG40305-PB
cce2024.1	0.343183	0.785565	1.74653	1	0.405743	1.17818	3.04004	1	Antigen KI-67	GO:0005737,GO:0005730,GO:0030212,GO:0008283,GO:0034605,GO:0016020,GO:0044822,GO:0007126,GO:0008022,GO:0000793,GO:0014070,GO:0006259,GO:0031100,GO:0005634,GO:0000775,GO:0005524	n/a
cce2028.2	0.589971	0.561843	3.05645	1	0.68438	1.05685	4.57041	1	Zinc finger protein 1 homolog	GO:0003700,GO:0005634,GO:0006355,GO:0008270,GO:0003676,GO:0003677,GO:0046872,GO:0006351	CG8159-PB
cce2028.3	0.498713	0.675676	1.99807	1	0.434783	1.15942	4.57971	1	Serine protease gd	GO:0004252,GO:0009950,GO:0005576,GO:0007311,GO:0008063,GO:0016485,GO:0006508,GO:0008233,GO:0008236	CG1505-PD
cce2030.2	0.436328	0.521364	0.847027	1	0.0323311	0.174069	0.105881	0.95	Zinc finger protein 84	GO:0045931,GO:0031935,GO:0006357,GO:0005634,GO:0007476,GO:0006355,GO:0046331,GO:0045892,GO:0006351,GO:0003676,GO:0003677,GO:0007155,GO:0046872,GO:0030178,GO:0008270	CG14938-PA
cce20371.2	0.220692	0.223976	0.845026	1	0.105988	0.380487	1.69699	1	Cilia- and flagella-associated protein 99	GO:0042995	n/a
cce204.11	1.01269	0.785057	1.47115	1	1.06311	0.817747	1.6057	0.98	Bloom syndrome protein homolog	GO:0000732,GO:0003678,GO:0006303,GO:0006302,GO:0000724,GO:0005634,GO:0006281,GO:0000166,GO:0006260,GO:0043140,GO:0005524,GO:0000403,GO:0004003,GO:0032508,GO:0004386,GO:0006974,GO:0003824,GO:0007131,GO:0008094,GO:0045003,GO:0000731,GO:0044237,GO:0000733,GO:1901291	CG6920-PA
cce2041.21	0.324324	0.405405	1.18919	1	0.324675	0.422078	1.36364	0.95	Hypodermin-A	GO:0004252,GO:0005576,GO:0006508	CG16998-PA
cce2041.8	0.474838	0.576366	1.0054	1	0.20354	0.329672	0.67257	1	Dystonin	GO:0016319,GO:0035147,GO:0008022,GO:0015629,GO:0005178,GO:0035371,GO:0030426,GO:0035149,GO:0030424,GO:0030175,GO:0000226,GO:0030011,GO:0030716,GO:0005874,GO:0030018,GO:0005856,GO:0007517,GO:0005925,GO:0070062,GO:0007026,GO:0016023,GO:0030056,GO:0031673,GO:0005635,GO:0009611,GO:0051491,GO:0007475,GO:0003779,GO:0005509,GO:0009925,GO:0031581,GO:0005882,GO:0042803,GO:0016203,GO:0005737,GO:0015630,GO:…	CG18076-PH
cce2042.12	0.839965	0.935714	1.89524	1	0.995223	1.33533	3.1695	1	Solute carrier organic anion transporter family member 2B1	GO:0006810,GO:0008514,GO:0016021,GO:0016020,GO:0015347,GO:0015711,GO:0005886,GO:0043252,GO:0055085	CG6417-PA
cce2042.20	0.443469	0.141528	0.883089	1	0.425627	0.137957	0.523137	0.97	Calcineurin-binding protein cabin-1	GO:0005737,GO:0060548,GO:0005634,GO:0030346,GO:0019904,GO:0004864,GO:0043086,GO:0016568	n/a
cce2042.8	1.35368	1.49638	2.43835	0.99	1.57867	1.71584	3.15735	1	Venom serine protease Bi-VSP	GO:0016504,GO:0004252,GO:0005576,GO:0006508	CG1299-PA
cce20501.2	0.384441	1.37814	1.47864	0.95	0.203666	1.70478	2.02675	0.96	Tubulin polyglutamylase TTLL5	GO:0005737,GO:0018095,GO:0005813,GO:0005634,GO:0009566,GO:0006464,GO:0007283,GO:0006351,GO:0005929,GO:0007288,GO:0016874,GO:0030317,GO:0004835	CG31108-PA
cce20541.1	0.353268	1.38197	1.6687	0.98	0.530303	2.35708	2.86935	1	Unknown	GO:0005575,GO:0003674,GO:0008150	CG12970-PC
cce205.8	0.443656	0.75732	1.07867	1	0.53286	0.629336	1.41002	1	Serine protease nudel	GO:0048082,GO:0040003,GO:0004252,GO:0007306,GO:0007310,GO:0009950,GO:0016324,GO:0007343,GO:0005041,GO:0007313,GO:0005509,GO:0005515,GO:0008063,GO:0016485,GO:0006508,GO:0008233,GO:0030100,GO:0005578,GO:0008236	CG42611-PA
cce2058.6	0.51008	0.95529	1.64677	1	0.43753	0.662045	1.13852	0.97	Tetratricopeptide repeat protein 21B	GO:0005737,GO:0005856,GO:0030991,GO:0072372,GO:0021591,GO:0006996,GO:0060271,GO:0006357,GO:0007224,GO:0061512,GO:0008589,GO:0005575,GO:0097542,GO:0000790,GO:0021798,GO:0008150,GO:0035735,GO:0035721,GO:0005929,GO:0003674	CG32163-PA
cce2070.10	0.414519	0.446682	0.830814	1	0.466923	0.561893	0.857479	1	Zinc finger protein 208	GO:0045931,GO:0031935,GO:0006357,GO:0005634,GO:0007476,GO:0006355,GO:0046331,GO:0045892,GO:0006351,GO:0003676,GO:0003677,GO:0007155,GO:0046872,GO:0030178,GO:0008270	CG14938-PA
cce207.23	2.14286	2.65896	4.84558	1	3.22581	4.97101	8.69658	0.98	Alpha-tocopherol transfer protein-like	GO:0016020,GO:0005215,GO:0008431,GO:0006810,GO:0005622	CG2663-PA
cce207.28	0.639659	1.84435	3.68159	1	0.641026	3.62179	6.60256	1	Unknown	None	n/a
cce2073.12	0.552283	0.749264	1.06897	1	0.847145	1.36464	1.9779	1	Lysozyme C-1	GO:0005795,GO:0019835,GO:0019730,GO:0000137,GO:0030140,GO:0030141,GO:0016798,GO:0005788,GO:0005737,GO:0003796,GO:0050830,GO:0005576,GO:0050829,GO:0005902,GO:0048237	CG8492-PD
cce2073.13	0.982943	1.04892	2.23767	1	0.78125	1.23656	3.53616	0.99	Sensory neuron membrane protein 2	GO:0007608,GO:0050896,GO:0004888,GO:0005886,GO:0007155,GO:0016021	CG7422-PC
cce2073.14	0.251975	0.805015	1.16595	1	0.0817996	0.622587	1.10012	1	Protein AF-10	GO:0005737,GO:0007482,GO:0045433,GO:0003700,GO:0005634,GO:0007591,GO:0005654,GO:0006355,GO:0045944,GO:0008270,GO:0003677,GO:0002168	CG1070-PP
cce2073.18	0.286514	0.344408	0.96107	1	0.332161	0.530576	1.22505	1	Otoferlin	GO:0008021,GO:0016082,GO:0030672,GO:0030381,GO:0007605,GO:0016079,GO:0016021,GO:0035045,GO:0009566,GO:0016323,GO:0009790,GO:0007283,GO:0005509,GO:0005515,GO:0035612,GO:0005789,GO:0030054	CG5747-PF
cce2073.19	0.842967	0.891764	3.99711	1	1.15691	1.01617	7.43994	1	Otoferlin	GO:0010996,GO:0030672,GO:0050885,GO:0016079,GO:0016021,GO:0005789,GO:0005509,GO:0005515,GO:0016323,GO:0030054	n/a
cce2073.5	0.279525	0.286142	0.795935	1	0.239808	0.283452	0.773601	1	Protein expanded	GO:0008101,GO:0007165,GO:0007298,GO:0001745,GO:0042981,GO:0035331,GO:0005856,GO:0009966,GO:0035330,GO:0040008,GO:0016324,GO:0042127,GO:0008285,GO:0032456,GO:0046620,GO:0046621,GO:0007050,GO:0045595,GO:0045892,GO:0035329,GO:0001751,GO:0042327,GO:0007444,GO:0036375,GO:0005915,GO:0006351,GO:0005515,GO:0045571,GO:0007096	CG4114-PA
cce2073.6	0.266099	0.377861	1.62143	1	0.319489	0.34345	1.52822	1	Alpha-amylase 3	GO:0005737,GO:0043169,GO:0005975,GO:0003824,GO:0004556,GO:0046872	CG30360-PC
cce2074.6	0.342988	0.659299	1.23984	0.99	0	0.457666	1.0984	0.99	Zinc finger protein 112	GO:0031935,GO:0003700,GO:0005634,GO:0006355,GO:0048813,GO:0006351,GO:0003676,GO:0003677,GO:0046872	CG11352-PF
cce20815.2	0.530813	0.326331	0.804201	1	0.1554	0.222064	0.811476	1	Lysosomal alpha-mannosidase	GO:0005764,GO:0015923,GO:0070062,GO:0030246,GO:0006464,GO:0007611,GO:0006013,GO:0005576,GO:0008270,GO:0004559,GO:0005537	CG6206-PA
cce209.1	0.557015	0.892329	1.32011	1	0.285637	0.236766	0.908235	1	Probable phospholipid-transporting ATPase IA	GO:0000287,GO:0005783,GO:0006812,GO:0015914,GO:0004012,GO:0019829,GO:0042584,GO:0005886,GO:0015662,GO:0016021,GO:0005524	CG42321-PH
cce2097.1	0.323206	0.384288	1.12599	1	0.598125	0.71667	2.00202	1	Serine/threonine-protein phosphatase 1 regulatory subunit 10	GO:0006909,GO:0019888,GO:0005634,GO:0050790,GO:0006605,GO:0008157,GO:0004864,GO:0006351,GO:0003677,GO:0046872,GO:0035304	CG33526-PD
cce2097.17	0.169396	0.335968	0.924148	1	0.225989	0.29661	1.0565	0.96	2',5'-phosphodiesterase 12	GO:0005759,GO:0046872,GO:0004535,GO:0006397	CG31759-PC
cce2097.9	0.230898	0.37821	0.811928	1	0.126024	0.229095	0.937183	0.97	Sodium/hydrogen exchanger 9B1	GO:0016021,GO:0015299,GO:0003096,GO:0005903,GO:0015385,GO:0055085	CG10806-PA
cce20999.4	0.123254	0.354936	1.14452	1	0.164406	0.726999	1.88132	1	IQ and AAA domain-containing protein 1-like	GO:0005524	CG16789-PA
cce21051.3	0.496546	1.04275	2.15889	1	0.518807	1.15759	2.48379	0.97	Trypsin CFT-1	GO:0006508,GO:0005615,GO:0004252	CG4386-PA
cce21104.11	0.209486	0.246355	0.94855	1	0.151057	0.060423	0.558912	1	HBS1-like protein	GO:0045089,GO:0070062,GO:0003746,GO:0005829,GO:0016020,GO:0003924,GO:0007165,GO:0050829,GO:0006415,GO:0003747,GO:0006412,GO:0005525	CG1898-PA
cce21104.5	0.265119	0.314329	0.54476	1	0.343997	0.493968	0.814945	0.99	Centrosomal protein of 295 kDa	GO:0005737,GO:0005813,GO:0005856,GO:0005814,GO:1902117	n/a
cce21104.8	0.398089	0.254777	1.32166	1	0.239234	0.0956938	2.08134	0.97	Serine/threonine-protein phosphatase 2A activator	GO:0005737,GO:0051721,GO:0032515,GO:0003755,GO:0035308,GO:0005634,GO:0050790,GO:0000159,GO:0008160,GO:0034047,GO:0043666,GO:0032516,GO:0035307,GO:0008152,GO:0008601,GO:0005524,GO:0042803	CG3289-PA
cce2113.3	1.08883	1.33085	2.59271	1	0.912621	0.941748	2.589	1	Probable cytochrome P450 9f2	GO:0004497,GO:0016705,GO:0043231,GO:0020037,GO:0016020,GO:0035220,GO:0005789,GO:0005506,GO:0055114,GO:0009055	CG11466-PA
cce2117.5	0.470701	0.913747	2.25298	1	0.432526	0.956499	3.40172	1	Serine protease gd	GO:0004252,GO:0009950,GO:0005576,GO:0007311,GO:0008063,GO:0016485,GO:0006508,GO:0008233,GO:0008236	CG31326-PA
cce2118.11	0.223272	0.605846	0.963448	1	0.296354	0.910058	1.26097	1	Muscle M-line assembly protein unc-89	GO:0031430,GO:0005089,GO:0006468,GO:0004687,GO:0043547,GO:0004683,GO:0030241,GO:0031672,GO:0031034,GO:0017048,GO:0004674,GO:0005200,GO:0004672,GO:0019902,GO:0005875,GO:0005524	CG44162-PU
cce2118.12	0.684659	1.76887	2.18136	1	1.48774	3.48039	4.34297	1	Unknown	None	n/a
cce2118.13	0.499016	0.768879	1.50968	1	0.865172	1.39205	2.42615	1	Muscle M-line assembly protein unc-89	GO:0031430,GO:0005089,GO:0006468,GO:0004687,GO:0043547,GO:0004683,GO:0030241,GO:0031672,GO:0031034,GO:0017048,GO:0004674,GO:0005200,GO:0004672,GO:0019902,GO:0005875,GO:0005524	CG44162-PU
cce2118.14	0.518648	0.425996	1.46306	1	0.227352	0.496724	1.2672	1	Myosin light chain kinase, smooth muscle	GO:0005737,GO:0005856,GO:0006468,GO:0004687,GO:0004683,GO:0030027,GO:0032154,GO:0004674,GO:0005200,GO:0046872,GO:0005875,GO:0005524	CG44162-PU
cce2118.4	0.271297	0.429185	0.990784	1	0.298588	0.429894	1.02013	0.99	Plexin domain-containing protein 2	GO:0070062,GO:0016021,GO:0016020,GO:0004872,GO:0005886,GO:0007275	CG2221-PA
cce2120.4	1.39937	2.82039	3.64912	1	1.72332	2.58319	4.29366	0.99	Cell adhesion molecule 3	GO:0008104,GO:0005515,GO:0016021,GO:0007606,GO:0005575,GO:0003674,GO:0005911,GO:0005886,GO:0007157,GO:0007156,GO:0042803	CG12191-PA
cce2120.5	1.39353	3.03233	4.59436	1	2.47069	3.04971	6.95231	0.99	Uncharacterized oxidoreductase TM_0325	GO:0008152,GO:0016491	CG31548-PA
cce2126.16	0.891862	1.19576	2.83646	0.99	1.38307	1.07748	3.67423	0.97	Cytochrome P450 4C1	GO:0016705,GO:0043231,GO:0020037,GO:0016020,GO:0005789,GO:0070330,GO:0005506,GO:0055114,GO:0009055	CG1438-PA
cce2126.17	0.309666	0.674759	2.81057	1	0.531208	0.718801	3.0129	1	Cytochrome P450 4C1	GO:0016020,GO:0043231,GO:0020037,GO:0016705,GO:0005789,GO:0070330,GO:0005506,GO:0055114,GO:0009055	CG1438-PA
cce2126.2	0.795771	2.11185	2.44018	0.99	1.2024	2.96426	3.5855	1	Ecdysteroid UDP-glucosyltransferase	GO:0016758,GO:0015020,GO:0008152	CG4302-PA
cce2126.5	0.735294	0.811253	1.83952	1	0.772627	0.469379	2.02503	0.99	Serine protease easter	GO:0004252,GO:0009950,GO:0031638,GO:0006952,GO:0003824,GO:0005576,GO:0007311,GO:0008063,GO:0006508,GO:0008233,GO:0008236	CG9733-PA
cce2126.7	0.56391	0.582707	1.30326	1	0.3386	0.632054	1.76825	1	Serine protease easter	GO:0004252,GO:0009950,GO:0031638,GO:0006952,GO:0005576,GO:0035006,GO:0007311,GO:0008063,GO:0006508,GO:0008233,GO:0008236	CG1102-PC
cce2126.9	0.79283	0.884178	2.78525	1	0.569358	0.310559	2.93996	1	Serine protease easter	GO:0004252,GO:0009950,GO:0031638,GO:0006952,GO:0005576,GO:0007311,GO:0008063,GO:0006508,GO:0008233,GO:0008236	CG4920-PA
cce21277.2	0.256657	0.683349	1.58165	1	0.385356	0.867052	2.01349	0.97	Embryonic stem cell-specific 5-hydroxymethylcytosine-binding protein	GO:0008233,GO:0003677	CG11986-PA
cce21277.9	0.500646	0.899621	1.9189	1	0	0.896414	2.51295	0.99	Glycoprotein 3-alpha-L-fucosyltransferase A	GO:0018392,GO:0005797,GO:0006486,GO:0007399,GO:0036071,GO:0016021,GO:0016020,GO:0008417,GO:0000138,GO:0033932,GO:0005886,GO:0032580,GO:0046920	CG6869-PA
cce21339.2	0.9287	0.496068	2.78948	1	1.22902	0.563636	3.45087	1	Glucose dehydrogenase [FAD, quinone]	GO:0050660,GO:0016614,GO:0008812,GO:0006066,GO:0005576,GO:0046693,GO:0008364,GO:0006006,GO:0045455,GO:0055114,GO:0016491	CG9503-PA
cce2144.5	0.539867	0.711788	1.74344	1	0.290939	0.475238	1.54013	0.99	Unknown	GO:0016810,GO:0005975	CG15918-PA
cce21453.1	0.924025	0.657084	2.07392	0.96	0.925926	0.771605	3.90947	1	CREB-binding protein	GO:0032922,GO:0043974,GO:0043971,GO:0004402,GO:0006473,GO:0008140,GO:0001228,GO:0045466,GO:0008270,GO:0003677,GO:0044017,GO:0001745,GO:0001078,GO:0040040,GO:0005737,GO:0016605,GO:0043426,GO:0000123,GO:0000122,GO:0005634,GO:0000940,GO:0003713,GO:0003712,GO:0005654,GO:0048511,GO:0007416,GO:0016573,GO:0006366,GO:0000987,GO:0007088,GO:0048749,GO:0001085,GO:0005667,GO:0008134,GO:0018076,GO:0001191,GO:…	CG15319-PC
cce215.11	0.295247	1.81599	2.76345	1	0.531915	1.81733	3.14726	1	Putative transporter ZK637.1	GO:0015075,GO:0022857,GO:0016021,GO:0055085	CG3168-PC
cce2152.2	1.21212	2.9205	5.12277	1	0.78125	3.63735	6.80489	0.97	Unknown	None	n/a
cce215.5	0.232072	0.397915	0.543781	0.98	0	0.300279	0.585774	0.99	Zinc finger protein 287	GO:0003700,GO:0005634,GO:0006351,GO:0003676,GO:0003677,GO:0046872	CG31224-PA
cce2162.2	0.51333	0.583602	1.09268	1	0.331858	0.445953	0.914705	1	Dynein heavy chain 8, axonemal	GO:0036157,GO:0097228,GO:0042623,GO:0007605,GO:0007018,GO:0005858,GO:0003774,GO:0005524,GO:0016887,GO:0030286,GO:0005874,GO:0005875,GO:0003777	CG9492-PG
cce2162.3	0.519288	0.478812	1.89978	1	0.556793	0.606301	2.64045	1	Dynein heavy chain 8, axonemal	GO:0008152,GO:0007018,GO:0005858,GO:0001539,GO:0003777,GO:0016887,GO:0030286,GO:0005874,GO:0005524	CG40936-PB
cce21674.1	1.27646	3.01214	4.7499	1	1.65109	5.25545	7.40966	1	Glucose dehydrogenase [FAD, quinone]	GO:0050660,GO:0016614,GO:0008812,GO:0006066,GO:0046331,GO:0005576,GO:0045455,GO:0055114,GO:0016491	CG9518-PA
cce21758.1	1.31004	2.53863	6.21077	1	1.31579	4.81419	10.6928	0.97	Unknown	None	n/a
cce218.7	0.538462	1.66154	3.04103	1	0.925926	3.41049	6.37346	1	Prothrombin	GO:0004252,GO:0048712,GO:0030307,GO:0007597,GO:0007596,GO:0005788,GO:0031012,GO:0050900,GO:0032967,GO:0007166,GO:0007275,GO:0044267,GO:0005615,GO:2000379,GO:0009611,GO:0072562,GO:0010544,GO:0005509,GO:0006508,GO:0071260,GO:0051918,GO:0008284,GO:0005796,GO:0043687,GO:0006953,GO:0008360,GO:0014068,GO:0005886,GO:0051281,GO:0005102,GO:0030168,GO:0008083,GO:0042730,GO:0051480,GO:0070062,GO:0005829,GO:…	CG6457-PA
cce219.4	0.446979	1.42013	2.05233	1	0.648749	2.14326	3.92504	1	Serine protease persephone	GO:0004252,GO:0050832,GO:0045087,GO:0006967,GO:0006952,GO:0005576,GO:0035007,GO:0008592,GO:0006508,GO:0008233	CG6361-PB
cce2194.1	0.644362	3.43126	3.57268	0.96	0.744048	5.80739	5.98252	0.96	Limulus clotting factor C	GO:0004252,GO:0042381,GO:0045087,GO:0030246,GO:0005576,GO:0007155,GO:0006508	CG31217-PA
cce21941.1	0.210607	1.99024	4.21597	1	0.45977	4.14368	10.4483	1	Unknown	None	n/a
cce21981.1	0.356295	0.35697	1.75418	1	0.297089	0.381402	2.00912	1	Glycosyltransferase 25 family member	GO:0005575,GO:0008475,GO:0016757,GO:0005788,GO:0009103	CG31915-PA
cce21981.2	0.530817	0.307701	1.21691	1	0.442478	0.331898	1.02756	1	Twitchin	GO:0018107,GO:0018105,GO:0031672,GO:0017022,GO:0004674,GO:0046872,GO:0005524	CG14964-PB
cce21981.3	0.229238	0.408468	0.75108	1	0.335191	0.700242	1.00966	1	Titin	GO:0035206,GO:0007498,GO:0030017,GO:0005875,GO:0051301,GO:0007062,GO:0007517,GO:0007519,GO:0031674,GO:0003779,GO:0030018,GO:0016203,GO:0008307,GO:0045214,GO:0000794,GO:0007520,GO:0007522,GO:0005863,GO:0007525,GO:0040011,GO:0004687,GO:0007076	CG1915-PP
cce2203.10	0.581937	0.670391	1.11034	1	0.139762	0.726765	1.26485	0.96	Lysophospholipid acyltransferase 5	GO:0008654,GO:0016021,GO:0016020,GO:0007009,GO:0007291,GO:0071617,GO:0005886,GO:0047184,GO:0030258,GO:0008354	CG9655-PA
cce2203.12	0.577393	0.499932	1.92987	1	0.733333	0.731113	3.32527	1	Enolase	GO:0000015,GO:0006096,GO:0000287,GO:0005811,GO:0004634	CG17654-PD
cce2203.13	0.317209	0.208634	1.6087	1	0.15873	0.0965251	2.1892	1	Enolase	GO:0000015,GO:0000287,GO:0005811,GO:0004634,GO:0006096	CG17654-PD
cce2203.2	0.355987	0.782304	2.72933	1	0.291545	0.90212	4.11772	1	Protein cycle	GO:0032922,GO:0042594,GO:0048148,GO:0007165,GO:0004871,GO:0003677,GO:0005737,GO:0000122,GO:0005634,GO:0006351,GO:0007623,GO:0007622,GO:0045187,GO:0045475,GO:0008062,GO:0003700,GO:0006355,GO:0045944,GO:0000977,GO:0005667,GO:0046983,GO:0046982,GO:0045893	CG8727-PA
cce2203.8	0.503356	0.623833	3.06854	1	0.419815	0.738334	5.22242	1	Zinc finger CCCH domain-containing protein 10	GO:0044822,GO:0046872	n/a
cce22066.5	0.257129	0.347437	0.777197	1	0.16835	0.285051	0.604272	0.98	Trafficking protein particle complex subunit 11	GO:0005737,GO:0005794,GO:0016192,GO:0046907,GO:0007616,GO:0007611,GO:0008355	CG17569-PB
cce2207.11	0.528262	0.946486	2.23889	0.99	0.634921	1.39826	4.33494	1	Unknown	GO:0004794,GO:0016597,GO:0008152	CG8129-PB
cce2207.7	0.353741	0.356032	1.55577	1	0.0816993	0.0983284	1.75912	1	L-threonine ammonia-lyase	GO:0006567,GO:0030170,GO:0008152,GO:0009097,GO:0004794,GO:0003941,GO:0016597	CG8129-PB
cce2221.12	0.378788	0.696023	1.2358	0.99	0	0.245203	1.19403	1	RING finger and transmembrane domain-containing protein 2	GO:0016021,GO:0008270	CG13605-PB
cce2221.14	0.632911	0.592846	1.46229	1	0.443599	0.770548	1.87141	0.98	Alpha-2-macroglobulin receptor-associated protein	GO:0032091,GO:0031982,GO:0005783,GO:0009986,GO:0010916,GO:0008201,GO:0048019,GO:0048237,GO:0005576,GO:1900222,GO:0005886,GO:0070326,GO:1900116,GO:0005875,GO:0050750	CG8507-PA
cce2221.17	0.587774	0.989623	1.26145	1	0.344936	0.922794	1.04507	0.96	Ankyrin repeat and KH domain-containing protein mask	GO:0005737,GO:0007016,GO:0005200,GO:0046427,GO:0019730,GO:0008283,GO:0005829,GO:0005811,GO:0043066,GO:0003723,GO:0005515,GO:0007169,GO:0001751,GO:0051298	CG33106-PC
cce22212.2	0.32075	0.381199	1.84061	1	0.518519	0.633333	3.21975	1	Unknown	None	CG16886-PA
cce2221.5	0.456053	0.257651	1.68241	1	0.124456	0.0943931	0.874891	0.99	T-complex protein 1 subunit alpha	GO:0006909,GO:1902600,GO:0005829,GO:0005753,GO:0005832,GO:0007052,GO:0090307,GO:0051082,GO:0006457,GO:0008553,GO:0005875,GO:0005524	CG5374-PB
cce2223.2	0.371622	0.493559	1.68707	1	0.608519	0.841397	3.29409	1	Unknown	None	n/a
cce2223.4	0.677558	1.25412	1.67125	1	0.798176	1.59041	2.10054	0.95	Unknown	None	n/a
cce2230.13	0.583139	1.28452	1.96179	1	0.271584	0.648445	1.05124	1	Fatty acid synthase	GO:0006633,GO:0047451,GO:0006631,GO:0004320,GO:0042587,GO:0015939,GO:0031325,GO:0008144,GO:0035338,GO:0008270,GO:0001649,GO:0005737,GO:0016020,GO:0070062,GO:0016295,GO:0005811,GO:0071353,GO:0005739,GO:0006112,GO:0030879,GO:0005794,GO:0006767,GO:0006766,GO:0044822,GO:0070402,GO:0003824,GO:0009058,GO:0008152,GO:0005886,GO:0044255,GO:0055114,GO:0006084,GO:0042470,GO:0005829,GO:0047117,GO:0004312,GO:…	CG3523-PC
cce2231.4	0.642497	1.2003	2.61942	1	1.26263	2.59723	5.81841	1	ATP-dependent DNA helicase pif1	GO:0000723,GO:0006310,GO:0006281,GO:0003677,GO:0003678,GO:0005524	n/a
cce2234.6	0.767464	0.631095	1.75147	1	0.943054	0.77004	2.57603	1	Dynein assembly factor 1, axonemal	GO:0030324,GO:0007268,GO:0070286,GO:0060972,GO:0003341,GO:0000922,GO:0071907,GO:0005737,GO:0005634,GO:0060287,GO:0001947,GO:0044458,GO:0060271,GO:0035469,GO:0005886,GO:0003356,GO:0005930,GO:0071910,GO:0036159,GO:0036158,GO:0005575,GO:0005515,GO:0045502	CG31623-PA
cce2234.8	0.561521	0.697607	1.74742	1	0.350812	0.640541	1.20316	1	Clathrin interactor 1	GO:0061024,GO:0030177,GO:0003674,GO:0048488,GO:0030136,GO:0005737,GO:0005634,GO:0016020,GO:0005654,GO:0048471,GO:0048477,GO:0005794,GO:0008283,GO:0008289,GO:0030276,GO:0007269,GO:0006892,GO:0006897,GO:0043231,GO:0005829,GO:0005802,GO:0005769	CG42250-PC
cce224.2	0.436995	0.767025	0.968683	0.98	0.298805	0.636018	1.21854	0.99	Tubulin polyglutamylase TTLL4	GO:0005737,GO:0005856,GO:0015631,GO:0018095,GO:0042060,GO:0005929,GO:0016874,GO:0004835	CG16833-PD
cce2261.1	0.310835	0.833035	3.01463	1	0	0.969305	4.23365	1	Retinoic acid receptor RXR-gamma	GO:0045924,GO:0007619,GO:0007617,GO:0048047,GO:0008270,GO:0043401,GO:0008049,GO:0001078,GO:0048384,GO:0004879,GO:0007530,GO:0043565,GO:0035206,GO:0005634,GO:0051289,GO:0006351,GO:0007620,GO:0018991,GO:0018993,GO:0003700,GO:0003707,GO:0006355,GO:0045944,GO:0000977,GO:1901522,GO:0004886	CG9019-PA
cce2265.3	1.17683	1.24019	3.16636	1	2.56643	2.42301	6.69384	1	Bile salt-activated lipase	GO:0005737,GO:0005794,GO:0004771,GO:0005791,GO:0005615,GO:0043208,GO:0005829,GO:0045121,GO:0052689,GO:0016042,GO:0005575,GO:0032403,GO:0008150,GO:0008152,GO:0042588,GO:0004622,GO:0043234,GO:0042572,GO:0004806,GO:0050253,GO:0043231	CG10175-PD
cce2265.8	1.29969	1.15826	3.41743	1	1.83908	1.54023	6.11494	0.98	Sterile alpha motif domain-containing protein 15	None	CG13996-PA
cce2279.1	0.540148	0.635998	1.24566	1	0.436258	0.442022	1.19373	0.98	Zinc phosphodiesterase ELAC protein 2	GO:0072684,GO:0046872,GO:0030307,GO:0005634,GO:0036093,GO:0044822,GO:0042781,GO:0005739,GO:0005654,GO:0006409,GO:0016891,GO:0046331,GO:0042779,GO:0006388,GO:0022008,GO:0045727,GO:0048477,GO:0042780,GO:0001558	CG3298-PB
cce2279.5	0.494493	1.32615	1.69158	0.96	0.134953	0.555099	1.36679	0.95	Facilitated trehalose transporter Tret1	GO:0005355,GO:0015574,GO:0005353,GO:0015771,GO:0016021,GO:0016020,GO:0005886,GO:0055085	CG8234-PA
cce22817.3	1.21951	2.34321	3.39141	0.98	1.57068	4.50262	6.75393	0.96	Unknown	GO:0005215,GO:0016021,GO:0055085	CG30345-PB
cce2299.3	0.355207	0.248728	0.499249	0.95	0	0.203804	0.608725	0.96	Insulin-like growth factor-binding protein complex acid labile subunit	GO:0070062,GO:0005654,GO:0042567,GO:0005515,GO:0008056,GO:0007155	CG15151-PB
cce2300.2	0.882864	0.694191	1.50939	1	1.27638	0.740436	1.69877	0.98	Fatty acid synthase	GO:0006633,GO:0047451,GO:0006631,GO:0004320,GO:0015939,GO:0031325,GO:0008144,GO:0035338,GO:0008270,GO:0001649,GO:0016491,GO:0005737,GO:0070062,GO:0016295,GO:0005835,GO:0016020,GO:0071353,GO:0005739,GO:0006112,GO:0030879,GO:0005794,GO:0006767,GO:0006766,GO:0044822,GO:0004315,GO:0016788,GO:0047117,GO:0042587,GO:0005886,GO:0044255,GO:0055114,GO:0006084,GO:0042470,GO:0005829,GO:0004312,GO:0004313,GO:…	CG17374-PC
cce2300.5	0.27933	2.82123	3.18436	1	0	4.71989	4.85994	0.97	Ejaculatory bulb-specific protein 3	GO:0007362,GO:0006468,GO:0007552,GO:0019992,GO:0009615,GO:0009617,GO:0045297,GO:0004674,GO:0005576,GO:0004672	CG9358-PA
cce2300.6	0.384078	0.45065	1.55447	1	0.524109	0.510431	1.90476	1	Glucose dehydrogenase [FAD, quinone]	GO:0050660,GO:0016614,GO:0008812,GO:0006066,GO:0046331,GO:0005576,GO:0045455,GO:0055114,GO:0016491	CG9518-PA
cce2300.7	2.18808	2.31844	7.02048	1	4.7619	4.89496	13.7675	0.99	Putative odorant-binding protein A10	GO:0005549,GO:0007606,GO:0005550,GO:0005576	CG6642-PA
cce2304.2	1.37848	0.798461	2.43808	1	2.09054	1.19048	3.20803	1	Apolipoprotein D	GO:0022626,GO:0005783,GO:0042246,GO:0048678,GO:0030425,GO:0000302,GO:0051895,GO:0010642,GO:0005615,GO:0014012,GO:2000405,GO:0048471,GO:0043025,GO:0048662,GO:0006629,GO:0005215,GO:2000098,GO:0042308,GO:0060588,GO:0007420,GO:1900016,GO:0007568,GO:0015485,GO:0042493,GO:0071638,GO:0006006	n/a
cce2307.10	1.80272	0.495363	3.02779	1	3.37423	0.603558	6.46067	0.99	Elongation of very long chain fatty acids protein 7	GO:0009922,GO:0005783,GO:0016021,GO:0030497,GO:0005789,GO:0005575,GO:0019432,GO:0016740,GO:0034626,GO:0035338,GO:0044281,GO:0044255,GO:0042761,GO:0019367	CG5278-PA
cce2307.9	0.480559	0.530799	2.89209	1	0.918635	0.570866	4.68504	1	Elongation of very long chain fatty acids protein 7	GO:0005783,GO:0016021,GO:0005789,GO:0016740,GO:0034626,GO:0019367,GO:0042761	CG6660-PA
cce23082.1	0.238265	0.339267	1.16262	1	0.500715	0.405702	2.32104	1	Probable citrate synthase 1, mitochondrial	GO:0046912,GO:0044262,GO:0004108,GO:0005739,GO:0006099,GO:0005759,GO:0005975,GO:0005875	CG3861-PA
cce23082.2	0.371457	1.49451	1.97926	1	0.718897	3.60395	4.36907	1	Unknown	None	n/a
cce230.9	1.29174	1.69237	2.12323	1	1.1265	1.31421	1.91405	0.95	Putative aldehyde oxidase-like protein	GO:0050660,GO:0016614,GO:0005829,GO:0051537,GO:0016903,GO:0004855,GO:0043546,GO:0005506,GO:0051536,GO:0055114,GO:0009055	CG18522-PA
cce2317.4	0.607287	2.44939	3.91363	0.98	0	2.0122	5.4878	1	Kallikrein-13	GO:0005737,GO:0004252,GO:0005615,GO:0016787,GO:0030141,GO:0005576,GO:0016485,GO:0006508,GO:0070062	CG30087-PA
cce2318.6	0.704584	0.94603	1.68653	1	0.254712	0.377529	0.663245	1	Ubiquitin carboxyl-terminal hydrolase 34	GO:0005737,GO:0016055,GO:0005829,GO:0090263,GO:0030307,GO:0043687,GO:0031647,GO:0035220,GO:0004843,GO:0061136,GO:0006511,GO:0071108,GO:0043161,GO:0004197,GO:0016579,GO:0005634,GO:0060968	CG5794-PH
cce2324.5	0.733874	1.15534	2.24408	1	0.657005	1.58954	2.98906	1	Ecdysteroid UDP-glucosyltransferase	GO:0016758,GO:0015020,GO:0002121,GO:0008152	CG17323-PA
cce2334.8	0.507874	0.555316	1.82907	1	0.629195	0.852485	3.06442	1	Cathepsin B-like cysteine proteinase 6	GO:0035071,GO:0050790,GO:0005764,GO:0048102,GO:0004197,GO:0006508,GO:0008234	CG10992-PA
cce233620.1	1.23799	0.970067	2.75684	0.99	1.38889	0.4	3.2	0.95	Protein twisted gastrulation	GO:0007630,GO:0007362,GO:0017015,GO:0048636,GO:0010629,GO:0005576,GO:0008293,GO:0007354,GO:0008201,GO:0030510	CG12410-PA
cce23451.2	0.375036	0.344557	0.720886	1	0.208551	0.278731	0.701272	1	Tyrosine-protein phosphatase non-receptor type 23	GO:0006470,GO:1903393,GO:0035335,GO:0043162,GO:0051225,GO:0005737,GO:0036064,GO:0031982,GO:0016023,GO:0005634,GO:0005654,GO:0045742,GO:2000643,GO:0060271,GO:0019901,GO:1903387,GO:0070062,GO:0002775,GO:0004725,GO:0010633,GO:0040008,GO:0045752,GO:0015031,GO:0005768,GO:0005769	CG9311-PA
cce2349.1	0.833129	1.13392	1.88728	1	1.53186	2.211	3.23187	1	Putative serine protease K12H4.7	GO:0006508,GO:0045087,GO:0008236	CG3734-PA
cce2349.2	0.592985	1.35125	1.72092	1	0.909091	2.36174	2.85985	0.98	Putative serine protease K12H4.7	GO:0006508,GO:0045087,GO:0008236	CG3734-PA
cce23510.2	0.247674	0.412495	1.11062	1	0.108814	0.293057	0.857164	1	Tudor domain-containing protein 7	GO:0005737,GO:0035770,GO:0010608,GO:0070306,GO:0007283,GO:0002089,GO:0003729	CG8920-PB
cce2359.1	0.664011	0.589384	1.53034	1	0.565912	0.659765	2.09284	0.98	Myrosinase 1	GO:0019137,GO:0046872,GO:0005975,GO:0004553	CG9701-PA
cce23645.2	1.13103	1.88897	6.17411	1	1.79487	3.48081	10.9933	1	Uncharacterized oxidoreductase TM_0325	GO:0008152,GO:0016491	CG31549-PA
cce2368.10	0.109559	0.283484	0.755957	1	0	0.431566	0.998767	1	Ankyrin repeat domain-containing protein 12	GO:0005737,GO:0005654,GO:0005575,GO:0003674,GO:0005515,GO:0008150	CG10984-PB
cce2368.13	0.960699	1.12446	2.25108	1	1.22592	0.618557	2.35039	1	Unknown	None	n/a
cce2368.4	0.217348	1.17422	2.16972	1	0.0593824	2.29976	3.5482	1	Circadian locomoter output cycles protein kaput	GO:0032922,GO:0008062,GO:0048148,GO:0007165,GO:0004871,GO:0003677,GO:0005737,GO:0000122,GO:0005634,GO:0006351,GO:0007623,GO:0007622,GO:0008134,GO:0005667,GO:0045187,GO:0045475,GO:0009649,GO:0009266,GO:0003700,GO:0045944,GO:0000977,GO:0005515,GO:0046982,GO:0045893	CG7391-PD
cce2368.5	0.165953	0.546311	1.4735	1	0.0524659	0.591091	1.12345	1	Multidrug resistance protein homolog 49	GO:0015893,GO:0042626,GO:0042623,GO:0016021,GO:0031427,GO:0006855,GO:0015238,GO:0008559,GO:0005524,GO:0005887,GO:0005886,GO:0001666,GO:0055085,GO:0008354	CG3879-PA
cce2368.8	0.312744	0.615578	1.37001	1	0.339071	0.25227	1.50311	1	Unknown	None	CG13313-PA
cce237.1	0.694816	1.22339	2.31679	0.99	1.64924	2.26068	4.68689	1	Histone acetyltransferase p300	GO:0032025,GO:0032922,GO:0014737,GO:0035066,GO:0006473,GO:0050681,GO:0007613,GO:0045466,GO:0008270,GO:0044017,GO:0001745,GO:0004402,GO:0003712,GO:0016746,GO:0071333,GO:0007088,GO:0043966,GO:0043967,GO:0006475,GO:0006366,GO:0051592,GO:0001756,GO:0007519,GO:0043234,GO:0045793,GO:0051216,GO:0071320,GO:0005667,GO:0043974,GO:0048565,GO:0043971,GO:0060177,GO:0050821,GO:0000785,GO:0003677,GO:0043388,GO:…	CG15319-PC
cce2372.10	0.969064	1.13551	1.57215	0.99	1.64057	2.17326	2.97526	0.95	Early 94 kDa protein	None	n/a
cce2372.11	0.281079	0.411892	1.17965	1	0.449799	0.714887	2.23776	1	Unknown	None	n/a
cce2372.5	0.403321	1.36655	2.23725	1	0.783476	2.07799	2.8953	0.95	Unknown	None	n/a
cce2372.9	0.988701	0.69841	1.64945	1	1.60886	0.701368	2.50058	0.99	Early 94 kDa protein	None	n/a
cce2374.1	0.768472	1.21087	2.34983	1	0.487082	1.24524	2.87378	1	Venom dipeptidyl peptidase 4	GO:0004177,GO:0016020,GO:0008239,GO:0005576,GO:0006508,GO:0008236	CG42280-PG
cce238.14	0.587682	0.648801	1.53268	0.98	0.706215	0.95339	3.06497	0.99	Protein quiver	GO:0009897,GO:0032222,GO:0045938,GO:0005886,GO:0008076,GO:0048511,GO:0045187,GO:0034235,GO:0031225	CG33472-PB
cce238.2	0.69697	0.581818	2.98788	1	0.728597	0.928962	7.75046	1	Unknown	None	n/a
cce23867.1	1.11707	0.951743	7.39053	1	1.5457	1.49194	14.6841	1	Ejaculatory bulb-specific protein 3	GO:0009615,GO:0045297,GO:0007552,GO:0005576	CG11390-PA
cce23867.3	1.78571	1.5644	3.32756	0.97	0.964187	2.06422	5.44928	0.98	Ejaculatory bulb-specific protein 3	GO:0009615,GO:0045297,GO:0007552,GO:0005576	CG11390-PA
cce23867.4	0.726612	1.44414	4.1871	1	1.0929	2.13115	9.30328	1	Ejaculatory bulb-specific protein 3	GO:0007362,GO:0006468,GO:0007552,GO:0019992,GO:0009615,GO:0009617,GO:0045297,GO:0004674,GO:0005576,GO:0004672	CG9358-PA
cce2390.1	0.90827	0.855425	3.34568	1	1.23645	0.831428	3.83579	1	Xanthine dehydrogenase	GO:0050660,GO:0016614,GO:0008762,GO:0051537,GO:0005777,GO:0009115,GO:0004855,GO:0004854,GO:0005506,GO:0009055,GO:0043546,GO:0055114,GO:0016491	CG6045-PA
cce2399.9	0.529466	0.911602	2.8453	1	0.760719	0.580913	2.8769	1	Isocitrate dehydrogenase [NADP], mitochondrial	GO:0000287,GO:0016616,GO:0051287,GO:0005811,GO:0005777,GO:0005739,GO:0004450,GO:0006099,GO:0001561,GO:0006103,GO:0006102,GO:0006097,GO:0055114	CG7176-PC
cce2400.1	0.989244	1.27887	1.46865	1	0.221368	0.322401	0.451681	0.97	Unconventional myosin-XV	GO:0005737,GO:0007626,GO:0042472,GO:0070062,GO:0042623,GO:0007605,GO:0006886,GO:0007391,GO:0032420,GO:0030175,GO:0016461,GO:0016459,GO:0005515,GO:0046847,GO:0043025,GO:0003774,GO:0005524	CG43657-PD
cce2409.19	0.793487	0.286987	1.57608	1	0.412286	0.261292	1.32634	1	Inactive ubiquitin carboxyl-terminal hydrolase 54	GO:0016318,GO:0001745,GO:0004221,GO:0036459,GO:0006511,GO:0008157,GO:0046666,GO:0046667,GO:0016579,GO:0004843	CG2904-PC
cce2412.12	0.592034	0.465969	2.06299	1	0.485961	0.251572	2.68085	1	Tricarboxylate transport protein, mitochondrial	GO:0006843,GO:0016021,GO:0005811,GO:0005740,GO:0005739,GO:0005743,GO:0022857,GO:0016006,GO:0015746,GO:0055085,GO:0005371	CG6782-PE
cce2412.16	0.523286	2.71586	3.15542	0.95	0.157233	5.3066	5.90409	0.98	Phosphatidylethanolamine-binding protein homolog F40A3.3	GO:0005575,GO:0008150,GO:0003674,GO:0008289,GO:0005739	CG6180-PA
cce2412.17	0.773196	2.81494	3.99163	1	1.55039	6.44003	9.2011	1	Phosphatidylethanolamine-binding protein 2	GO:0005737,GO:0008289,GO:0005575,GO:0008150,GO:0004867,GO:0003674,GO:0005524	CG10298-PA
cce24141.5	0.610745	0.999167	1.74544	1	0.229095	0.198344	0.609686	1	Chondroitin sulfate proteoglycan 4	GO:0000187,GO:0051286,GO:0048771,GO:0004871,GO:0007169,GO:0035556,GO:0005925,GO:0007517,GO:0001525,GO:0070062,GO:0016021,GO:0031258,GO:0051491,GO:0016203,GO:0008283,GO:0016324,GO:0009986,GO:0019901,GO:0005886,GO:0022008,GO:0042995,GO:0008347,GO:0050731,GO:0005622,GO:0005515	CG10275-PB
cce24141.6	0.721562	0.990599	1.64652	1	0.339703	0.462229	1.03329	0.98	Paraplegin	GO:0004222,GO:0016021,GO:0005739,GO:0008089,GO:0008237,GO:0008270,GO:0016887,GO:0007155,GO:0006508,GO:0007005,GO:0031966,GO:0030155,GO:0005524	CG2658-PA
cce24141.7	0.251414	0.589921	1.6684	1	0.220126	0.632022	2.99545	1	High affinity cAMP-specific 3',5'-cyclic phosphodiesterase 7A	GO:0048675,GO:0009187,GO:0006198,GO:0048149,GO:0007619,GO:0004114,GO:0007617,GO:0007614,GO:0007612,GO:0007613,GO:0007611,GO:0007165,GO:0046958,GO:0019933,GO:0001661,GO:0040040,GO:0008355,GO:0000003,GO:0004115,GO:0046872,GO:0048477,GO:0007623,GO:0008306,GO:0045475,GO:0007268,GO:0005829,GO:0046331	CG32498-PB
cce24181.2	0.246392	0.873094	0.95287	1	0.528262	2.13225	2.35116	1	Zinc finger BED domain-containing protein 4	GO:0005737,GO:0005634,GO:0005654,GO:0003677,GO:0046983,GO:0046872	CG13775-PA
cce2419.2	1.1963	0.766721	2.86569	1	0.898693	0.955882	4.39542	1	Unknown	None	n/a
cce242.2	0.935872	1.99707	3.15755	1	1.68622	3.22581	3.85142	0.97	Acyl-CoA Delta(11) desaturase	GO:0006633,GO:0060179,GO:0009744,GO:0046872,GO:0070328,GO:0005783,GO:0017105,GO:0019216,GO:0031410,GO:0006723,GO:0005811,GO:0005789,GO:0042593,GO:0042811,GO:0048047,GO:0004768,GO:0010506,GO:0016021,GO:0055114	CG5887-PA
cce2423.21	0.359487	0.410524	1.22849	1	0.093985	0.322671	1.20008	0.96	Unknown	None	CG14764-PA
cce2423.6	0.52356	1.23037	2.17277	0.98	0.524934	1.41732	3.80577	0.95	Dynein light chain 4, axonemal	GO:0005737,GO:0007017,GO:0042623,GO:0007018,GO:0003774,GO:0005929,GO:0030286,GO:0005874,GO:0005875	CG8407-PA
cce2430.5	0.598257	0.674541	1.0337	1	0.722092	0.744257	1.34724	0.96	tRNA-splicing endonuclease subunit Sen54	GO:0090502,GO:0090501,GO:0005730,GO:0004017,GO:0000214,GO:0006388,GO:0000379,GO:0006397	CG5626-PA
cce2431.12	1.07644	1.07501	2.46088	1	0.835149	1.04941	3.0809	0.99	Protein phosphatase 1L	GO:0070062,GO:0006470,GO:0016021,GO:0000165,GO:0004722,GO:0005622,GO:0008360,GO:0007155,GO:0046872,GO:0007178	CG7115-PA
cce2431.2	0.317344	0.456718	1.05226	1	0.421245	0.714233	1.06909	0.97	Transport and Golgi organization protein 6 homolog	GO:0005794,GO:0007030,GO:0009306,GO:0005829,GO:0005488,GO:0007095,GO:0016021	CG18398-PA
cce243.16	0.227773	0.61108	1.0288	1	0.212164	0.531312	1.36608	1	Arylphorin subunit alpha	GO:0005615,GO:0005811,GO:0005616,GO:0045735,GO:0005576	CG6821-PA
cce243.17	0.315507	1.65996	2.26219	1	0.236742	1.66548	2.47869	0.97	Arylphorin subunit alpha	GO:0005615,GO:0005811,GO:0005616,GO:0045735,GO:0005576	CG6821-PA
cce2431.7	0.986537	1.80933	2.43945	1	0.139324	0.744454	0.809943	0.95	Hemocyte protein-glutamine gamma-glutamyltransferase	GO:0018149,GO:0042381,GO:0003810,GO:0045087,GO:0016020,GO:0046872	CG7356-PA
cce243.9	0.309413	0.188442	0.816777	1	0.267809	0.102316	0.557644	1	ERC protein 2	GO:0005737,GO:0005856,GO:0048786,GO:0048789,GO:0048788,GO:0042734,GO:0005262,GO:0007614,GO:0007615,GO:0030426,GO:0048790,GO:0031594,GO:0048167,GO:0045202,GO:0007269,GO:0007268,GO:0007274,GO:0008344,GO:0030054	CG42344-PJ
cce24453.1	1.3927	1.61358	2.26363	0.96	0.442478	0.880048	1.63309	0.98	Sodium-independent sulfate anion transporter	GO:0005794,GO:0005783,GO:0015301,GO:0005215,GO:0016021,GO:0005886,GO:0005765,GO:0008271,GO:0008272,GO:0098656,GO:0008509,GO:0015381,GO:0070062	CG5002-PA
cce2450.6	0.216957	0.234467	0.987107	1	0.142034	0.240915	0.726756	1	FERM, RhoGEF and pleckstrin domain-containing protein 1	GO:0005089,GO:0035023,GO:0030425,GO:0019898,GO:0030175,GO:0045202,GO:0003677,GO:0007416,GO:0005737,GO:0043547,GO:0016601,GO:0048365,GO:0003779,GO:0030054,GO:0005856,GO:0031234,GO:0030676,GO:0043197,GO:0008092,GO:0005829,GO:0005575,GO:0048813	CG44193-PG
cce2451.1	0.162462	0.178582	0.604682	1	0	0.184606	0.239886	0.99	CCR4-NOT transcription complex subunit 1	GO:0030014,GO:0048387,GO:0005737,GO:0007517,GO:0000289,GO:0000122,GO:0005634,GO:1900153,GO:0006402,GO:0033147,GO:0030331,GO:0006417,GO:0060213,GO:0031047,GO:0022008,GO:0010606,GO:0000932,GO:0048813,GO:0006351,GO:0005515,GO:0017148,GO:0042974,GO:0007095	CG34407-PH
cce2451.4	0.319332	0.415848	1.18459	1	0.147493	0.227169	1.13363	0.99	F-box/WD repeat-containing protein 7	GO:0035147,GO:1990452,GO:0045926,GO:0005783,GO:0060438,GO:0007062,GO:0050821,GO:0010868,GO:0034644,GO:0007411,GO:2000346,GO:0005737,GO:0005654,GO:0007219,GO:0005730,GO:0001944,GO:1901800,GO:0045746,GO:0097027,GO:0031398,GO:0071456,GO:0007088,GO:0042802,GO:0005794,GO:0030332,GO:0001570,GO:0045741,GO:0031146,GO:0060253,GO:0006974,GO:0042023,GO:1903955,GO:0031625,GO:0030162,GO:0008054,GO:0030324,GO:…	CG15010-PC
cce2452.3	0.741342	1.17363	1.76998	1	0.566216	0.860996	1.38005	0.99	Helicase ARIP4	GO:0006281,GO:0003677,GO:0005634,GO:0005524,GO:0004386	CG4049-PA
cce24548.3	0.668568	0.276616	0.759189	0.99	1.01413	0.439247	1.14597	0.97	Unknown	None	CG15080-PA
cce2457.3	0.758937	1.21317	1.70668	1	0.59952	0.581045	1.62221	0.99	Golgin subfamily A member 5	GO:0005794,GO:0007030,GO:0048193,GO:0016021,GO:0031985,GO:0017137,GO:0000139,GO:0042803	CG17785-PA
cce24575.1	1.1223	1.00011	2.2442	0.99	1.3535	0.36859	2.32162	0.97	Interferon-inducible double-stranded RNA-dependent protein kinase activator A	GO:0005737,GO:0030718,GO:0010586,GO:0019901,GO:0030422,GO:0008284,GO:0003725,GO:0031054,GO:0005515,GO:0003723,GO:0048132,GO:0048471,GO:0016442,GO:0007417,GO:0070920,GO:0070918	CG6866-PB
cce24636.1	0.352113	0.363848	1.59763	1	0.606061	0	2.96648	0.99	Glycerate kinase	GO:0005737,GO:0008887,GO:0006468,GO:0005524	CG9886-PA
cce2468.2	0.279869	0.463397	0.849894	1	0.115841	0.15859	0.472441	0.97	Mediator of RNA polymerase II transcription subunit 23	GO:0005634,GO:0001104,GO:0006355,GO:0006351,GO:0006367,GO:0006366,GO:0016592	CG3695-PA
cce2469.3	0.291468	1.00556	2.90938	1	0.636436	1.27685	5.91885	1	Unknown	None	n/a
cce24698.5	0.302297	0.767327	2.09762	1	0.242131	0.744602	1.90184	0.96	Unknown	GO:0050662,GO:0044237,GO:0003824	CG5854-PA
cce2481.15	0.177563	0.34488	0.984071	1	0.0968992	0.332728	0.924004	0.98	Golgin subfamily A member 2	GO:0005795,GO:0000137,GO:0007030,GO:0005783,GO:0048193,GO:0005801,GO:0032091,GO:0005634,GO:0017137,GO:0000139,GO:0019901,GO:0019905,GO:0005794,GO:0032580,GO:0030134,GO:0000278	CG11061-PA
cce2481.17	0.117277	0.173832	0.554425	1	0.111349	0.193361	0.447385	1	Chromodomain-helicase-DNA-binding protein 6	GO:0019730,GO:0007614,GO:0003677,GO:0007411,GO:0007298,GO:0005875,GO:0008026,GO:0005634,GO:0007476,GO:0005654,GO:0005524,GO:0046622,GO:0016322,GO:0045892,GO:0036091,GO:0008340,GO:0007350,GO:0040011,GO:0008094,GO:0007031,GO:0001221,GO:0007379,GO:0006351,GO:0003682,GO:0016568	CG3696-PC
cce2481.24	0.548355	0.363908	1.70821	1	0.598802	0.553892	2.67465	0.98	Transcription termination factor 3, mitochondrial	GO:0044212,GO:0051726,GO:0005739,GO:0006264,GO:0045892,GO:0006351,GO:0006390,GO:0003690,GO:0032543	CG5047-PA
cce2481.7	0.182039	0.38147	2.14622	1	0.242866	0.320865	4.16362	1	Protein timeless	GO:0071482,GO:0007617,GO:0008062,GO:0046957,GO:0060086,GO:0005737,GO:0000122,GO:0005634,GO:0048511,GO:0048512,GO:0042749,GO:0048471,GO:0007623,GO:0007622,GO:0007620,GO:0008134,GO:0006606,GO:0045187,GO:0045475,GO:0009649,GO:0009648,GO:0042306,GO:0030431,GO:0043234,GO:0005515,GO:0046982,GO:2000678	CG3234-PB
cce2481.8	0.121418	0.484458	1.9265	1	0.0485909	0.568513	3.17298	1	Protein timeless	GO:0071482,GO:0007617,GO:0008062,GO:0046957,GO:0060086,GO:0005737,GO:0000122,GO:0005634,GO:0048511,GO:0048512,GO:0042749,GO:0048471,GO:0007623,GO:0007622,GO:0007620,GO:0008134,GO:0006606,GO:0045187,GO:0045475,GO:0009649,GO:0009648,GO:0042306,GO:0030431,GO:0043234,GO:0005515,GO:0046982,GO:2000678	CG3234-PB
cce249.1	0.127574	0.435679	1.26325	1	0.0820345	0.206373	1.51141	1	Adenylate cyclase type 5	GO:0007626,GO:0008179,GO:0005622,GO:0050885,GO:0046982,GO:0016021,GO:0016020,GO:0016849,GO:0004016,GO:0072372,GO:0046872,GO:0007189,GO:0001973,GO:0005886,GO:0007191,GO:0035556,GO:0009190,GO:0007195,GO:0006171,GO:0005524	CG43373-PC
cce249.14	0.968145	1.75023	2.94602	1	1.22066	3.60584	5.6002	0.99	Zinc finger MYM-type protein 1	GO:0005634,GO:0008270,GO:0003676	n/a
cce249.2	0.646353	0.747922	2.13296	0.96	1.11111	0.75	3.75	0.97	E3 ubiquitin-protein ligase RNF4	GO:0031491,GO:0008270,GO:0003677,GO:0070936,GO:0005737,GO:0016605,GO:0090169,GO:0070979,GO:0043161,GO:0005634,GO:0085020,GO:0046685,GO:0070534,GO:0042802,GO:0090234,GO:0008134,GO:0004842,GO:0045893,GO:0016874,GO:0032184,GO:0051865,GO:0045944,GO:0006351,GO:0005515	CG43058-PA
cce24939.1	0.065839	0.221868	0.698812	1	0	0.286178	0.961048	1	Eukaryotic translation initiation factor 4 gamma 3	GO:0044822,GO:0007283,GO:0000022,GO:0005829,GO:0001934,GO:0000082,GO:0060903,GO:0006412,GO:0000340,GO:0007052,GO:0003723,GO:0005515,GO:0008190,GO:0007095,GO:0007067,GO:0045727,GO:0006413,GO:0016281,GO:0003743	CG10811-PB
cce2502.13	0.169392	0.70226	1.59367	1	0.15473	0.906385	3.15207	1	Nose resistant to fluoxetine protein 6	GO:0007275,GO:0016021,GO:0006869,GO:0016747,GO:0008289	CG14205-PA
cce2502.2	1.23457	1.90871	3.147	1	0	3.375	5.875	0.97	Unknown	GO:0016747	CG42329-PA
cce2505.8	0.731822	1.36585	1.91669	0.99	0.567376	2.14255	3.09646	0.95	Epsin-2	GO:0005794,GO:0007219,GO:0009997,GO:0043231,GO:0048568,GO:0006914,GO:0008289,GO:0005654,GO:0045747,GO:0030128,GO:0001701,GO:0007269,GO:0008593,GO:0006897,GO:0015032,GO:0030100,GO:0048488	CG8532-PE
cce2508.11	1.2033	2.50661	3.0653	0.99	0.593312	1.95494	3.02336	0.99	Gustatory receptor for sugar taste 64f	GO:0033041,GO:0016021,GO:0005886,GO:0008527,GO:0050912,GO:0050916,GO:0050909,GO:0001582	CG32255-PA
cce2508.15	1.53846	2.21174	3.86161	1	2.34594	2.74689	6.30942	1	Gustatory receptor for sugar taste 64f	GO:0033041,GO:0016021,GO:0005886,GO:0008527,GO:0050912,GO:0050916,GO:0050909,GO:0001582	CG32255-PA
cce2508.9	0.917011	1.84319	3.53049	1	1.10193	3.26446	6.12948	1	Gustatory receptor for sugar taste 64a	GO:0009731,GO:0001582,GO:0033041,GO:0007637,GO:0016021,GO:0005886,GO:0008527,GO:0050912,GO:0051594,GO:0050916,GO:0050909,GO:0034289	CG32261-PA
cce2510.2	1.76542	0.958401	2.18131	1	3.02815	1.91342	3.95769	1	Uncharacterized protein C1orf112 homolog	None	n/a
cce2510.9	0.411044	0.459516	1.63332	1	0.814711	0.914804	3.28445	1	Cilia- and flagella-associated protein 20	GO:0048666,GO:0036064,GO:0007517,GO:0070062,GO:0060271,GO:0006355,GO:0003700,GO:0005634,GO:0044822,GO:0000398,GO:0060296,GO:0071011,GO:0048813,GO:2000253,GO:0005814,GO:2000147,GO:0005929,GO:0005874,GO:0071013,GO:0018095	CG5343-PA
cce25125.1	0.754966	0.943661	1.91301	1	0.818683	1.16351	2.1016	1	Cytochrome P450 6B6	GO:0070330,GO:0043231,GO:0020037,GO:0005789,GO:0005506,GO:0009055	CG8687-PD
cce2514.2	0.709505	0.475029	1.72725	1	0.884244	0.834176	3.37993	1	Nucleoside diphosphate kinase 7	GO:0006228,GO:0005622,GO:0006241,GO:0004550,GO:0005524,GO:0006165,GO:0046872,GO:0006183	CG8362-PA
cce2527.12	0.948012	1.39867	2.93517	1	1.42332	1.49976	4.90141	1	Putative fatty acyl-CoA reductase CG5065	GO:0005778,GO:0080019,GO:0016021,GO:0005777,GO:0050062,GO:0010025,GO:0035336,GO:0008611	CG5065-PA
cce2527.15	1.07261	1.50086	2.54114	1	1.68082	2.78439	4.80069	1	Unknown	None	CG7381-PA
cce2527.17	1.1708	1.97154	3.62562	1	1.6129	3.01429	6.09568	1	Serine protease snake	GO:0004252,GO:0009950,GO:0005576,GO:0007311,GO:0008063,GO:0016485,GO:0006508,GO:0008233,GO:0008236	CG7996-PA
cce2536.4	0.912807	0.649864	2.15895	1	0.913055	0.527392	2.08322	1	Unknown	GO:0009913,GO:0048800,GO:0003674,GO:0005938,GO:0035017,GO:0035316,GO:0035317	CG13209-PB
cce25553.1	0.144568	0.269192	1.06281	1	0.18622	0.380952	1.31827	0.98	GPI transamidase component PIG-T	GO:0005737,GO:0005783,GO:0030182,GO:0016023,GO:0016020,GO:0051402,GO:0042765,GO:0016255	CG11190-PA
cce2557.1	0.700643	0.541631	1.25192	1	0.872261	0.584517	1.53049	0.99	Solute carrier family 12 member 1	GO:0032978,GO:0016021,GO:0034220,GO:0006813,GO:1902476,GO:0003333,GO:0008511,GO:0006814,GO:0035827,GO:0070294,GO:0016324,GO:0006821,GO:0035829,GO:0005886,GO:0016101,GO:0035826,GO:0015378,GO:0009986,GO:0015171	CG4357-PE
cce25616.8	0.310734	0.45146	1.23021	1	0.356053	0.738741	1.98873	1	Unknown	None	n/a
cce2581.2	1.46151	1.54295	3.14497	1	2.12919	2.10631	5.27931	1	Vitamin K-dependent gamma-carboxylase	GO:0042277,GO:0043231,GO:0016021,GO:0017187,GO:0019842,GO:0005789,GO:0032571,GO:0008488,GO:0018214	CG13927-PA
cce2586.2	0.330735	0.498494	1.16213	1	0.460993	0.419897	1.60174	1	Casein kinase I isoform alpha	GO:0018105,GO:0006909,GO:0030111,GO:0032436,GO:0002121,GO:0007067,GO:0051301,GO:0005737,GO:0072372,GO:0000902,GO:0005813,GO:0005634,GO:0016020,GO:0030529,GO:0004674,GO:0004672,GO:0005524,GO:0016607,GO:0006468,GO:0006281,GO:0045879,GO:0008360,GO:0030162,GO:0030163,GO:0022008,GO:0000777,GO:0007224,GO:0016055,GO:0045732,GO:0005515	CG2028-PB
cce2587.4	0.933895	1.46466	2.61194	1	1.32013	1.85377	3.3662	0.99	Ecdysteroid UDP-glucosyltransferase	GO:0016758,GO:0015020,GO:0002121,GO:0008152	CG17323-PA
cce2589.5	1.01688	0.848078	1.7531	1	0.274725	0.494505	1.0989	0.95	Solute carrier family 22 member 1	GO:0016021,GO:0016323,GO:0015101,GO:0055085,GO:0008513	CG7442-PA
cce259.1	0.302541	0.459863	1.09453	1	0.141243	0.35109	1.08555	0.99	Histone-lysine N-methyltransferase, H3 lysine-79 specific	GO:0006348,GO:0048096,GO:0006342,GO:0005634,GO:0051726,GO:0035097,GO:0005575,GO:0046331,GO:0016571,GO:0031151,GO:2000637	CG42803-PD
cce259.2	0.658204	0.698166	2.09215	1	0.423729	0.95339	2.35169	0.97	Ankyrin repeat domain-containing protein 49	GO:0005575,GO:0008150,GO:0003674,GO:0045893	CG4140-PA
cce259.3	0.182268	0.349968	1.30771	1	0.265727	0.441706	1.36713	1	Kinetochore-associated protein 1	GO:0034501,GO:0007067,GO:0051301,GO:0015629,GO:0005737,GO:0005819,GO:0005634,GO:0000940,GO:0000922,GO:1990423,GO:0000278,GO:0006461,GO:0005886,GO:0007264,GO:0000776,GO:0000777,GO:0000070,GO:0005829,GO:0005828,GO:0007094,GO:0007096,GO:0007093	CG1569-PA
cce2595.2	0.170707	0.299023	0.518058	1	0.239071	0.41547	0.690315	0.98	Protein SMG5	GO:0005737,GO:0051721,GO:0000184,GO:0035195,GO:0005829,GO:0010467,GO:0016246,GO:0035303,GO:0005634,GO:0006406	CG8954-PA
cce2599.1	1.32929	1.57018	2.99322	0.98	1.11607	1.89655	4.24503	0.98	Unknown	GO:0046872,GO:0006801,GO:0055114	CG31028-PC
cce2614.4	0.410705	0.286169	1.12083	1	0.43755	0.111376	1.16945	0.96	Enhancer of mRNA-decapping protein 3	GO:0000932,GO:0005875,GO:0003723	CG6311-PB
cce2623.1	0.4884	0.572473	1.58638	1	0.33598	0.545399	2.66321	1	UBX domain-containing protein 4	GO:0005635,GO:0006986,GO:0005789,GO:0005515,GO:0030433	CG8042-PA
cce2625.5	2.35369	3.30153	7.18193	1	3.9272	3.96552	11.2835	1	Unknown	GO:0016198,GO:0005576,GO:0003674,GO:0005887,GO:0007155,GO:0007411,GO:0007157,GO:0007415	CG4838-PA
cce2640.15	0.345423	0.723011	1.09216	1	0.259202	0.917215	1.92067	0.99	Maltase 2	GO:0032450,GO:0004558,GO:0005975,GO:0043169	CG14934-PA
cce2640.2	0.784221	0.694711	1.5787	1	0.451736	0.575209	1.88341	1	Cyclic nucleotide-gated cation channel beta-3	GO:0030553,GO:0042391,GO:0050896,GO:0009187,GO:1902495,GO:0005249,GO:0071805,GO:0005221,GO:0006812,GO:0005223,GO:0005222,GO:0007601,GO:0001750,GO:0019935,GO:0005887,GO:0005886,GO:0055085,GO:0017071	CG17922-PA
cce2640.3	0.497018	1.16054	2.29622	1	0.199005	0.567164	1.62189	0.99	Tetratricopeptide repeat protein 25	GO:0005575,GO:0008150,GO:0003674,GO:0005515	CG13502-PA
cce2640.5	0.353583	0.331064	0.871212	1	0.166325	0.177162	0.592718	0.95	Probable histone-lysine N-methyltransferase CG1716	GO:0018024,GO:0006351,GO:0035076,GO:0010452,GO:0051219,GO:0003712,GO:0035220,GO:0006355,GO:0016571,GO:0046975,GO:0003677,GO:0005634,GO:0005694,GO:0008134,GO:0002168	CG1716-PA
cce2657.2	0.749712	0.367647	1.48789	1	0.47619	0.311688	1.45455	0.99	Unknown	GO:0016772	CG31975-PB
cce2681.3	0.363636	0.254545	2.88485	1	0.546448	0.10929	6.42987	1	Trypsin V-B	GO:0007586,GO:0004252,GO:0046872,GO:0005615,GO:0006508	CG12388-PC
cce2681.4	0.790337	1.70144	2.74102	1	0.67325	2.01205	3.76276	1	Facilitated trehalose transporter Tret1	GO:0005355,GO:0015574,GO:0046427,GO:0015771,GO:0016021,GO:0005886,GO:0055085	CG10960-PB
cce2681.5	0.885379	0.656739	1.63792	1	0.826149	0.428383	1.57383	0.99	Facilitated trehalose transporter Tret1	GO:0005355,GO:0015574,GO:0046427,GO:0015771,GO:0016021,GO:0005886,GO:0055085	CG10960-PB
cce269.5	0.672646	1.09403	1.62674	0.99	1.23397	1.71752	2.60417	1	Unknown	None	n/a
cce269.6	0.578302	0.972242	1.59798	1	0.474537	0.564726	2.18819	1	Zinc finger protein 569	GO:0005737,GO:0005819,GO:0003700,GO:0005634,GO:0006355,GO:0008270,GO:0003676,GO:0003677,GO:0046872,GO:0005876,GO:0006351	CG8474-PA
cce269.7	0.373815	0.522429	2.08516	1	0.519978	0.639026	3.659	1	Zinc finger protein 436	GO:0005634,GO:0006355,GO:0006351,GO:0003676,GO:0003677,GO:0046872	CG5245-PA
cce2697.8	0.363504	0.614776	1.95747	1	0.327332	0.871522	4.12439	1	Adenylate kinase 7	GO:0005737,GO:0007420,GO:0035082,GO:0005829,GO:0004127,GO:0002437,GO:0007283,GO:0004550,GO:0004017,GO:0006165,GO:0005634,GO:0003351,GO:0009142,GO:0005524	n/a
cce269.8	0.364823	0.276498	2.1275	1	0.519031	0.276817	2.58362	1	Zinc finger protein 1 homolog	GO:0005634,GO:0006355,GO:0006351,GO:0003676,GO:0003677,GO:0046872	CG5245-PA
cce27026.1	0.338045	0.534726	1.38496	1	0.369004	0.423036	2.3625	1	Unknown	GO:0003676	CG14965-PA
cce2703.5	1.01219	1.81526	2.59401	1	0.850229	1.2867	2.167	0.96	Organic cation transporter protein	GO:0006811,GO:0006915,GO:0055085,GO:0022857,GO:0008513,GO:0016021	CG7458-PA
cce2716.1	0.261799	0.479196	1.20777	1	0.0212314	0.178617	0.418579	1	Disco-interacting protein 2	GO:0005515,GO:0005634,GO:0008134,GO:0003824,GO:0008152,GO:0007275	CG7020-PA
cce2716.5	0.363409	0.97432	2.03215	1	0.564334	1.91784	3.67059	1	ATP-dependent DNA helicase PIF1	GO:0000723,GO:0006310,GO:0000002,GO:0006281,GO:0005634,GO:0003677,GO:0005739,GO:0043141,GO:0003678,GO:0005524	CG3238-PA
cce2735.3	0.862069	1.1626	2.55496	1	0.235294	0.264805	1.38823	0.96	Lipase 3	GO:0048812,GO:0004806,GO:0006629,GO:0016788,GO:0016042	CG31871-PA
cce2737.10	0.435788	0.211416	1.12639	1	0.854701	0.141243	2.55602	1	Unknown	None	n/a
cce2737.2	0.390456	1.17245	1.27549	0.99	0.759549	1.72201	2.10286	0.97	Unknown	None	n/a
cce2737.30	0.489853	0.607068	1.08234	0.99	0.52521	0.488445	1.28501	0.99	SH2B adapter protein 2	GO:0019221,GO:0019222,GO:0050851,GO:0046578,GO:0030036,GO:0007165,GO:0004871,GO:0035556,GO:0038202,GO:0005737,GO:0001725,GO:0001726,GO:0040008,GO:0016020,GO:0043568,GO:0001922,GO:0042802,GO:0046628,GO:0060180,GO:0008286,GO:0050873,GO:0005884,GO:0005886,GO:0007399,GO:0035591	CG17367-PD
cce2740.5	0.864922	1.13061	2.01206	1	0.937218	1.0007	2.17075	0.96	E3 ubiquitin-protein ligase TRIM37	GO:0035518,GO:0005164,GO:0016235,GO:0008270,GO:0005737,GO:0070842,GO:0016874,GO:0005777,GO:0048471,GO:0042803,GO:0051092,GO:0004842,GO:0046600,GO:0061630,GO:0036353,GO:0035098,GO:0051091,GO:0031625,GO:0005829,GO:0000122,GO:0032088,GO:0051865,GO:0005515,GO:0003682	n/a
cce2740.9	0.333333	1.42143	2.28095	0.98	0.429185	1.7382	2.84692	0.95	DNA repair protein RAD51 homolog 4	GO:0033063,GO:0000781,GO:0005737,GO:0000724,GO:0005813,GO:0005634,GO:0005657,GO:0003697,GO:0005524,GO:0000723,GO:0006281,GO:0006289,GO:0006974,GO:0042148,GO:0006310,GO:0008094,GO:0000400,GO:0051276,GO:0051726,GO:0000150,GO:0036297,GO:0043015	CG2412-PB
cce2741.3	0.289208	0.64559	1.15857	1	0.396825	0.802441	1.62809	1	Cyclic nucleotide-gated cation channel subunit A	GO:0030553,GO:0042391,GO:0005249,GO:0071805,GO:0005221,GO:0006812,GO:0005223,GO:0005222,GO:0005622,GO:0019934,GO:0005887,GO:0001666,GO:0055085,GO:0017071	CG42701-PB
cce2741.4	0.259787	0.686004	1.189	1	0.0806452	0.458455	0.870949	1	Polyhomeotic-proximal chromatin protein	GO:0030708,GO:0000070,GO:0035075,GO:0035186,GO:0005730,GO:0044547,GO:0006342,GO:0005634,GO:0051087,GO:0021954,GO:0016458,GO:0000785,GO:0008270,GO:0001047,GO:0035102,GO:0045892,GO:0003682,GO:0030713	CG3895-PA
cce2742.3	0.645413	1.22107	2.06978	1	0.416125	1.00106	2.38449	1	Probable Xaa-Pro aminopeptidase P	GO:0004177,GO:0005829,GO:0070006,GO:0006508,GO:0046872,GO:0008237	CG6291-PA
cce2750.3	1.29188	0.540886	1.62124	0.98	1.56294	0.677749	2.66553	0.96	G patch domain and KOW motifs-containing protein	GO:0022008,GO:0005634,GO:0003676	CG10324-PA
cce27534.1	0.61657	0.332621	2.47246	1	0.347222	0.286123	2.74841	1	Nudix hydrolase 8	GO:0016787,GO:0046872,GO:0009611,GO:0051726	CG8128-PA
cce2777.10	0.17477	0.340801	1.37432	1	0.143062	0.314735	2.21745	1	Sushi, von Willebrand factor type A, EGF and pentraxin domain-containing protein 1	GO:0005737,GO:0008030,GO:0016020,GO:0005576,GO:0005509,GO:0007155	CG3100-PA
cce2777.2	0.53891	0.58446	1.12279	1	0.227666	0.383227	0.682479	1	Kalirin	GO:0005089,GO:0016319,GO:0005085,GO:0030426,GO:0030036,GO:0030424,GO:0035025,GO:0045887,GO:0007411,GO:0007412,GO:0007417,GO:0005737,GO:0070062,GO:0031532,GO:0004674,GO:0046872,GO:0005524,GO:0005856,GO:0007480,GO:0046331,GO:0048675,GO:0031234,GO:0043547,GO:0050770,GO:0007422,GO:0071772	CG18214-PA
cce2777.3	0.421895	0.901088	1.73579	1	0.22731	0.626662	1.25808	1	E3 ubiquitin-protein ligase MYCBP2	GO:0021785,GO:0050808,GO:0008582,GO:0030424,GO:0030509,GO:0045886,GO:0008270,GO:0032880,GO:0006355,GO:0016023,GO:0004842,GO:0005634,GO:0016020,GO:0051493,GO:0021952,GO:0015630,GO:2000331,GO:0006914,GO:0007628,GO:0005886,GO:0030514,GO:0016874,GO:0040011,GO:0016567,GO:0042177,GO:0006351,GO:0005515	CG32592-PA
cce2777.5	0.248854	0.467963	1.13375	1	0.0393082	0.516579	1.09101	1	Unknown	None	n/a
cce2777.6	0.631128	0.746853	1.80996	1	0.243902	0.729323	1.63386	1	E3 ubiquitin-protein ligase MYCBP2	GO:0021785,GO:0050808,GO:0008582,GO:0030424,GO:0030509,GO:0045886,GO:0008270,GO:0032880,GO:0006355,GO:0016023,GO:0004842,GO:0005634,GO:0016020,GO:0051493,GO:0021952,GO:0015630,GO:2000331,GO:0006914,GO:0007628,GO:0005886,GO:0030514,GO:0016874,GO:0040011,GO:0016567,GO:0042177,GO:0006351,GO:0005515	CG32592-PA
cce2777.9	0.190278	0.404774	1.13994	1	0.103842	0.482866	1.37591	1	Coiled-coil domain-containing protein AGAP005037	GO:0005575,GO:0008150,GO:0003674	CG32809-PG
cce2782.4	0.451122	0.622277	2.30288	1	0.422255	0.711779	3.06761	1	Leukocyte elastase inhibitor	GO:0005737,GO:0005615,GO:0005575,GO:0008150,GO:0004867,GO:0010951	CG43366-PB
cce278855.1	0.570776	0.667808	1.65525	0.96	0.343643	0.206186	3.3677	0.95	Spectrin alpha chain, non-erythrocytic 1	GO:0032432,GO:0000281,GO:0007009,GO:0005856,GO:0005543,GO:0030707,GO:0003779,GO:0005509,GO:0051693,GO:0032509,GO:0016324,GO:0008017,GO:0016327,GO:0042060,GO:0010797,GO:0045186,GO:0005938,GO:0006897,GO:0008091,GO:0008092,GO:0005515,GO:0005912	CG12008-PE
cce2790.11	0.21875	0.265625	0.979167	1	0.281426	0.290807	2.26391	1	Ankyrin repeat and SOCS box protein 3	GO:0007016,GO:0005200,GO:0045170,GO:0008092,GO:0045169,GO:0016567,GO:0007165,GO:0005886,GO:0035556,GO:0005622	CG1651-PB
cce2790.15	0.685518	1.11665	1.63453	0.99	0.96432	1.47702	2.38026	0.99	Unknown	None	CG4213-PA
cce2790.16	0.277075	0.408503	0.992795	1	0.198843	0.406901	0.990815	1	Tight junction-associated protein 1	GO:0005737,GO:0005794,GO:0007030,GO:0005802,GO:0005654,GO:0005886,GO:0005768,GO:0005923	CG42324-PK
cce2790.4	0.575094	0.976797	1.79815	1	0.0996016	0.400641	1.86443	1	ATP-binding cassette sub-family B member 10, mitochondrial	GO:0042626,GO:0015421,GO:0006783,GO:0005215,GO:0016021,GO:0006810,GO:0005743,GO:0005886,GO:0006839,GO:0008559,GO:0032592,GO:0055085,GO:0005524	CG3156-PA
cce27940.1	0.954055	0.68902	1.42041	0.97	0.188537	0.265487	0.917226	0.95	Zinc finger protein 460	GO:0006909,GO:0003700,GO:0005634,GO:0006355,GO:0006351,GO:0003676,GO:0003677,GO:0046872	CG7368-PC
cce2805.12	0.282057	0.727554	1.04237	1	0.130293	0.272615	0.737913	0.98	Probable nucleoporin Nup54	GO:0005643,GO:0006606,GO:0006913,GO:0006607,GO:0006605,GO:0005487,GO:0051028	CG8831-PA
cce2805.15	0.191791	0.322209	0.949367	1	0.230282	0.224525	1.12838	1	Nucleoside diphosphate kinase	GO:0018105,GO:0016334,GO:0034332,GO:0009142,GO:0006468,GO:0007067,GO:0005874,GO:0046777,GO:0006220,GO:0006228,GO:0042981,GO:0000287,GO:0005875,GO:0006241,GO:0005524,GO:0005525,GO:0035152,GO:0008017,GO:0016301,GO:0005880,GO:0009117,GO:0005886,GO:0006183,GO:0007424,GO:0007427,GO:0007017,GO:0005829,GO:0005622,GO:0006163,GO:0004550,GO:0006165	CG2210-PC
cce2805.17	0.392214	2.35845	3.23555	1	0.611354	4.09471	5.72962	1	Unknown	GO:0005575,GO:0008150,GO:0003674,GO:0003677	CG14103-PA
cce2805.22	0.283447	0.467687	1.43424	0.99	0.34188	0.102564	1.76068	0.96	DNA-3-methyladenine glycosylase 1	GO:0006284,GO:0046872,GO:0008725	n/a
cce2805.7	1.74169	1.55263	2.47795	1	1.00265	1.05924	1.70107	1	Collagen alpha-1(XXVII) chain B	GO:0005201,GO:0005587,GO:0005581,GO:0048570,GO:0007391,GO:0005578,GO:0001501,GO:0005604,GO:0046872,GO:0030282,GO:0035848	CG4145-PC
cce2805.8	0.427242	0.56599	1.07868	1	0.49505	0.921554	1.62478	1	Death domain-associated protein 6	GO:0050681,GO:0005874,GO:0001741,GO:0005737,GO:0016605,GO:0000122,GO:0071356,GO:0042981,GO:0005634,GO:0043065,GO:0071454,GO:0043005,GO:0031396,GO:0008134,GO:0042803,GO:0033129,GO:0006915,GO:0044297,GO:0019901,GO:0010832,GO:0005938,GO:0010038,GO:0008340,GO:0006979,GO:0030578,GO:0005829,GO:0005730,GO:0006351,GO:0005515,GO:0045892,GO:0016568,GO:0045893	CG9537-PA
cce2808.8	0.747757	0.867398	2.71519	1	0.648703	0.708583	2.72455	1	Peroxisome assembly protein 12	GO:0005779,GO:0007031,GO:0016558,GO:0006625,GO:0005777,GO:0008022,GO:0008270,GO:0007286,GO:0048137	CG3639-PA
cce281.10	0.333087	0.666458	1.68799	1	0.481481	1.01511	2.36569	1	Probable protein arginine N-methyltransferase 6	GO:0006479,GO:0070611,GO:0016274,GO:0006355,GO:0005634,GO:0008469,GO:0034969,GO:0035242,GO:0034970,GO:0008168,GO:0019919,GO:0005829	CG16840-PA
cce281.2	1.14629	0.835917	2.92253	1	1.26096	1.40187	5.36043	1	Carboxypeptidase A6	GO:0031982,GO:0004181,GO:0005576,GO:0008270,GO:0006508,GO:0005578	CG2915-PB
cce28123.4	0.716765	0.653151	1.55319	1	0.724638	0.584178	1.8931	1	CSC1-like protein 1	GO:0070062,GO:0006811,GO:0016020,GO:0000166,GO:0005765,GO:0016021	CG11210-PA
cce281.4	0.313152	0.637916	3.85369	1	0.31348	0.411653	4.94644	1	Zinc carboxypeptidase A 1	GO:0006508,GO:0004181,GO:0008270,GO:0005615	CG3097-PA
cce281.5	1.04962	1.76388	2.61392	1	1.24164	3.51115	4.55362	0.97	Dystroglycan	GO:0034453,GO:0019048,GO:0030175,GO:0030336,GO:0051898,GO:0070938,GO:0035556,GO:0005925,GO:0043409,GO:0005737,GO:0009279,GO:0070062,GO:0016021,GO:0005654,GO:0060441,GO:0005576,GO:0060445,GO:0006509,GO:0005509,GO:0005856,GO:0042383,GO:0030027,GO:0006607,GO:0045211,GO:0008307,GO:0043237,GO:0005911,GO:0005886,GO:0005615,GO:0022011,GO:0007016,GO:0005604,GO:0045121,GO:0002011,GO:0016010,GO:0016011,GO:…	n/a
cce2821.2	0.507297	0.845202	1.37088	1	0.562472	0.820588	1.43371	1	Pleckstrin homology domain-containing family G member 1	GO:0005089,GO:0017160,GO:0007480,GO:0005085,GO:0007474,GO:0005575,GO:0032489	CG30115-PE
cce2823.1	1.33333	0.7	3.12	0.99	1.00402	0.662651	5.70281	0.97	Unknown	None	n/a
cce2824.1	0.487256	0.563732	1.05899	1	0.618595	0.463896	1.51681	1	Unknown	GO:0003700,GO:0006355,GO:0043565	CG42599-PH
cce2835.14	0.351655	0.36635	0.744448	1	0.275538	0.329533	0.73286	1	Histone acetyltransferase KAT6A	GO:0016319,GO:2000737,GO:0006473,GO:0003677,GO:0010628,GO:0008270,GO:0000786,GO:0016605,GO:0000123,GO:0005730,GO:0033563,GO:0005634,GO:0004402,GO:0016573,GO:0043966,GO:0046425,GO:0008134,GO:0045892,GO:0045893,GO:0007405,GO:0036099,GO:0006334,GO:0090398,GO:0070776,GO:0006355,GO:0016407,GO:0006351,GO:0030099	CG11290-PA
cce2835.15	0.443906	0.265957	1.30935	0.99	0	0.148699	1.83824	1	F-box/LRR-repeat protein 15	GO:0005737,GO:0009953,GO:0000086,GO:0031146,GO:0016567,GO:0048512,GO:0045475,GO:0043153,GO:0030513,GO:0030282,GO:0019005	CG8873-PA
cce2838.2	0.888569	1.3926	2.77453	1	1.22655	2.34212	5.10114	1	Probable salivary secreted peptide	GO:0005575,GO:0003674,GO:0005576,GO:0008150	CG33998-PA
cce2838.5	0.705755	0.879479	2.64929	0.95	0.326797	0.735294	5.35948	1	Unknown	None	n/a
cce2838.7	0.805404	0.870031	1.47051	1	0.409357	0.605263	1.18129	0.97	STE20/SPS1-related proline-alanine-rich protein kinase	GO:0018107,GO:0018105,GO:0090188,GO:0032147,GO:0035220,GO:0050727,GO:0008065,GO:0008217,GO:0035556,GO:0007413,GO:0042981,GO:0023014,GO:0043268,GO:0005737,GO:0007346,GO:0005634,GO:0016020,GO:0071476,GO:0004674,GO:0004672,GO:1901380,GO:0005524,GO:0005856,GO:0006468,GO:0016324,GO:0016323,GO:0008362,GO:0008366,GO:2000681,GO:2000687,GO:0031098,GO:1901017,GO:2000021,GO:0004702,GO:0001933	CG7693-PA
cce2838.8	0.34642	0.349307	1.07583	1	0	0.129983	0.935875	0.99	FERM domain-containing protein 5	GO:0005856,GO:0005737,GO:0008092,GO:0019898	CG5022-PA
cce2839.2	0.297177	0.356612	1.18871	0.98	0.14881	0.0892857	1.45833	0.95	Alpha-ketoglutarate-dependent dioxygenase alkB homolog 6	GO:0016706,GO:0005737,GO:0005634,GO:0046872,GO:0055114	CG6144-PB
cce2839.3	1.0049	1.01658	1.95901	1	0.515085	0.12987	1.50746	1	Cytosol aminopeptidase	GO:0005737,GO:0004177,GO:0070062,GO:0007498,GO:0030145,GO:0005739,GO:0005654,GO:0006508,GO:0008233,GO:0005925,GO:0008235	CG18369-PA
cce28438.1	0.236278	0.741881	1.20258	1	0.109111	0.218782	0.636132	0.95	Endothelin-converting enzyme 2	GO:0007507,GO:0004175,GO:0004222,GO:0007420,GO:0016021,GO:0005802,GO:0000139,GO:0030659,GO:0016529,GO:0010002,GO:0008168,GO:0006508,GO:0016486,GO:0046872	CG4058-PA
cce284.7	0.724218	0.534112	1.19674	0.99	0.550725	0.33676	1.10019	0.96	Eukaryotic translation initiation factor 2-alpha kinase 1	GO:0005737,GO:0004686,GO:0006986,GO:0005783,GO:0006983,GO:0016772,GO:0017148,GO:0006468,GO:0005788,GO:0004674,GO:0010508,GO:0004672,GO:0010389,GO:0005524	CG2087-PA
cce2859.17	0.176523	0.38173	0.969403	1	0.0662252	0.304636	1.22958	1	Glycerophosphocholine phosphodiesterase GPCPD1	GO:0006644,GO:0006629,GO:0008889,GO:0005829,GO:0007519,GO:0006071,GO:0047389,GO:2001070,GO:0046474,GO:0044281	CG2818-PA
cce2859.6	0.208285	0.431095	1.02897	1	0.25463	0.378682	1.28286	1	Polycomb group protein Psc	GO:0005725,GO:0006338,GO:0035102,GO:0005634,GO:0006342,GO:0000166,GO:0003689,GO:0005656,GO:0006267,GO:0008270,GO:0001047,GO:0003677,GO:0007411,GO:0005704,GO:0035186	CG5971-PA
cce2859.9	0.112108	0.680351	1.0573	1	0	0.980222	2.15311	1	Unknown	GO:0006393,GO:0005739,GO:0003677	CG18124-PA
cce2860.10	0.586743	0.418511	1.97091	1	0.761905	0.17341	2.33716	0.98	Adenosine deaminase-like protein	GO:0016787,GO:0004000,GO:0005575,GO:0019239,GO:0009117,GO:0043103,GO:0046103,GO:0046872,GO:0005829,GO:0006154	CG11994-PA
cce2860.2	0.443431	0.408233	1.40916	1	0.730631	0.555097	2.41964	1	Centromere-associated protein E	GO:0016020,GO:0051382,GO:0030496,GO:0007596,GO:0016887,GO:0005871,GO:0005874,GO:0005875,GO:0051301,GO:0005737,GO:0005634,GO:0000940,GO:0000775,GO:0007080,GO:0005694,GO:0003777,GO:0015630,GO:0000278,GO:0019886,GO:0008017,GO:1990023,GO:0000779,GO:0007052,GO:0008152,GO:0007079,GO:0043515,GO:0007059,GO:0022008,GO:0007264,GO:0051315,GO:0000776,GO:0000777,GO:0008574,GO:0005829,GO:0007018,GO:0030071,GO:…	CG6392-PC
cce2860.3	0.733052	1.24241	2.28597	1	0.72234	1.52737	3.11662	1	Gem-associated protein 5	GO:0005737,GO:0000387,GO:0016020,GO:0032797,GO:0005829,GO:0097504,GO:0044822,GO:0000398,GO:0005654,GO:0017069,GO:0010467,GO:0016604,GO:0034660,GO:0034719,GO:0005634,GO:0006461	n/a
cce2860.4	0.405553	0.594519	1.05447	1	0.187266	0.755485	1.72198	1	Gem-associated protein 5	GO:0015629,GO:0032797,GO:0030426,GO:0030036,GO:0031594,GO:0007411,GO:0005737,GO:0005654,GO:0000387,GO:0016604,GO:0031532,GO:0005634,GO:0016020,GO:0003779,GO:0044822,GO:0005794,GO:0008017,GO:0051015,GO:0005881,GO:0005884,GO:0034719,GO:0030674,GO:0005829,GO:0017069,GO:0005515,GO:0097113	CG4532-PG
cce2860.6	0.787075	1.4648	2.54464	1	0.809465	2.11916	3.21596	0.95	Dehydrodolichyl diphosphate syntase complex subunit DHDDS	GO:0044267,GO:0006909,GO:0006488,GO:0006489,GO:0043687,GO:0005789,GO:0016765,GO:0018279	CG10778-PA
cce286.3	0.408692	0.382775	1.46132	1	0.568522	0.547576	2.86056	1	Exonuclease mut-7 homolog	GO:0006139,GO:0008408,GO:0030529,GO:0044748,GO:0003676,GO:0044747,GO:0046872	CG9247-PA
cce287.13	0.401749	0.423609	1.09063	1	0.265957	0.632979	1.41489	1	Acyl-CoA synthetase family member 4 homolog	GO:0005575,GO:0003824,GO:0006631,GO:0016878,GO:0005524	CG13401-PA
cce28720.1	2.54916	0.907104	2.98225	0.99	5.04386	1.11916	5.75996	0.97	Copia protein	GO:0015074,GO:0004190,GO:0003676,GO:0005524,GO:0008270	n/a
cce287.3	0.242836	0.414036	1.08953	1	0.0485909	0.291545	0.621963	0.96	Protein SPT2 homolog	GO:0035091,GO:0005575,GO:0003824,GO:0003674,GO:0008152,GO:0008150	CG5815-PA
cce287.8	0.861935	1.10921	1.54216	1	1.34524	1.4849	2.02812	1	Cubilin	GO:0031419,GO:0016324,GO:0006898,GO:0005765,GO:0005509,GO:0015031,GO:0004872,GO:0008203,GO:0010008	CG32702-PB
cce288.10	0.265393	0.461783	1.31104	0.99	0	0.191388	1.5311	0.97	ATP synthase subunit O, mitochondrial	GO:0015986,GO:0015992,GO:0046933,GO:0005811,GO:0005739,GO:0005743,GO:0005756,GO:0008553	CG4307-PA
cce288.13	0.295436	0.348411	0.898533	1	0.122324	0.0366972	0.66055	0.98	T-complex protein 1 subunit theta	GO:0005737,GO:0006457,GO:0042623,GO:0005832,GO:0031122,GO:0007052,GO:0051082,GO:0005815,GO:0005875,GO:0005524	CG8258-PA
cce2891.1	1.07178	1.01316	1.62075	1	1.60819	1.63235	2.75497	1	Unknown	None	n/a
cce2894.21	0.995025	1.58914	4.12274	1	0.707547	1.24421	7.35765	1	Retinoid-inducible serine carboxypeptidase	GO:0070062,GO:0045776,GO:0005829,GO:0045909,GO:0004185,GO:0006508,GO:0042573	CG31823-PA
cce2896.8	0.786235	0.642662	1.54057	1	1.07539	0.772914	2.07554	1	Enolase-phosphatase E1	GO:0005737,GO:0019509,GO:0016311,GO:0043874,GO:0000287,GO:0005634	CG12173-PA
cce2918.1	1.49007	1.65556	2.29563	1	2.02487	1.96889	2.90583	0.95	Glutamate receptor-interacting protein 1	GO:0008022,GO:0050808,GO:0005783,GO:0055037,GO:0016358,GO:0030425,GO:0031594,GO:0008104,GO:0030054,GO:0016023,GO:0000060,GO:0043005,GO:0048644,GO:0016203,GO:0035259,GO:0016204,GO:0005798,GO:0045211,GO:0005886,GO:0043195,GO:0045121,GO:0005515,GO:0005102	CG14447-PA
cce29186.1	0.15493	0.362445	1.08375	1	0.0845666	0.420499	0.826162	0.96	Type I inositol 3,4-bisphosphate 4-phosphatase	GO:0005515,GO:0016316,GO:0005575,GO:0034597,GO:0046856,GO:0036092	CG42271-PC
cce29186.4	0.21645	1.02016	2.13033	1	0.461538	1.98291	4.05812	1	ATP-dependent DNA helicase PIF1	GO:0003678,GO:0000723,GO:0000722,GO:0000727,GO:0005730,GO:0005634,GO:0005739,GO:0032211,GO:0043141,GO:0051974,GO:0003697,GO:0005524,GO:0006281,GO:0032508,GO:0031966,GO:0044806,GO:0000002,GO:0006310,GO:0051880,GO:0051276,GO:0000733,GO:0005743,GO:0010521	n/a
cce2938.7	0.366784	1.66605	2.5558	1	0.26455	2.27525	3.97255	0.97	Bilin-binding protein	GO:0005576,GO:0018298,GO:0031409	n/a
cce2948.3	0.163475	0.245802	0.574808	1	0.105152	0.156402	0.451219	0.97	Zinc finger protein 75D	GO:0043565,GO:0000278,GO:0003700,GO:0005634,GO:0008270,GO:0007349,GO:0005654,GO:0000785,GO:0045893,GO:0005515,GO:0003677,GO:0000976,GO:0046872,GO:0006351	CG12701-PB
cce2962.2	0.273915	0.724783	1.21354	1	0.189753	0.522088	1.04752	1	Solute carrier family 22 member 6	GO:0022857,GO:0016021,GO:0005886,GO:0055085,GO:0008513	CG42269-PE
cce2962.3	0.425689	0.590684	1.9896	1	0.277778	0.489948	1.73857	1	Solute carrier family 22 member 13	GO:0090416,GO:0070062,GO:0016324,GO:0016021,GO:0015695,GO:0008513,GO:2001142,GO:0005887,GO:0015747,GO:0015101,GO:0055085	CG42269-PE
cce2962.4	0.201537	0.397921	0.894171	1	0	0.230888	0.352531	0.98	Transient receptor potential cation channel subfamily A member 1	GO:0050960,GO:0005261,GO:0050965,GO:0005262,GO:0050968,GO:0034605,GO:0015276,GO:0034703,GO:0046957,GO:0040040,GO:0001580,GO:0016021,GO:0010378,GO:0007638,GO:0022843,GO:0033038,GO:0050850,GO:0006812,GO:0006816,GO:0007602,GO:0005886,GO:0009408,GO:0055085,GO:0097604,GO:0043052,GO:0005515,GO:0098655	CG5751-PG
cce2976.7	1.53061	2.12656	3.73114	0.97	1.12474	2.56571	4.93598	1	Cytochrome P450 71A24	GO:0004497,GO:0016705,GO:0043231,GO:0020037,GO:0016021,GO:0016020,GO:0005506,GO:0055114,GO:0009055	CG5137-PA
cce2990.2	1.00223	1.55652	3.18627	1	0	0.913838	2.31336	1	Venom acid phosphatase Acph-1	GO:0005576,GO:0006909,GO:0003993	CG9449-PF
cce2993.4	0.859492	0.490702	1.0397	0.97	1.08793	0.553008	1.47983	0.96	WD repeat-containing protein 66	GO:0005515	n/a
cce2993.8	0.58114	0.279605	0.718202	1	0.361961	0.207305	0.773281	0.98	2-oxoglutarate dehydrogenase, mitochondrial	GO:0030976,GO:0006099,GO:0006096,GO:0009353,GO:0031966,GO:0005759,GO:0004591,GO:0006091,GO:0046872,GO:0005875	CG11661-PA
cce3005.12	1.43007	2.30784	2.52459	0.97	2.49033	4.33061	4.72601	0.97	NFX1-type zinc finger-containing protein 1	GO:0044822,GO:0046872	CG6204-PA
cce3005.2	0.478469	1.01675	4.6252	1	0.479616	1.24101	8.32134	0.99	Larval cuticle protein LCP-17	GO:0005214,GO:0040003,GO:0042302,GO:0008010,GO:0031012	CG6956-PA
cce3005.3	0.968992	0.82635	3.24957	1	1.04895	0.771388	5.62558	1	Larval cuticle protein LCP-17	GO:0040003,GO:0005615,GO:0032504,GO:0005214,GO:0008010,GO:0031012,GO:0042302	CG18348-PA
cce300559.1	0.511509	0.460358	1.67945	0.95	0.25641	0	2.4359	0.98	Unknown	GO:0005575,GO:0030837,GO:0016055,GO:0007476,GO:0017048,GO:0035317,GO:0003779,GO:0035320,GO:0003674,GO:0016043,GO:2000039,GO:0001736	CG43772-PC
cce301026.1	0.688019	0.664648	1.58165	1	0.712251	0.655119	2.03874	0.98	Sphingomyelin phosphodiesterase	GO:0043407,GO:0070062,GO:0045121,GO:0016798,GO:0005764,GO:0005765,GO:0023021,GO:0004767,GO:0005886,GO:0006685,GO:0005768,GO:0046513,GO:0035307	CG3376-PC
cce301026.4	0.196078	0.408347	0.801698	1	0.264784	0.33682	0.955245	1	Unknown	GO:0022008,GO:0046872	CG10979-PA
cce301063.1	0.715308	1.83075	4.6841	1	1.07527	2.04717	7.14129	1	Unknown	None	n/a
cce301218.1	0.194932	0.358499	1.14803	1	0.146628	0.444444	2.36789	0.99	Hydrocephalus-inducing protein	GO:0021591,GO:0035082,GO:0060438,GO:0007275,GO:0003341,GO:1990718,GO:0002064	n/a
cce301221.6	1.2118	1.49286	2.88028	1	1.37131	1.24509	3.18074	0.96	Cytochrome P450 4C1	GO:0016705,GO:0043231,GO:0020037,GO:0016020,GO:0005789,GO:0070330,GO:0005506,GO:0055114,GO:0009055	CG1438-PA
cce302023.7	0.464809	0.344433	0.654607	1	0.233006	0.199537	0.413308	0.97	Protein 4.1 homolog	GO:0006612,GO:0009790,GO:0007163,GO:0003015,GO:0005920,GO:0005856,GO:0007435,GO:0045170,GO:0019991,GO:0005198,GO:0003779,GO:0060857,GO:0007527,GO:0048598,GO:0035151,GO:0016327,GO:0008362,GO:0035321,GO:0045216,GO:0005886,GO:0005918,GO:0007010,GO:0008092,GO:0007391,GO:0045169,GO:0061343	CG11949-PA
cce3022.10	0.167043	0.652512	1.08163	1	0.300752	0.493371	1.12131	1	Outer dense fiber protein 3	GO:0005643,GO:0007605,GO:0022008,GO:0005737	CG8086-PI
cce3022.11	0.487055	0.536293	1.53639	1	0.0641026	0.38218	1.29727	1	Vascular endothelial growth factor receptor 1	GO:1901534,GO:0061327,GO:0019730,GO:0030031,GO:0030154,GO:0030335,GO:0030036,GO:0007419,GO:0046777,GO:0010863,GO:0032869,GO:0007298,GO:0001525,GO:0000022,GO:0043406,GO:0036326,GO:0036327,GO:0007435,GO:0036323,GO:0043235,GO:0001569,GO:0019838,GO:0045766,GO:0038202,GO:0048803,GO:0004714,GO:0043066,GO:0048514,GO:0005017,GO:0016477,GO:0002040,GO:0005524,GO:0004713,GO:0048598,GO:0042386,GO:0006468,GO:…	CG8222-PJ
cce302382.2	2.11686	1.77252	3.38009	1	1.33053	2.01731	3.06093	0.95	Myrosinase 1	GO:0019137,GO:0046872,GO:0005975,GO:0004553	CG9701-PA
cce302382.5	1.79063	3.67441	4.8844	0.98	3.31263	4.12773	7.45002	0.98	Myrosinase 1	GO:0019137,GO:0046872,GO:0005975,GO:0004553	CG9701-PA
cce302382.6	1.16574	2.0869	4.05297	1	1.96733	3.03635	6.56548	1	Lactase-phlorizin hydrolase	GO:0017042,GO:0005903,GO:0044281,GO:0042594,GO:0010040,GO:0044245,GO:0010045,GO:0001666,GO:0016020,GO:0016740,GO:0010288,GO:0016324,GO:0007584,GO:0045471,GO:0005887,GO:0005886,GO:0043627,GO:0009744,GO:0000016,GO:0005975,GO:0042493,GO:0004553	CG9701-PA
cce302384.20	0.187243	0.409657	1.19247	1	0.274657	0.820082	1.96387	1	Unknown	GO:0005178,GO:0005201,GO:0005615,GO:0007472,GO:0048619,GO:0007476,GO:0031012,GO:0048803,GO:0005515,GO:0060562,GO:0035296	CG13648-PC
cce302384.4	0.841182	0.725339	1.24885	1	0.635386	0.653586	1.0405	0.99	Neurogenic locus notch homolog protein 1	GO:0055016,GO:0005201,GO:0016021,GO:0021531,GO:0021514,GO:0031017,GO:0031016,GO:0031012,GO:0021523,GO:0042663,GO:0004872,GO:0001525,GO:0021986,GO:0007219,GO:0040005,GO:0007368,GO:0050768,GO:0007475,GO:0002244,GO:0005509,GO:0001840,GO:0061314,GO:0048337,GO:0060271,GO:0048936,GO:0005634,GO:0008362,GO:0046331,GO:0005886,GO:0048259,GO:0001756,GO:0009952,GO:0007424,GO:0048699,GO:0051539,GO:0006355,GO:…	CG33196-PQ
cce302384.5	0.674595	0.629378	1.18315	1	1.05568	0.854955	1.48597	1	Fibrillin-1	GO:0005201,GO:0031012,GO:0001501,GO:0001527,GO:0009653,GO:0048048,GO:0090287,GO:0070062,GO:0040005,GO:0007475,GO:0030198,GO:0035583,GO:0005509,GO:0032403,GO:0022617,GO:0035582,GO:0005178,GO:0007507,GO:0030023,GO:0008362,GO:0046331,GO:1990314,GO:0001656,GO:0005615,GO:0007424,GO:0005604,GO:0051539,GO:0071560,GO:0005576,GO:0043010,GO:0005578,GO:0048050	CG33196-PQ
cce302384.7	0.486486	0.562162	1.53874	1	0.487013	0.665584	2.41883	1	Dehydrogenase/reductase SDR family protein 7-like	GO:0005575,GO:0016021,GO:0005778,GO:0008152,GO:0016491	CG7601-PA
cce302387.10	0.575715	0.845851	1.50943	1	0.445026	1.20704	1.93318	1	MKL/myocardin-like protein 2	GO:0045844,GO:0033613,GO:0048568,GO:0030036,GO:0001077,GO:0001889,GO:0003676,GO:0007298,GO:0051302,GO:0003713,GO:0005737,GO:0007517,GO:0001701,GO:0005634,GO:0007476,GO:0048514,GO:0071456,GO:0008078,GO:0003007,GO:0001105,GO:0045893,GO:0007424,GO:0003700,GO:0048738,GO:0045944,GO:0006351,GO:0051145	CG32296-PH
cce302387.14	0.157435	0.414341	1.47703	1	0.289948	0.70232	2.42698	1	Ribonucleases P/MRP protein subunit POP1	GO:0090502,GO:0090501,GO:0008033,GO:0005615,GO:0005655,GO:0000172,GO:0044822,GO:0004526,GO:0001682,GO:0016078,GO:0000171	CG32763-PA
cce302387.2	0.30137	0.679452	1.18356	1	0.438596	0.600329	1.1705	0.95	DNA replication factor Cdt1	GO:0005737,GO:0000910,GO:0000076,GO:0019730,GO:0005634,GO:0042065,GO:0006261,GO:0021782,GO:0042023,GO:0005657,GO:0006260,GO:0005664,GO:0007307,GO:0051306,GO:0007304,GO:0003677,GO:0007049,GO:0051298	CG8171-PA
cce302663.2	0.703606	0.646438	4.81091	1	1.32275	0.992063	9.94709	1	Unknown	None	n/a
cce302663.3	0.463641	0.491327	1.52031	1	0.677656	0.537755	2.42762	1	Dynein intermediate chain 2, axonemal	GO:0042384,GO:0042623,GO:0007605,GO:0007018,GO:0005858,GO:0005875,GO:0005515,GO:0005868,GO:0005874,GO:0003774,GO:0003777	CG6053-PC
cce302665.11	0.273342	0.360212	0.559739	1	0.388601	0.716893	1.24957	1	Unknown	GO:0046872	n/a
cce302665.2	0.172414	0.373909	0.8327	1	0.103627	0.811993	1.828	0.99	Unknown	None	n/a
cce302665.21	0.803763	0.945161	1.77043	1	0.161342	0.464666	0.835753	1	Integrator complex subunit 8	GO:0016180,GO:0034472,GO:0005634,GO:0032039,GO:0003674,GO:0005515	CG5859-PA
cce302667.2	0.67978	0.944096	1.26037	1	0.672799	0.96821	1.23358	0.99	Nucleolar pre-ribosomal-associated protein 1	GO:0022008,GO:0044822,GO:0005730	CG12499-PA
cce302746.10	0.263221	0.556353	1.21321	1	0.0718391	0.215517	1.00575	0.98	Zinc finger protein OZF	GO:0005737,GO:0005730,GO:0003700,GO:0051726,GO:0006355,GO:0003676,GO:0003677,GO:0046872	CG11247-PB
cce303151.1	0.522805	0.570579	1.59546	1	0.784632	0.661526	2.07792	1	Long-chain fatty acid transport protein 4	GO:0015909,GO:0015908,GO:0005324,GO:0016021,GO:0031957,GO:0005789,GO:0003824,GO:0004467,GO:0008152,GO:0005886,GO:0070328,GO:0000166	CG7400-PD
cce303151.2	0.361455	0.5398	1.09469	1	0.250358	0.618741	1.09442	0.98	Long-chain fatty acid transport protein 1	GO:0006655,GO:0006654,GO:0006656,GO:0005783,GO:0005324,GO:0032049,GO:0031957,GO:0006659,GO:0005901,GO:0071902,GO:0070328,GO:0031652,GO:0031410,GO:0016021,GO:0016020,GO:0000166,GO:0006646,GO:0004467,GO:0032868,GO:0006661,GO:0071072,GO:0042803,GO:0033211,GO:0015909,GO:0015908,GO:0003824,GO:0008152,GO:0005886,GO:0001676,GO:0001579,GO:0009409,GO:0005743,GO:0015245	CG7400-PD
cce303165.1	0.416667	0.378453	1.42648	1	0.326264	0.331895	0.981683	0.96	Down syndrome cell adhesion molecule-like protein Dscam2	GO:0005515,GO:0048812,GO:0005887,GO:0005886,GO:0007155,GO:0007156,GO:0042802	CG31190-PE
cce303173.8	0.390909	0.700455	1.13091	1	0.150027	0.163666	0.408256	0.96	Ankyrin-1	GO:0045199,GO:0005200,GO:0005261,GO:0005262,GO:0007638,GO:0010638,GO:0072661,GO:0030425,GO:0034703,GO:0005929,GO:0007411,GO:0030506,GO:0030507,GO:0005856,GO:0031430,GO:0006888,GO:0005634,GO:0006887,GO:0005198,GO:0001964,GO:0030018,GO:0006812,GO:0010996,GO:0008381,GO:0050975,GO:0050974,GO:0042383,GO:0007605,GO:0050954,GO:0005216,GO:0006816,GO:0016323,GO:0014731,GO:0045211,GO:0019899,GO:0005886,GO:…	CG11020-PF
cce303273.7	0.41425	0.48053	1.1599	1	0.580431	0.39801	1.79104	1	Unknown	None	n/a
cce303283.1	0.806576	1.33139	1.68602	1	0.946445	2.11694	2.49723	0.97	Glucose dehydrogenase [FAD, quinone]	GO:0005575,GO:0050660,GO:0016614,GO:0008812,GO:0006066,GO:0005576,GO:0045455,GO:0055114,GO:0016491	CG45065-PA
cce303317.2	0.822785	1.98202	2.5891	1	0.988217	1.99203	3.17255	1	UDP-glucuronosyltransferase 2A3	GO:0052695,GO:0052696,GO:0016021,GO:0009813,GO:0032870,GO:0008152,GO:0016758,GO:0015020,GO:0002121,GO:0043231	CG17323-PA
cce303320.5	0.506806	0.754778	1.51752	1	0.304216	0.488918	1.62973	1	Peroxidase	GO:0042600,GO:0046872,GO:0006909,GO:0020037,GO:0006979,GO:0045471,GO:0005576,GO:0042744,GO:0007306,GO:0022008,GO:0005506,GO:0004601,GO:0055114	CG3477-PA
cce303330.2	0.327381	0.450893	1.9256	1	0.0893655	0.36193	1.78731	1	Alpha-(1,3)-fucosyltransferase C	GO:0036065,GO:0006486,GO:0016021,GO:0016020,GO:0008417,GO:0005886,GO:0032580,GO:0046920	CG40305-PB
cce303331.1	0.608542	0.335251	0.934941	1	0.658477	0.416113	0.973882	0.95	Receptor-type tyrosine-protein phosphatase beta	GO:0043235,GO:0016311,GO:0006470,GO:0004725,GO:0005001,GO:0006796,GO:0005887,GO:0035335,GO:0001525	CG42327-PE
cce303331.2	1.56947	1.3495	2.19538	1	2.94516	2.3342	4.12429	1	Unknown	GO:0005575,GO:0008150,GO:0003674	CG10014-PA
cce303333.4	0.653595	0.832639	1.67253	1	0.863919	1.197	2.5318	1	Unknown	None	n/a
cce303334.15	1.03356	0.966742	1.67709	1	1.26459	0.940367	2.10343	0.99	P3 protein	GO:0032526,GO:0016020,GO:0015721,GO:0008508,GO:0006814,GO:0005887	CG11655-PA
cce303338.3	1.14431	0.13986	1.12948	1	1.65394	0.152672	1.79389	0.97	Gamma-butyrobetaine dioxygenase	GO:0005737,GO:0008336,GO:0008270,GO:0045329,GO:0005506,GO:0055114	CG5321-PB
cce303347.7	0.511771	0.660302	1.64162	1	0.631507	0.318674	1.33709	1	Coiled-coil domain-containing protein 42 homolog	None	CG17564-PB
cce303349.4	1.05541	1.27968	3.11346	0.99	0.26455	1.07143	3.62434	0.96	Ejaculatory bulb-specific protein 3	GO:0007362,GO:0006468,GO:0007552,GO:0019992,GO:0009615,GO:0009617,GO:0045297,GO:0004674,GO:0005576,GO:0004672	CG9358-PA
cce303365.2	0.652718	1.18135	1.92757	1	0.912507	1.31309	2.92809	1	Nose resistant to fluoxetine protein 6	GO:0007275,GO:0016021,GO:0006869,GO:0016747,GO:0008289	CG32645-PB
cce303367.1	0.236901	0.312143	0.719224	1	0.200702	0.206466	0.390402	0.96	Protein PRRC2A	GO:0005737,GO:0070062,GO:0005634,GO:0016020,GO:0010378,GO:0005575,GO:0003674,GO:0009649,GO:0044822,GO:0043231	CG17255-PC
cce3052.3	1.12295	1.3622	2.22105	0.99	0.876691	0.660437	1.95268	0.98	4-coumarate--CoA ligase 1	GO:0016207,GO:0046627,GO:0009062,GO:0019433,GO:0004467,GO:0071616,GO:0009698,GO:0005524	CG9009-PA
cce305.4	0.582072	0.455621	1.16197	0.98	0.641026	0.641026	2.31122	0.99	Unknown	None	n/a
cce305.5	0.584889	0.681303	1.28092	1	0.805153	0.677073	1.70075	1	Adhesion G-protein coupled receptor G4	GO:0016021,GO:0007186,GO:0007218,GO:0004930	CG11318-PA
cce3058.2	0.60335	0.626233	2.44151	1	1.1509	1.03858	4.05539	1	Malectin-A	GO:0005783,GO:0006487,GO:0016021,GO:0016020,GO:0030246,GO:0005789	CG9257-PA
cce3058.7	0.62101	0.773346	1.21416	1	0.562266	1.02462	1.74913	0.98	MICAL-like protein 2	GO:0001725,GO:0055037,GO:0043005,GO:0032456,GO:0034446,GO:0031532,GO:0005829,GO:0031005,GO:0070830,GO:0051015,GO:0003779,GO:0034333,GO:1903955,GO:0008270,GO:0005911,GO:0031175,GO:0030041,GO:0005886,GO:0005923	CG11259-PA
cce305.9	0.35917	0.391292	0.716446	1	0.347947	0.544639	1.37618	1	Cytosolic carboxypeptidase 1	GO:0042133,GO:0002164,GO:0008270,GO:0050905,GO:0008233,GO:0021702,GO:0005737,GO:0005634,GO:0005739,GO:0007005,GO:0017076,GO:0015631,GO:0035609,GO:0007628,GO:0021772,GO:0001754,GO:0021549,GO:0006508,GO:0005829,GO:0021680,GO:0003407,GO:0035610,GO:0004181,GO:0060041	CG44533-PH
cce306.17	0.606868	1.01844	2.27435	1	0.177778	1.41407	2.79867	0.97	Zinc finger protein 112	GO:0045931,GO:0031935,GO:0006357,GO:0005634,GO:0007476,GO:0006355,GO:0046331,GO:0045892,GO:0006351,GO:0003676,GO:0003677,GO:0007155,GO:0046872,GO:0030178	CG14938-PA
cce306.2	0.971852	1.36995	1.70892	1	0.533618	0.80764	1.10883	0.99	Nuclear pore complex protein Nup98-Nup96	GO:0006909,GO:0019221,GO:0034605,GO:0019083,GO:0010827,GO:0042405,GO:0051028,GO:0005487,GO:0034399,GO:0044267,GO:0007264,GO:0042277,GO:0008645,GO:0044615,GO:0005635,GO:0044613,GO:0015758,GO:0010467,GO:0019058,GO:0006260,GO:0007184,GO:0017056,GO:0000278,GO:0005215,GO:0043687,GO:0006810,GO:0031965,GO:0006913,GO:0051292,GO:0007077,GO:0016925,GO:0055085,GO:0000059,GO:0030718,GO:0005975,GO:0031080,GO:…	CG10198-PA
cce306.21	0.73868	1.46933	2.3902	0.96	0.662824	2.72685	3.8395	0.96	Unknown	GO:0004175,GO:0004222,GO:0005615,GO:0032504,GO:0008270,GO:0006508	CG11864-PA
cce306.3	0.387175	0.688748	1.07683	1	0.544662	1.00218	1.68845	1	Unknown	GO:0003700,GO:0005634,GO:0008270,GO:0006351	CG1647-PA
cce3063.1	0.58256	0.8562	1.5863	1	1.03825	1.84008	3.12901	0.99	Zinc finger BED domain-containing protein 4	GO:0005737,GO:0005654,GO:0005634,GO:0046872,GO:0003677	n/a
cce3063.12	0.369831	0.583797	1.56558	1	0.0448481	0.252249	0.487383	1	Protein furry	GO:0005737,GO:0006351,GO:0045177,GO:0045860,GO:0042052,GO:0050773,GO:0007476,GO:0016055,GO:0044297,GO:0048601,GO:0030425,GO:0008407,GO:0048800,GO:0045893,GO:0048814,GO:0005515,GO:0070593,GO:0030424,GO:0035316,GO:0035317,GO:0005938	CG32045-PG
cce3063.14	0.699301	0.489567	2.84871	1	0.646726	0.409639	2.87671	1	FMRFamide receptor	GO:0004930,GO:0005829,GO:0008345,GO:0016021,GO:0007218,GO:0007204,GO:0002209,GO:0005887,GO:0008188,GO:0001653,GO:0007186,GO:0008344	CG16726-PA
cce3063.7	0.954575	1.83512	2.58299	1	1.31752	2.54615	3.49727	0.97	Vesicular inhibitory amino acid transporter	GO:0030659,GO:0003333,GO:0016021,GO:0015171,GO:0006836	CG13646-PA
cce3073.7	0.638871	0.634936	1.23836	1	0.181719	0.219031	0.393102	0.99	Laminin subunit alpha	GO:0008021,GO:0034446,GO:0007498,GO:0030155,GO:0030424,GO:0035001,GO:0007411,GO:0002121,GO:0030054,GO:0007417,GO:0031987,GO:0036062,GO:0007476,GO:0001964,GO:0033627,GO:0048598,GO:0009887,GO:0030334,GO:0007507,GO:0009888,GO:0016321,GO:0035011,GO:0045995,GO:0005606,GO:0005605,GO:0005604,GO:0007422,GO:0048854,GO:0045886,GO:0005102	CG10236-PA
cce3073.8	0.274282	0.195121	1.08533	1	0.290487	0.310826	1.58033	1	Transmembrane channel-like protein 3	GO:0016021,GO:0006811	CG3280-PC
cce3074.1	0.30337	0.596214	1.3324	1	0.392157	1.04803	2.26032	1	Transport and Golgi organization protein 1	GO:0070971,GO:0005794,GO:0007030,GO:0000137,GO:0009306,GO:0016021,GO:0006887,GO:0000139,GO:0003674,GO:0012505,GO:0051047,GO:0033363	CG11098-PA
cce3074.3	0.524769	1.04177	1.89903	1	0.466112	1.18141	2.03055	0.98	Xanthine dehydrogenase	GO:0008762,GO:0004855,GO:0004854,GO:0005875,GO:0006650,GO:0050660,GO:0043546,GO:0006206,GO:0005777,GO:0006525,GO:0006568,GO:0005506,GO:0016491,GO:0048072,GO:0045471,GO:0016903,GO:0009115,GO:0008340,GO:0055114,GO:0009055,GO:0005829,GO:0051537,GO:0006144	CG7642-PA
cce3074.4	0.565321	0.921639	1.91673	1	0.755324	1.15466	2.06538	1	Xanthine dehydrogenase	GO:0050660,GO:0043546,GO:0008762,GO:0006206,GO:0051537,GO:0005777,GO:0048072,GO:0006525,GO:0006568,GO:0005875,GO:0009115,GO:0004854,GO:0004855,GO:0008340,GO:0005506,GO:0009055,GO:0006144,GO:0055114,GO:0006650	CG7642-PA
cce3081.2	0.885157	1.70109	2.1153	1	1.3624	2.16621	2.86785	0.97	Phenoloxidase subunit 1	GO:0006952,GO:0036264,GO:0036263,GO:0005615,GO:0006583,GO:0042417,GO:0005576,GO:0008152,GO:0004503,GO:0046872	CG8193-PA
cce309341.1	0.30581	0.527523	1.52905	0.99	0	0.137931	2.68966	0.95	Uncharacterized aarF domain-containing protein kinase 1	GO:0006468,GO:0005739,GO:0004674,GO:0005576,GO:0004672,GO:0005524	CG3608-PB
cce3100.1	0.483729	0.91201	2.0156	1	0.616062	1.45626	3.35097	1	Snurportin-1	GO:0005737,GO:0008565,GO:0004484,GO:0030619,GO:0071254,GO:0030621,GO:0030620,GO:0005634,GO:0006606,GO:0061015,GO:0006370,GO:0003723,GO:0015030	CG42303-PA
cce310.2	0.446841	0.617063	1.36075	1	0.465549	0.648123	1.875	0.97	Round spermatid basic protein 1-like protein	GO:0005634	CG10600-PB
cce3104.1	1.0271	0.992133	2.15326	1	0.915511	0.489939	2.38033	1	Ammonium transporter Rh type B	GO:0008519,GO:0016021,GO:0016020,GO:0016323,GO:0030659,GO:0015696	CG7499-PB
cce31135.1	0.155909	0.486436	2.4353	1	0	0.449438	4.32584	1	Neural proliferation differentiation and control protein 1	GO:0005575,GO:0008150,GO:0016021,GO:0003674	CG44247-PA
cce31153.3	1.13305	1.40307	2.04266	1	0.597438	0.968367	1.63806	1	Probable chitinase 3	GO:0005737,GO:0005975,GO:0000272,GO:0005576,GO:0008061,GO:0004568,GO:0006030,GO:0006032,GO:0006036	CG18140-PB
cce31178.1	0.720721	1.7653	4.11883	0.98	0	1.37056	5.37341	1	Ejaculatory bulb-specific protein 3	GO:0009615,GO:0045297,GO:0007552,GO:0005576	CG11390-PA
cce31200.2	0.398687	0.457399	0.83751	1	0.335861	0.532443	1.06505	1	Peroxisome proliferator-activated receptor gamma coactivator-related protein 1	GO:0005737,GO:0016607,GO:0008286,GO:0000166,GO:0030307,GO:0005634,GO:0005654,GO:0008134,GO:0051091,GO:0030374,GO:0046627,GO:0001104,GO:0006355,GO:0010821,GO:0006351,GO:0003676,GO:0045944,GO:0001894,GO:0097009,GO:0044822,GO:0003729	CG9809-PB
cce3120.5	0.82038	1.88749	2.50802	1	1.2037	3.41481	4.4037	1	Protein lethal(2)essential for life	GO:0006497,GO:0009790,GO:0010998,GO:0009408,GO:0010506,GO:0007275	CG4533-PA
cce3120.9	0.415973	0.432612	0.94426	1	0.583333	0.55	1.60417	0.99	Alpha-crystallin A chain	GO:0006497,GO:0005212,GO:0009790,GO:0010998,GO:0009408,GO:0046872,GO:0010506	CG4533-PA
cce312.2	0.386139	0.3605	0.863477	1	0.277393	0.339136	0.692479	1	DNA-directed RNA polymerase I subunit RPA1	GO:0005737,GO:0005736,GO:0000183,GO:0005730,GO:0005634,GO:0005654,GO:0006360,GO:0006351,GO:0003677,GO:0003899,GO:0008270	CG10122-PA
cce3123.9	0.801105	0.9397	1.41129	0.99	0.608071	1.06265	1.74966	0.96	Ubiquinone biosynthesis O-methyltransferase, mitochondrial	GO:0008689,GO:0042060,GO:0004395,GO:0031314,GO:0006071,GO:0008425,GO:0006744,GO:0006743	CG9249-PA
cce31256.1	0.69454	0.799771	1.48052	1	0.394518	0.503378	1.71233	0.99	ATP-dependent RNA helicase DHX36	GO:0008026,GO:0000781,GO:0001503,GO:0005737,GO:0070062,GO:0009615,GO:0005634,GO:0010501,GO:0042826,GO:0045087,GO:0005524,GO:0006351,GO:0044212,GO:0044822,GO:0004004,GO:0004386,GO:0032481,GO:0001047,GO:0002151,GO:0008094,GO:0051880,GO:0005829,GO:0032206,GO:0003725,GO:0045944,GO:0043330,GO:0006396	CG9323-PA
cce3130.2	0.330033	1.06931	1.84818	0.99	0	1.08135	2.53968	0.96	Unknown	GO:0006030,GO:0016810,GO:0005576,GO:0005975,GO:0008061	CG31973-PB
cce3150.3	0.65426	0.840274	2.2428	1	0.838666	1.19914	3.23186	1	NEDD4-binding protein 2-like 1	GO:0005575,GO:0008150,GO:0003674	CG7139-PA
cce31579.1	1.55383	2.53052	3.69589	1	2.77778	4.9	6.87778	0.99	Calexcitin-2	GO:0016529,GO:0003924,GO:0005509	CG14904-PA
cce3164.5	0.433293	0.552283	1.39075	1	0.393224	0.746406	2.0239	0.96	28S ribosomal protein S30, mitochondrial	GO:0005840,GO:0044822,GO:0005739,GO:0006412,GO:0003735,GO:0005743,GO:0005763,GO:0005875	CG8470-PA
cce31690.1	0.73246	1.2936	1.95343	0.96	1.42324	2.21248	3.61488	0.98	Putative serine protease K12H4.7	GO:0006508,GO:0045087,GO:0008270,GO:0005515,GO:0008236	CG3734-PA
cce317064.1	0.258244	0.938474	1.51642	1	0.357782	1.00828	1.90237	1	Laminin subunit alpha-2	GO:0005605,GO:0005604,GO:0042383,GO:0070062,GO:0043197,GO:0030155,GO:0007517,GO:0030334,GO:0005198,GO:0022011,GO:0030198,GO:0045995,GO:0007155,GO:0007411,GO:0032224,GO:0005576	n/a
cce318.2	0.954719	1.51391	3.13966	1	1.05105	2.42424	5.24434	1	Unknown	None	n/a
cce318.7	1.57798	0.733269	1.67227	0.99	2.65731	0.815482	2.87204	0.98	Unknown	GO:0016772	CG2004-PA
cce318728.1	0.205761	0.661376	1.46091	0.99	0.0884173	0.895225	2.36516	1	Cytochrome P450 6B6	GO:0016020,GO:0043231,GO:0020037,GO:0016705,GO:0031000,GO:0005789,GO:0070330,GO:0017085,GO:0005506,GO:0055114,GO:0009055	CG9438-PA
cce320171.1	0.196754	0.343169	0.652335	1	0.336974	0.705804	1.10907	1	Unknown	None	n/a
cce320.2	0.362483	0.69778	1.47259	1	0.317245	0.380693	0.657149	0.98	DNA polymerase alpha catalytic subunit	GO:0003677,GO:0001882,GO:0005654,GO:0008408,GO:0006303,GO:0005730,GO:0005634,GO:0005635,GO:0000166,GO:0003887,GO:0006260,GO:0046872,GO:0005658,GO:0006269,GO:0008283,GO:0022008,GO:0016363,GO:0051539,GO:0006273,GO:0006272,GO:0006271,GO:0006270,GO:0003682,GO:0008296,GO:0071897	CG6349-PA
cce320267.1	0.410959	1.84557	5.17906	1	0.411523	1.98446	5.63604	1	Trypsin CFT-1	GO:0004252,GO:0005615,GO:0006508	CG4386-PA
cce32065.1	0.145773	2.69792	12.4468	1	0.262544	1.75203	6.44845	1	Replicase large subunit	GO:0039694,GO:0005524,GO:0003968,GO:0003723,GO:0008174,GO:0004386,GO:0006396,GO:0006351	n/a
cce32.1	0.405242	1.13554	1.31057	0.96	0.207039	0.473602	1.03002	0.97	Unknown	None	CG43737-PB
cce3211.12	0.135433	0.42823	0.814619	1	0.101626	0.663919	1.22026	0.99	Histone-lysine N-methyltransferase PRDM9	GO:0003676,GO:0051568,GO:0010845,GO:0010844,GO:0043565,GO:0005634,GO:0007552,GO:0005654,GO:0034968,GO:0016571,GO:0046872,GO:0042800,GO:0035075,GO:0007283,GO:0010977,GO:0045316,GO:0006311,GO:0060903,GO:0003700,GO:0005694,GO:0006355,GO:0045944,GO:0006351	CG45074-PB
cce3211.4	0.344556	0.394595	2.07392	1	0.236407	0.287356	2.60528	1	Venom carboxylesterase-6	GO:0005575,GO:0005576,GO:0008150,GO:0052689	CG4757-PA
cce3211.7	0.233549	0.260566	0.670322	1	0.0825083	0.277094	0.553498	0.97	Oxysterol-binding protein 2	GO:0005794,GO:0007030,GO:0005783,GO:0006869,GO:0008142,GO:0006886,GO:0016020,GO:0007291,GO:0007286,GO:0097440,GO:0015485	CG6708-PA
cce3211.8	0.240207	0.809313	1.068	1	0.277316	0.615641	1.22019	1	Apoptosis-inducing factor 3	GO:0050660,GO:0005783,GO:0097194,GO:0051537,GO:0005739,GO:0005743,GO:0045454,GO:0046872,GO:0055114,GO:0016491	CG4199-PC
cce321.6	0.964696	0.849754	2.41687	1	0.831793	0.281885	1.91929	1	Alpha-taxilin	GO:0005737,GO:0006887,GO:0016020,GO:0042113,GO:0098779,GO:0019905	CG5886-PA
cce323425.1	0.293255	0.557041	1.66765	1	0	0.357462	1.4197	0.95	T-complex protein 1 subunit epsilon	GO:0031681,GO:0006457,GO:0042623,GO:0051082,GO:0005815,GO:0007052,GO:0005832,GO:0022008,GO:0005875,GO:0005524	CG8439-PA
cce3242.14	1.02449	1.00093	2.82779	0.95	0.900901	1.28565	4.38476	0.99	Mothers against decapentaplegic homolog 6	GO:0007448,GO:0034713,GO:0016335,GO:0008285,GO:0001657,GO:0048635,GO:0030509,GO:0045886,GO:0007352,GO:0045444,GO:0035556,GO:0005737,GO:0005634,GO:0007476,GO:0043066,GO:0061353,GO:0070410,GO:0070411,GO:0070412,GO:0031290,GO:0010991,GO:0042802,GO:0007443,GO:0031589,GO:0035214,GO:0005515,GO:0044212,GO:0017015,GO:0034616,GO:0007488,GO:0031625,GO:0090254,GO:0006955,GO:0043627,GO:0043234,GO:0030514,GO:…	CG5201-PA
cce3244.1	0.348705	0.462324	1.42327	1	0.549861	0.806904	2.50054	1	Neurofilament heavy polypeptide	GO:0015643,GO:0021510,GO:0030424,GO:0021766,GO:0000226,GO:0061564,GO:0021987,GO:0045110,GO:0043204,GO:0043209,GO:0005634,GO:0005739,GO:0005198,GO:1902513,GO:0097418,GO:0031103,GO:0071392,GO:0060052,GO:0019901,GO:0005883,GO:0042220,GO:0001552,GO:0034599,GO:0097481,GO:1903935,GO:1903937,GO:0045104,GO:0033693,GO:0048936,GO:0045735	n/a
cce3244.3	0.56522	1.07176	1.67834	1	0.650492	1.37907	2.22702	1	Unknown	None	n/a
cce3244.5	0.551574	0.694086	1.26814	1	0.0336247	0.191294	0.41607	0.95	Heterogeneous nuclear ribonucleoprotein U-like protein 1	GO:0019899,GO:0006351,GO:0071011,GO:0009615,GO:0005634,GO:0044822,GO:0000398,GO:0030529,GO:0005654,GO:0006355,GO:0010467,GO:0003723,GO:0008380,GO:0006396,GO:0003729	CG30122-PC
cce3244.6	0.277327	0.344968	1.44548	1	0.223305	0.621194	2.46041	1	Unknown	None	n/a
cce3246.4	0.178415	0.251736	1.16734	1	0.20202	0.490741	2.07136	1	Adenylate kinase 9	GO:0061571,GO:0061570,GO:0003674,GO:0005737,GO:0005730,GO:0005634,GO:0005654,GO:0006174,GO:0005524,GO:0005525,GO:0061565,GO:0061566,GO:0061567,GO:0061568,GO:0061569,GO:0031965,GO:0008150,GO:0061508,GO:0006186,GO:0005575,GO:0050145,GO:0004550,GO:0006756,GO:0006757	CG1354-PE
cce325.10	0.405022	0.737394	0.969016	1	0.607718	0.888788	1.61501	1	Multifunctional protein ADE2	GO:0005737,GO:0005829,GO:0007476,GO:0004639,GO:0004638,GO:0006189,GO:0002121,GO:0005524	CG3989-PA
cce325.12	0.550151	0.699388	1.49213	1	0.330205	0.651849	2.04243	1	Probable Xaa-Pro aminopeptidase 3	GO:0004177,GO:0008235,GO:0030145,GO:0008237,GO:0006508	CG9581-PA
cce3252.1	0.675202	0.640282	1.57967	1	1.33245	0.894837	2.57838	1	Tensin-4	GO:0005737,GO:0005856,GO:0006915,GO:0005575,GO:0003674,GO:0005515,GO:0008150,GO:0005925	CG33993-PA
cce325.23	0.781783	0.569571	1.24956	1	0.143247	0.29824	0.499876	1	Neurogenic locus Notch protein	GO:0007616,GO:0007476,GO:0007615,GO:0008587,GO:0005788,GO:0007293,GO:0045465,GO:0045463,GO:0007297,GO:0007298,GO:0001745,GO:0061382,GO:0045468,GO:0007219,GO:0016021,GO:0005770,GO:0007519,GO:0007451,GO:0042688,GO:0042689,GO:0042686,GO:0005796,GO:0035172,GO:0060250,GO:0035170,GO:0035171,GO:0046331,GO:0007521,GO:0045316,GO:0043234,GO:0007440,GO:0007447,GO:0007446,GO:0045466,GO:0005829,GO:0009608,GO:…	CG3936-PA
cce325336.1	0.226696	0.622883	1.04956	1	0.244898	0.822126	1.4223	1	Unknown	GO:0006952,GO:0003674,GO:0005615,GO:0032504	CG9029-PB
cce3256.3	0.697548	0.587843	1.8485	1	0.914634	0.833542	2.44928	0.95	Molybdenum cofactor sulfurase	GO:0006777,GO:0043545,GO:0016829,GO:0030151,GO:0005575,GO:0016740,GO:0008265,GO:0006727,GO:0030170	CG1692-PA
cce3256.6	0.270234	0.148901	0.810283	1	0.456204	0.105388	1.52983	1	Molybdenum cofactor sulfurase	GO:0006777,GO:0043545,GO:0016829,GO:0030151,GO:0005575,GO:0016740,GO:0008265,GO:0006727,GO:0030170	CG1692-PA
cce3267.2	0.960486	0.748667	1.51824	1	1.16831	0.77445	1.79405	0.97	Biotin--protein ligase	GO:0019899,GO:0009374,GO:0000785,GO:0005737,GO:0070781,GO:0005739,GO:0004080,GO:0016570,GO:0005652,GO:0016363,GO:0005524,GO:0018271,GO:0008283,GO:0018054,GO:0009305,GO:0071110,GO:0006464,GO:0009408,GO:0005829,GO:0005700,GO:0004079,GO:0004078,GO:0004077,GO:0042803	CG14670-PC
cce3268.12	0.764718	0.726838	2.1898	1	0.786164	1.15993	3.5842	1	Zinc finger protein 39	GO:0005634,GO:0030154,GO:0006355,GO:0007283,GO:0008270,GO:0003677,GO:0046872,GO:0007275,GO:0006351	CG15436-PA
cce3268.4	0.227144	0.617547	2.28847	1	0.255754	1.25746	2.70247	1	Unknown	GO:0022008	CG14174-PA
cce3268.6	0.563562	0.936807	1.87361	1	0.443705	0.831947	1.7249	0.99	Leucine-rich repeat-containing protein 40	GO:0007265,GO:0005515	CG9611-PF
cce3271.7	0.244948	0.526767	0.763515	0.97	0.367647	1.18653	1.89714	0.99	Unknown	GO:0007424,GO:0005201,GO:0051539,GO:0040005,GO:0007475,GO:0008362,GO:0046331,GO:0005509,GO:0031012,GO:0005578	CG33196-PQ
cce3281.10	0.595722	1.18712	2.40872	1	0.406504	0.374251	1.72669	0.95	Neuronal acetylcholine receptor subunit non-alpha-3	GO:0006811,GO:0005892,GO:0045211,GO:0004889,GO:0007271,GO:0016021,GO:0030054	CG11822-PA
cce3281.4	0.466112	0.569305	1.03658	1	0.170132	0.423077	0.962682	0.98	F-box/LRR-repeat protein 6	GO:0032093,GO:0031647,GO:2000060,GO:0005654,GO:0016567,GO:0006508,GO:0004842	CG13213-PC
cce3282.5	0.257566	0.725209	0.869285	1	0.161031	0.986312	1.1723	0.98	Neurochondrin homolog	GO:0005575,GO:0043025,GO:0003012,GO:0003674,GO:0030425	CG2330-PA
cce3283.3	0.279174	0.731439	1.25765	1	0.0839631	0.711925	1.20675	0.97	Putative apoptosis-inducing factor 1, mitochondrial	GO:0050660,GO:0006915,GO:0005739,GO:0050832,GO:0003677,GO:0010623,GO:0005758,GO:0045454,GO:0042775,GO:0055114,GO:0016491	CG7263-PB
cce3289.4	0.347881	0.520634	1.5391	1	0.379867	0.272519	1.46751	0.97	HIV Tat-specific factor 1	GO:0030182,GO:0019079,GO:0005634,GO:0032784,GO:0000166,GO:0005654,GO:0006357,GO:0006351,GO:0003676,GO:0022008,GO:0044822,GO:0003729	CG6049-PC
cce3290.8	1.08653	1.4417	2.94782	1	1.83566	2.26929	5.86846	0.99	Unknown	GO:0005515	CG17211-PA
cce3299.1	0.997653	0.920104	2.19499	1	2.3432	1.70052	4.75263	1	Cilia- and flagella-associated protein 45	GO:0005654,GO:0005634,GO:0005929	CG11449-PA
cce3305.1	0.928613	1.43709	2.35358	0.98	1.18214	2.40559	4.23882	0.95	Geranylgeranyl pyrophosphate synthase	GO:0004161,GO:0006720,GO:0005829,GO:0033384,GO:0035050,GO:0045337,GO:0008299,GO:0004311,GO:0006695,GO:0033386,GO:0004337,GO:0022008,GO:0046872,GO:0008354,GO:0044281	CG8593-PA
cce3305.2	0.638051	1.07565	2.36805	1	0.464576	0.961538	2.40793	0.96	Geranylgeranyl pyrophosphate synthase	GO:0005737,GO:0004161,GO:0006720,GO:0033384,GO:0035050,GO:0045337,GO:0008299,GO:0004311,GO:0033386,GO:0004337,GO:0022008,GO:0046872,GO:0008354	CG8593-PA
cce3305.4	1.46002	1.61831	2.74655	0.99	2.63158	3.07925	5.77047	0.95	Geranylgeranyl pyrophosphate synthase	GO:0005737,GO:0004161,GO:0006720,GO:0033384,GO:0035050,GO:0045337,GO:0008299,GO:0004311,GO:0033386,GO:0004337,GO:0022008,GO:0046872,GO:0008354	CG8593-PA
cce3305.5	0.801564	1.64888	2.78737	1	1.37911	2.33628	3.64005	1	Putative gamma-glutamyltransferase YwrD	GO:0003810,GO:0003840,GO:0036374,GO:0006749,GO:0048812	CG4829-PB
cce3313.6	0.331895	1.54057	2.5044	1	0.132802	1.70584	2.3473	1	Transient receptor potential cation channel protein painless	GO:0050960,GO:0007631,GO:0050965,GO:0045924,GO:0005262,GO:0007638,GO:0005227,GO:0034704,GO:0008049,GO:0048266,GO:0050966,GO:0016021,GO:0009612,GO:0048060,GO:0019233,GO:0050974,GO:0007620,GO:0042048,GO:0005216,GO:0008016,GO:0006816,GO:0009408,GO:0043052,GO:0070588	CG15860-PA
cce3318.1	0.237954	2.58473	2.88591	0.98	0.178571	3.46904	3.84874	0.97	Juvenile hormone esterase	GO:0005575,GO:0004453,GO:0008150,GO:0052689	CG4382-PB
cce332.25	0.189663	0.472041	1.35544	1	0	0.327869	3.15126	1	Trypsin	GO:0004252,GO:0005576,GO:0006508	CG13430-PA
cce333.10	0.628931	0.414738	0.990863	0.99	1.22863	0.731838	2.25071	1	Unknown	None	n/a
cce3332.8	0.776197	1.21315	3.26525	1	1.07443	1.78875	4.83398	1	Alpha-N-acetylgalactosaminidase	GO:0005737,GO:0008456,GO:0005975,GO:0009311,GO:0016139,GO:0005764,GO:0004557,GO:0046477	CG7997-PB
cce333.4	0.584594	0.508299	1.63851	1	0.791194	0.693146	2.48102	1	tRNA 2'-phosphotransferase 1	GO:0016772,GO:0006388,GO:0000215,GO:0008665	CG33057-PA
cce3334.3	0.288809	0.518154	0.859557	1	0.108342	0.33657	0.845543	0.99	Unknown	None	CG3777-PB
cce333.8	0.999452	1.0256	2.09217	0.98	0.960219	0.972673	1.9864	0.96	Iron/zinc purple acid phosphatase-like protein	GO:0046872,GO:0003993,GO:0005576	CG1637-PD
cce3347.11	0.185701	1.27786	2.5441	1	0	1.36681	4.15621	1	Circadian clock-controlled protein	GO:0007623,GO:0005615	CG11852-PA
cce3347.5	1.04857	0.842715	1.69978	1	0.994036	0.755467	2.00133	0.97	Unknown	GO:0006030,GO:0005576,GO:0008061	CG14880-PB
cce3347.9	0.440643	0.902022	1.50855	0.97	0.311526	0.607477	2.11838	0.98	Unknown	None	n/a
cce3355.12	0.62396	0.573969	1.70848	1	0.811486	0.839389	3.07654	1	Unknown	None	n/a
cce336.4	0.62212	0.76744	1.40215	1	0.9144	0.677603	2.07943	0.99	Unknown	GO:0000910,GO:0008104,GO:0051233,GO:0005515,GO:0008356,GO:0008017,GO:0016572,GO:0030496,GO:0051257,GO:0051310,GO:0000793,GO:0007052,GO:0007056,GO:0010032,GO:0007065,GO:0022008,GO:0005694,GO:0000775,GO:0032133	CG12165-PA
cce3368.14	0.917848	0.750603	1.4484	0.99	0.736498	0.55391	1.76677	0.99	Phosphoglucomutase-2	GO:0008973,GO:0005975,GO:0046386,GO:0005980,GO:0005978,GO:0005829,GO:0000287,GO:0016052,GO:0004614,GO:0044281,GO:0004615,GO:0016868,GO:0006006,GO:0019388,GO:0070062	CG8073-PA
cce3368.16	0.643604	1.05302	1.70926	1	0.483092	1.05083	2.00437	0.95	Unknown	GO:0070073,GO:0043195,GO:0042734,GO:0005886,GO:0007270,GO:0007274	CG14021-PB
cce3368.2	0.354096	0.378742	1.01964	1	0.169021	0.282248	0.640641	1	Protein dachsous	GO:0016318,GO:0018149,GO:0016337,GO:0004871,GO:0016339,GO:0035222,GO:0045198,GO:0007164,GO:0004872,GO:0030010,GO:0007157,GO:0016020,GO:0000904,GO:0016021,GO:0007480,GO:0007476,GO:0050839,GO:0005509,GO:0035159,GO:0008283,GO:0042067,GO:0048592,GO:0005887,GO:0005886,GO:0044331,GO:0045317,GO:0007156,GO:0001737,GO:0001736,GO:0090176,GO:0090175,GO:0045296,GO:0007165	CG17941-PA
cce3372.2	0.349762	1.11202	1.13573	1	0.445293	1.1079	1.4094	1	Leucine-rich PPR motif-containing protein, mitochondrial	GO:0035145,GO:0005634,GO:0006810,GO:0005739,GO:0006355,GO:0003723,GO:0003677,GO:0006351	CG14786-PA
cce337.8	0.403992	1.66036	2.35776	1	0.546838	3.21527	4.21643	1	NFX1-type zinc finger-containing protein 1	GO:0003700,GO:0005634,GO:0006355,GO:0008270,GO:0046872,GO:0044822	CG6204-PA
cce3381.13	0.250941	0.441887	1.00206	1	0.251099	0.429882	1.05589	0.95	Unknown	None	n/a
cce33831.3	1.82392	2.11329	3.62003	1	2.42453	2.8982	4.29833	0.96	Ecdysteroid UDP-glucosyltransferase	GO:0016758,GO:0015020,GO:0008152	CG6649-PA
cce33831.4	2.02079	1.62368	5.18399	1	3.0541	3.23215	8.19732	0.96	3-oxoacyl-[acyl-carrier-protein] reductase FabG	GO:0050661,GO:0051287,GO:0030497,GO:0004316,GO:0008152,GO:0016491	CG31549-PA
cce3383.2	0.328303	0.747094	1.13391	1	0.25421	0.737333	0.785998	1	HEAT repeat-containing protein 1	GO:0032040,GO:0030515,GO:0005730,GO:0005634,GO:0016020,GO:0030686,GO:0005739,GO:0005575,GO:0000462,GO:0045943,GO:0003674,GO:0005488,GO:0034455,GO:0022008,GO:0044822	CG10805-PA
cce3395.2	0.177416	0.410144	1.17303	1	0.18797	0.075188	0.946115	0.98	T-complex protein 1 subunit zeta	GO:0006457,GO:0070062,GO:0042623,GO:0044822,GO:0005811,GO:0044297,GO:0005832,GO:0031122,GO:1901998,GO:0007052,GO:0002199,GO:0001669,GO:0051082,GO:0007339,GO:0007067,GO:0005874,GO:0005875,GO:0005524,GO:0007099	CG8231-PA
cce3395.7	0.725275	0.671527	2.03878	1	0.330688	0.461538	2.22656	0.99	Elongation of very long chain fatty acids protein 7	GO:0009922,GO:0005783,GO:0016021,GO:0030497,GO:0005789,GO:0005575,GO:0016740,GO:0034626,GO:0022008,GO:0042761,GO:0019367	CG5326-PA
cce3395.8	1.19435	2.443	4.34311	1	1.96078	3.97059	8.62745	0.99	Unknown	None	n/a
cce3395.9	0.504929	0.487083	1.36357	1	0.724113	0.33681	1.57879	0.96	Protein DGCR14	GO:0007399,GO:0005634,GO:0071013,GO:0000398,GO:0004757	CG1474-PA
cce3413.11	0.506586	0.799749	2.42884	1	0.761035	0.660377	3.69767	0.99	Nucleoside diphosphate-linked moiety X motif 8, mitochondrial	GO:0016787,GO:0046872,GO:0005739	CG11095-PA
cce3415.12	0.494234	1.87809	3.50906	1	0.165017	3.28795	4.87624	1	Unknown	None	CG5768-PC
cce3415.13	1.03604	4.06081	5.40541	1	1.08401	6.79878	8.42818	1	Unknown	None	CG13616-PA
cce34171.5	1.01587	0.545785	2.52661	1	0.860421	0.457596	2.35868	0.98	Unknown	None	n/a
cce3423.1	0.720721	1.21622	3.33333	1	0.271003	1.89024	8.06233	1	Unknown	None	n/a
cce3445.4	0.589606	1.74242	2.31424	1	0.925926	2.83522	3.76607	0.99	Serpin B9	GO:0009617,GO:0004867,GO:0010628,GO:0050829,GO:0005737,GO:0042270,GO:0005615,GO:0005634,GO:0016020,GO:0043066,GO:0002020,GO:0043027,GO:0006915,GO:0033668,GO:0032504,GO:0071391,GO:0002448,GO:0030162,GO:0006955,GO:0010951,GO:0070062,GO:0005829,GO:0005622,GO:0043154,GO:0045861	CG9334-PA
cce3445.8	0.773267	2.06278	2.67005	0.99	0.538972	1.71273	2.31667	0.97	Juvenile hormone epoxide hydrolase	GO:0008096,GO:0043231,GO:0033961,GO:0016021,GO:0005789,GO:0004301,GO:0019439,GO:0006719	CG15102-PA
cce34514.3	1.14995	1.43956	2.65516	1	2.64532	2.9577	5.38313	1	Unknown	None	n/a
cce34603.1	0.532511	0.434057	0.930391	1	0.728904	0.47583	1.18106	1	Pre-mRNA-splicing factor CWC22 homolog	GO:0016607,GO:0006909,GO:0003723,GO:0008380,GO:0005681,GO:0006397	CG12750-PA
cce3467.4	0.192308	0.235577	0.820513	1	0.0481	0.281385	0.601251	0.96	Cap-specific mRNA (nucleoside-2'-O-)-methyltransferase 2	GO:0007424,GO:0016477,GO:0005634,GO:0006370,GO:0007426,GO:0008168,GO:0032259,GO:0016021	CG5032-PA
cce3478.13	0.786694	0.607177	1.51474	1	0.978408	1.17828	2.08418	0.97	KDEL motif-containing protein 1	GO:0005788	CG31139-PA
cce3478.3	0.361979	0.422276	0.896664	1	0.414127	0.610581	1.04049	1	E3 ubiquitin-protein ligase RNF31	GO:0035631,GO:0051092,GO:0050852,GO:0031625,GO:0060546,GO:0016874,GO:0005829,GO:0097039,GO:0009898,GO:0016567,GO:1903955,GO:0043130,GO:0008270,GO:0023035,GO:0071797,GO:0004842,GO:0000209,GO:0043123	CG11321-PE
cce3478.4	0.180914	0.218998	1.15154	1	0.203666	0.246609	1.48663	1	Pre-mRNA-splicing factor CWC25 homolog	GO:0007052	CG2843-PA
cce3478.6	0.404689	0.627979	2.95012	1	0.614182	1.08129	5.23562	1	RanBP-type and C3HC4-type zinc finger-containing protein 1	GO:0097039,GO:0004842,GO:0008270,GO:0043130,GO:0006351,GO:0003677,GO:0071797,GO:0016874,GO:0043123	n/a
cce3478.7	0.405022	0.710814	1.54313	1	0.243309	0.364964	2.0073	0.99	ATP synthase mitochondrial F1 complex assembly factor 2	GO:0043461,GO:0016607,GO:0005739	CG8674-PA
cce348.4	0.37062	1.12663	1.50321	1	0.253165	0.641026	0.943883	0.96	Serine/threonine-protein phosphatase 6 regulatory subunit 3	GO:0005737,GO:0005654,GO:0019903,GO:0043666,GO:0005886	CG10289-PD
cce349.3	0.518623	0.854921	1.08261	1	0.877193	1.05383	1.40573	0.96	Unknown	None	n/a
cce3510.6	0.399756	0.583538	1.43164	1	0.399909	0.47252	1.37257	1	Protein Jumonji	GO:0001889,GO:0035097,GO:0003677,GO:0007417,GO:0048863,GO:0005719,GO:0005634,GO:0040029,GO:0005654,GO:0010467,GO:0048538,GO:0048536,GO:0045814,GO:0006351,GO:0008285,GO:0045892,GO:0031061,GO:0051574,GO:0035098,GO:0001227,GO:0005700,GO:0005622,GO:0061085,GO:0000977,GO:0003682,GO:0016568	CG3654-PD
cce3510.8	0.825043	0.826622	1.20559	1	0.923952	1.11407	1.48306	0.97	Putative protein kinase C delta type homolog	GO:0006468,GO:0019992,GO:0005622,GO:0004674,GO:0035556,GO:0046872,GO:0004697,GO:0005524	CG42349-PE
cce3513.1	0.885236	1.83385	4.37691	1	1.9981	3.67281	9.78767	1	Attacin-E	GO:0005615,GO:0019731,GO:0045087,GO:0050830,GO:0005576,GO:0042742,GO:0050829,GO:0006959	CG10146-PA
cce3516.2	0.320171	0.333407	1.2667	1	0	0.317513	1.14529	0.95	Unknown	None	n/a
cce3516.6	0.548061	0.444749	1.30208	1	0.253165	0.359897	1.2415	0.98	Trypsin, alkaline B	GO:0004252,GO:0004175,GO:0005615,GO:0006508	CG31954-PA
cce3516.7	0.299098	0.211534	0.772717	1	0.269263	0.267424	0.797415	1	Nucleosome-remodeling factor subunit NURF301	GO:0035064,GO:0008270,GO:0003677,GO:0046426,GO:0042766,GO:0006325,GO:0045747,GO:0070577,GO:0045824,GO:0048515,GO:0010468,GO:0035076,GO:0035073,GO:0046331,GO:0007095,GO:0016922,GO:0006338,GO:0006334,GO:0016589,GO:0048813,GO:0006357,GO:0006351,GO:0030097	CG32346-PH
cce3523.2	0.476758	0.997178	1.79424	1	0.33381	1.06589	2.12334	1	Protein gustavus	GO:0005737,GO:0070449,GO:0008104,GO:0035017,GO:0007280,GO:0007472,GO:0005634,GO:0007281,GO:0045732,GO:0007315,GO:0007314,GO:0005938,GO:0005515,GO:0035556,GO:0046843,GO:0048471,GO:0031466,GO:0045495	CG2944-PG
cce3523.4	0.29361	0.964571	1.61779	1	0.233281	1.31385	2.55486	1	Zinc finger protein 271	GO:0005634,GO:0006355,GO:0006351,GO:0003676,GO:0003677,GO:0046872	CG30443-PA
cce35299.1	0.436872	0.443152	2.2903	1	0.819403	0.83825	4.33546	1	Trehalase	GO:0015927,GO:0004555,GO:0016323,GO:0005991,GO:0046658	CG9364-PF
cce35299.3	1.15506	0.840251	1.76329	1	1.9682	1.50297	2.82713	0.99	Trehalase	GO:0015927,GO:0004555,GO:0016323,GO:0005991,GO:0046658	CG9364-PF
cce353.10	0.669028	0.905751	1.707	0.96	0.591017	0.647866	2.65736	0.97	Enoyl-CoA hydratase domain-containing protein 3, mitochondrial	GO:0003824,GO:0005739,GO:0008152,GO:0004300	CG6984-PA
cce3535.1	0.0551268	0.163962	1.03509	1	0	0.158863	1.41431	1	Unknown	None	n/a
cce3535.2	0.385005	0.911672	1.25284	1	0.121655	0.73548	0.98513	0.96	Facilitated trehalose transporter Tret1	GO:0015574,GO:0015771,GO:0016021,GO:0015749,GO:0005886,GO:0015145,GO:0055085	CG31100-PA
cce3535.4	0.141243	0.894085	1.42256	1	0	0.361757	1.15385	0.99	Unknown	None	n/a
cce353.8	0.880503	4.21908	7.096	1	0.757576	6.62939	13.0985	0.98	Borealin	GO:0008104,GO:0051233,GO:0005634,GO:0016572,GO:0000281,GO:0007052,GO:0090307,GO:0000785,GO:0045448,GO:0005515,GO:0003677,GO:0007067,GO:0032133,GO:0000775,GO:0005938	CG4454-PB
cce3544.3	1.44131	1.41771	2.47132	0.99	1.9536	2.16691	3.72873	0.97	Zinc finger protein 250	GO:0005737,GO:0005819,GO:0003700,GO:0005634,GO:0006355,GO:0008270,GO:0003676,GO:0003677,GO:0046872,GO:0005876,GO:0006351	CG8474-PA
cce357.3	0.90411	1.56506	2.74734	1	1.01425	1.84569	3.19435	1	Putative inorganic phosphate cotransporter	GO:0051938,GO:0022857,GO:0015293,GO:0044341,GO:0015319,GO:0016021,GO:0006541,GO:0005314,GO:0006814,GO:0005316,GO:0015321,GO:0006820,GO:0005886,GO:0015114,GO:0055085,GO:0007005	CG5304-PA
cce3573.12	0.612532	0.59564	2.19823	1	0.962494	0.891694	3.31163	1	Unknown	None	CG13458-PA
cce3573.8	0.549451	0.307692	1.28571	1	0.770077	0.462046	1.87019	0.98	Unknown	None	n/a
cce357.6	0.420042	0.507109	1.29271	1	0	0.27081	1.24861	0.97	Coiled-coil domain-containing protein 96	GO:0005737,GO:0005815	CG4714-PA
cce3577.2	0.450225	1.29393	2.21813	0.99	0	0.748431	3.56592	1	Ornithine carbamoyltransferase, mitochondrial	GO:0000050,GO:0006520,GO:0006525,GO:0044281,GO:0005759,GO:0004585,GO:0042450,GO:0016597	n/a
cce358.10	0.371287	0.607863	1.21848	0.98	0.123916	0.36965	1.76172	0.99	Uncharacterized protein C15orf26	GO:0005575,GO:0003674,GO:0008150,GO:0004252,GO:0006508	CG5197-PA
cce3582.10	0.826035	1.03236	1.4437	1	0.537795	0.868233	1.28026	0.96	Valine--tRNA ligase	GO:0005737,GO:0004818,GO:0006438,GO:0002161,GO:0004832,GO:0022008,GO:0005524	CG4062-PC
cce3582.12	0.601956	0.817156	1.67344	1	0.383921	0.738482	1.40921	0.96	Lutropin-choriogonadotropic hormone receptor	GO:0009755,GO:0004930,GO:0007186,GO:0016021,GO:0005886,GO:0043950,GO:0005887,GO:0008188,GO:0004964,GO:0042700,GO:0016500,GO:0042562	CG7665-PA
cce3582.7	1.08004	0.830297	1.47261	1	1.47701	1.11232	2.10436	1	Chitotriosidase-1	GO:0005975,GO:0005615,GO:0008843,GO:0009617,GO:0000272,GO:0005764,GO:0005576,GO:0008061,GO:0006955,GO:0004568,GO:0006032	CG43374-PC
cce3584.2	1.39621	1.40148	2.52195	1	2.1097	1.88291	3.87658	0.95	Myb/SANT-like DNA-binding domain-containing protein 3	GO:0042802	n/a
cce35849.1	0.578035	1.56069	2.97688	1	0	2.08696	5.73913	0.97	Protein NDRG2	GO:0030154,GO:0007399,GO:0016055,GO:0046579,GO:0030426,GO:0005575,GO:0003674,GO:0048471	CG15669-PI
cce358.9	0.373134	0.835821	1.27363	0.98	0.149477	0.964126	2.00299	0.96	Uncharacterized protein C15orf26	GO:0005575,GO:0003674,GO:0008150,GO:0004252,GO:0006508	CG5197-PA
cce359.10	0.224215	0.314748	1.3022	0.98	0	0	2.03252	0.97	Basement membrane proteoglycan	GO:0016319,GO:0006909,GO:0005887,GO:0030425,GO:0030424,GO:0021551,GO:0007419,GO:0009792,GO:0008046,GO:0070593,GO:0007411,GO:0007413,GO:0032490,GO:0007517,GO:0048846,GO:0008543,GO:0005198,GO:0043005,GO:0016477,GO:0043025,GO:0042802,GO:0042803,GO:0048666,GO:0050976,GO:0030239,GO:0031581,GO:0003823,GO:0040011,GO:0005604,GO:0050770,GO:0040017,GO:0007422,GO:0048644,GO:0048814,GO:0005578	CG33950-PAT
cce359.2	0.528984	0.969234	2.51003	1	0.860927	1.35912	4.08478	1	Aldose 1-epimerase	GO:0005737,GO:0005975,GO:0016853,GO:0004034,GO:0019318,GO:0030246,GO:0006012,GO:0005576,GO:0006006,GO:0070062	CG10467-PA
cce359.3	0.48048	0.594313	2.55682	1	0.450953	0.470466	3.50245	1	Basement membrane-specific heparan sulfate proteoglycan core protein	GO:0016319,GO:0008022,GO:0008104,GO:0006909,GO:0005887,GO:0060351,GO:0030425,GO:0030424,GO:0021551,GO:0007419,GO:0008046,GO:0070593,GO:0007411,GO:0007413,GO:0032490,GO:0001525,GO:0070062,GO:0048846,GO:0005615,GO:0048704,GO:0005576,GO:0043005,GO:0002062,GO:0046872,GO:0043025,GO:0042802,GO:0042803,GO:0048666,GO:0050976,GO:0005796,GO:0005925,GO:0002020,GO:0003823,GO:0031012,GO:0007420,GO:0005605,GO:…	CG33950-PAT
cce359.4	0.288411	0.551756	3.67977	1	0.157604	0.676622	5.19806	1	PDF receptor	GO:0004930,GO:0048512,GO:0042332,GO:0005887,GO:0010579,GO:0007186,GO:0016021,GO:0016020,GO:0007218,GO:0055070,GO:0042745,GO:0045475,GO:0043005,GO:0008188,GO:0007623,GO:0043025,GO:0042749,GO:0004948	CG13758-PB
cce3603.2	0.778795	0.812662	1.72889	1	1.0682	1.32939	2.73124	0.97	DENN domain-containing protein 1A	GO:0030665,GO:0006897,GO:0043547,GO:0042734,GO:0017112,GO:0032483,GO:0015031,GO:0030054,GO:0030136	CG18659-PA
cce3603.3	0.538876	1.78743	3.13531	1	0	2.65508	5.49242	0.99	Plasminogen activator inhibitor 1 RNA-binding protein	GO:0005737,GO:0070062,GO:0043488,GO:0005634,GO:0016020,GO:0005575,GO:0003674,GO:0003730,GO:0005886,GO:0008150,GO:0048471,GO:0042981,GO:0044822	CG41503-PB
cce3611.4	0.574053	0.298507	2.11634	1	1.09195	0.275862	3.91954	1	Unknown	GO:0005634,GO:0008270,GO:0003676	CG15073-PA
cce3613.1	0.315126	0.52521	2.60154	1	0	0.662461	3.40694	1	Tubulin polyglutamylase TTLL5	GO:0005737,GO:0005856,GO:0005634,GO:0006464,GO:0006351,GO:0005929,GO:0016874,GO:0004835	CG31108-PA
cce3613.11	0.296891	0.95102	1.61845	1	0.489168	1.71345	2.56762	1	Polyglutamine-binding protein 1	GO:0010494,GO:0016607,GO:0006351,GO:0000380,GO:0071011,GO:0071013,GO:0043484,GO:0000398,GO:0071598,GO:0006355,GO:0048814,GO:0005515,GO:0031175,GO:0043021,GO:0008355	CG11820-PA
cce3613.4	0.321101	0.353211	1.29358	0.99	0.137741	0.426997	1.809	0.97	Unknown	None	n/a
cce3627.2	0.363636	0.636364	1.4	0.99	0.182149	0.860656	3.09654	0.99	Unknown	None	n/a
cce3633.4	0.418687	0.301543	1.08439	1	0.859788	0.618325	2.03507	1	Unknown	None	n/a
cce3656.17	1.16782	1.23096	4.19589	1	1.30548	1.94656	6.94588	1	WD repeat-containing protein 24	GO:0007031,GO:0035859,GO:0005053	CG7609-PC
cce3656.2	0.562975	1.12333	1.75046	1	0.275157	2.05189	2.85181	0.97	Phospholipase A2	GO:0004623,GO:0006644,GO:0005576,GO:0005509,GO:0016042	CG42237-PA
cce3674.1	0.069541	0.313283	1.3081	1	0	0.564617	2.42374	0.99	SCY1-like protein 2	GO:0090090,GO:0005794,GO:0006468,GO:2000286,GO:2000370,GO:0008333,GO:0002092,GO:0004672,GO:0048471,GO:0030136,GO:0005102,GO:0005524,GO:0010008	CG34356-PF
cce3674.2	0.310769	0.494927	1.21024	1	0.202758	0.321942	1.18639	1	Unknown	None	n/a
cce3674.3	0.3861	0.248714	1.29702	0.99	0.664452	0.232438	1.95299	0.95	Large proline-rich protein BAG6	GO:0042127,GO:0030324,GO:0032435,GO:0030154,GO:0050821,GO:0009790,GO:0031593,GO:0005737,GO:0070628,GO:0005634,GO:0001822,GO:0005654,GO:0043066,GO:0043022,GO:0018393,GO:0006810,GO:0007283,GO:0007130,GO:0042771,GO:0007420,GO:0070059,GO:0071818,GO:0005829,GO:0071816,GO:0002376,GO:0006511,GO:0005515,GO:0045861,GO:0016568	CG7546-PD
cce36807.2	0.322581	0.456381	1.52542	1	0.201776	0.562025	1.99144	0.95	Islet cell autoantigen 1	GO:0030667,GO:0030672,GO:0005829,GO:0050796,GO:0000139,GO:0030658,GO:0046928,GO:0019904,GO:0006836,GO:0030054	CG10566-PA
cce36807.3	0.676819	0.823659	1.86443	0.99	0.304878	0.316035	1.90385	0.99	85/88 kDa calcium-independent phospholipase A2	GO:0005737,GO:0006629,GO:0006935,GO:0032049,GO:0016020,GO:0016042,GO:0005515,GO:0004623,GO:0005815,GO:0005829,GO:0047499	CG6718-PB
cce3681.1	0.387597	0.899413	1.62049	1	0	0.411151	1.06042	0.98	b(0,+)-type amino acid transporter 1	GO:0015804,GO:0015297,GO:0016020,GO:0006461,GO:0055085,GO:0042605,GO:0016324,GO:0003333,GO:0006865,GO:0031526,GO:0007596,GO:0050900,GO:0005887,GO:0015175,GO:0006811,GO:0015184,GO:0005886,GO:0015171,GO:0015811	CG9413-PB
cce3681.5	0.788835	0.618932	1.62015	1	0.33394	0.346084	1.82757	1	Zinc metalloproteinase nas-4	GO:0006508,GO:0022008,GO:0005576,GO:0004222,GO:0008270	CG15255-PA
cce3690.2	0.998873	1.09969	1.51158	1	0.387512	0.663806	0.773438	0.96	Dynein heavy chain 10, axonemal	GO:0005737,GO:0042623,GO:0007018,GO:0005858,GO:0000166,GO:0003774,GO:0005524,GO:0016887,GO:0005929,GO:0030286,GO:0005874,GO:0005875,GO:0003777	CG1842-PB
cce3701.4	1.04442	1.61939	3.35532	0.95	0.319032	1.58746	3.80308	0.97	Uncharacterized short-chain type dehydrogenase/reductase y4vI	GO:0008152,GO:0016491	CG31548-PA
cce3702.3	0.357201	0.470085	1.12486	1	0.0730994	0.520833	1.51268	1	Coiled-coil domain-containing protein 39	GO:0005856,GO:0060287,GO:0060285,GO:0070286,GO:0005930	CG17387-PA
cce3702.4	0.930626	0.625	1.76819	1	1.36508	0.603175	2.53333	1	Zinc finger protein 583	GO:0005634,GO:0006355,GO:0006351,GO:0003676,GO:0003677,GO:0046872	CG14655-PA
cce3702.5	0.405469	1.03533	1.45277	1	0.240521	0.868767	1.21034	0.98	E3 ubiquitin-protein ligase TRIP12	GO:0005737,GO:0005654,GO:0006281,GO:0004842,GO:0005634,GO:0016874,GO:0006974,GO:0009790,GO:0042752,GO:2000780,GO:0042787,GO:0008270,GO:0046966,GO:0022008,GO:0016922,GO:1901315	CG42574-PB
cce3702.6	0.378014	0.828746	1.51954	1	0.0921093	0.293848	0.505825	0.95	E3 ubiquitin-protein ligase TRIP12	GO:0005737,GO:0005654,GO:0006281,GO:0004842,GO:0016874,GO:0006974,GO:0009790,GO:0042752,GO:2000780,GO:0042787,GO:0008270,GO:0022008,GO:0016922,GO:1901315	CG42574-PB
cce3702.8	0.396301	0.995717	1.80839	1	0.308642	0.685152	1.5392	1	Inter alpha-trypsin inhibitor, heavy chain 4	GO:0005737,GO:0030212,GO:0070062,GO:0004867,GO:0072562,GO:0006953,GO:0005886,GO:0034097	n/a
cce37.1	1.50245	2.18346	2.81943	0.98	2.8928	4.00528	5.33655	0.98	PBAN-type neuropeptides	GO:0007218,GO:0005576,GO:0005184,GO:0042811,GO:0019236	n/a
cce37200.5	0.35061	0.725678	1.03467	1	0.701433	1.45386	1.9818	1	Unknown	None	n/a
cce372.1	0.0625	0.7	1.20625	1	0	1.09756	1.83865	1	PiggyBac transposable element-derived protein 4	None	n/a
cce372.3	0.285714	1.25714	3.37143	1	0	1.33621	5	0.99	Unknown	None	n/a
cce37297.1	0.753296	1.42655	3.13559	1	0.997151	1.66667	7.02279	1	Unknown	GO:0040003,GO:0022600,GO:0007586,GO:0016021,GO:0016747,GO:0009651,GO:0048477,GO:0030421	CG32589-PA
cce3759.2	0.877193	0.762782	3.27149	1	1.31752	1.10629	5.45001	0.99	Unknown	GO:0003677	CG3995-PA
cce3762.5	1.36258	1.0757	2.73609	1	1.92947	1.7071	3.67857	0.97	Unknown	None	n/a
cce3771.1	0.847197	0.767098	1.9963	0.98	0.185185	0.638889	2.64815	0.99	Lysozyme	GO:0019835,GO:0035071,GO:0019730,GO:0048102,GO:0003796,GO:0042742	CG11159-PA
cce3771.4	0.699746	0.886537	2.15396	1	0.764818	1.18143	2.84495	1	Cytochrome P450 4C1	GO:0016705,GO:0043231,GO:0020037,GO:0016020,GO:0005789,GO:0070330,GO:0005506,GO:0055114,GO:0009055	CG1438-PA
cce3774.3	1.416	0.971414	2.14245	0.95	1.49425	1.00559	2.90146	0.99	Solute carrier family 15 member 1	GO:0006857,GO:0015293,GO:0005427,GO:0016021,GO:0016020,GO:0015198,GO:0016248,GO:0015031,GO:0051956	CG2930-PE
cce3774.7	0.243754	0.286732	1.20537	1	0.0457247	0.249965	1.19705	1	Transcription factor 25	GO:0003700,GO:0005634,GO:0000122,GO:0006351,GO:0003677	CG7927-PA
cce3774.8	0.379198	0.119591	0.862817	1	0.433604	0.0652955	1.11871	0.99	Sulfhydryl oxidase 1	GO:0016971,GO:0045171,GO:0070062,GO:0003756,GO:0030173,GO:0045454,GO:0016242,GO:0055114,GO:0005615	CG4670-PA
cce378.11	0.530537	0.805034	1.50764	1	0.351852	0.994983	2.29303	1	Protein FAM214A	None	CG9005-PA
cce378.13	0.265349	0.416506	1.07956	1	0.315761	0.550861	1.30238	1	Presequence protease, mitochondrial	GO:0005759,GO:0003824,GO:0046872,GO:0004222,GO:0006508	CG3107-PB
cce380.14	0.604002	0.793651	1.72716	1	0.340136	1.50415	3.14358	0.99	Putative fatty acyl-CoA reductase CG5065	GO:0005778,GO:0080019,GO:0016021,GO:0005777,GO:0050062,GO:0010025,GO:0035336,GO:0008611	CG5065-PA
cce380.5	0.867389	1.01268	1.44368	1	1.50245	1.81405	2.56763	0.96	Integrin alpha-PS3	GO:0007494,GO:0048149,GO:0030336,GO:0007614,GO:0005886,GO:0007613,GO:0007611,GO:0007160,GO:0035001,GO:0004872,GO:0007411,GO:0005925,GO:0003344,GO:0008355,GO:0005737,GO:0007431,GO:0016021,GO:0005055,GO:0005198,GO:0009925,GO:0016477,GO:0016339,GO:0006909,GO:0033627,GO:0005178,GO:0016328,GO:0016340,GO:0007507,GO:0016324,GO:0042060,GO:0008305,GO:0043277,GO:0007155,GO:0007157,GO:0050839,GO:0001555,GO:…	CG8095-PB
cce3805.3	0.713012	1.39037	2.20143	1	0.401606	1.48594	2.73092	0.97	Zinc carboxypeptidase A 1	GO:0005615,GO:0007586,GO:0004181,GO:0004180,GO:0008270,GO:0006508	CG8560-PA
cce3809.1	0.37831	0.580076	1.66036	1	0.631313	1.21212	3.15025	0.95	Unknown	None	n/a
cce3822.8	0.49435	0.620645	3.98769	1	0.212314	1.0841	6.57611	1	Protein NPC2 homolog	GO:0032934,GO:0032504,GO:0015918,GO:0030882,GO:0055092,GO:0042834,GO:0070891,GO:0008039,GO:0045456,GO:0061057,GO:0001530,GO:0005615	CG3153-PB
cce3831.3	0.649899	1.65625	1.95261	1	1.17359	2.23923	2.68008	0.98	Glutamate receptor ionotropic, delta-1	GO:0045211,GO:0009593,GO:0070062,GO:0008328,GO:0035235,GO:0016021,GO:0016020,GO:0015276,GO:0005234,GO:0034220,GO:0030054,GO:0005886,GO:0035176,GO:0030425,GO:0035249,GO:0004970	CG15324-PA
cce3831.4	1.22677	3.3851	3.91331	1	0.63244	4.07725	5.18619	1	Kynurenine 3-monooxygenase	GO:0043420,GO:0050660,GO:0004502,GO:0019674,GO:0034354,GO:0016021,GO:0048072,GO:0006727,GO:0006726,GO:0005741,GO:0006569,GO:0019805	CG1555-PB
cce3856.1	0.302875	0.680658	0.898239	1	0.345622	0.67939	1.12585	1	Zinc finger protein jing homolog	GO:0007424,GO:0007479,GO:0006351,GO:0000122,GO:0003700,GO:0042246,GO:0007382,GO:0035098,GO:0007476,GO:0007474,GO:0007418,GO:0006355,GO:0045944,GO:0016568,GO:0003676,GO:0007411,GO:0007298,GO:0046872,GO:0005634,GO:0008347,GO:0007417	CG9397-PI
cce3868.2	1.02364	1.77047	2.41319	1	1.51515	2.60117	3.3455	0.97	Limulus clotting factor C	GO:0004252,GO:0042381,GO:0045087,GO:0030246,GO:0005576,GO:0007155,GO:0006508	CG31217-PA
cce3871.1	0.36566	0.702247	1.50692	1	0.445293	1.09628	2.43415	1	WD repeat-containing protein 63	GO:0030286,GO:0007018,GO:0042623	CG14838-PA
cce387.16	0.759878	1.81032	2.26272	1	1.30779	2.80757	3.97992	1	Prolyl 4-hydroxylase subunit alpha-2	GO:0031418,GO:0005783,GO:0004656,GO:0016222,GO:0016702,GO:0005788,GO:0019511,GO:0043412,GO:0018401,GO:0031545,GO:0005506,GO:0055114	CG31022-PA
cce39067.2	0.46375	0.83527	1.20692	1	0.435522	0.742606	1.00223	0.99	Bifunctional glutamate/proline--tRNA ligase	GO:0005737,GO:0006424,GO:0004827,GO:0006433,GO:0004818,GO:0017101,GO:0003723,GO:0005524	CG5394-PA
cce39067.3	0.440415	0.831294	2.3572	1	1.06273	1.53404	5.08092	1	Serine/threonine-protein kinase PRP4 homolog	GO:0006468,GO:0071011,GO:0071013,GO:0000398,GO:0004674,GO:0008360,GO:0005681,GO:0004672,GO:0007155,GO:0022008,GO:0008380,GO:0005524,GO:0006397	CG7028-PC
cce3911.13	0.328407	1.94978	1.86182	0.98	0.164474	3.47533	3.0917	0.97	Zinc finger MYM-type protein 1	GO:0005634,GO:0008270,GO:0003676	n/a
cce3911.8	0.48919	0.746682	0.956478	1	0.214838	0.457923	0.715824	1	Serine/threonine-protein kinase WNK3	GO:0032414,GO:0090188,GO:0090263,GO:0035220,GO:0010800,GO:0030177,GO:0007411,GO:0090004,GO:0005923,GO:0005737,GO:0046777,GO:0004674,GO:0043066,GO:0004672,GO:0005524,GO:0010765,GO:0006468,GO:2000688,GO:0005912,GO:2000682,GO:0019869,GO:0051928,GO:2000021,GO:2000651	CG7177-PK
cce39195.1	0.76746	0.471988	1.46585	1	0.960061	0.46467	2.32719	0.96	Solute carrier family 22 member 20	GO:0008514,GO:0016021,GO:0055085,GO:0015711,GO:0008513	CG8654-PA
cce3919.9	0.205993	0.266292	0.531086	1	0.157339	0.310182	0.672061	1	Putative cysteine proteinase CG12163	GO:0005764,GO:0003674,GO:0098595,GO:0005615,GO:0035071,GO:0051603,GO:0035220,GO:0045169,GO:0005575,GO:0048102,GO:0004197,GO:0008150,GO:0004869,GO:0006508,GO:0022416	CG12163-PA
cce3920.1	0.260626	0.81246	1.21688	1	0.240674	0.532044	0.92883	0.99	Rho GTPase-activating protein 11A	GO:0007494,GO:0008258,GO:0008586,GO:0035024,GO:0007165,GO:0007274,GO:0033109,GO:0005096,GO:0008289,GO:0035160,GO:0007173,GO:0005938,GO:0035277,GO:0007266,GO:0016323,GO:0007443,GO:0007424,GO:0007427,GO:0007391,GO:0005622,GO:0048814,GO:0005100	CG31319-PA
cce3925.6	0.238688	1.22509	1.44666	0.99	0.124611	1.47196	1.61371	0.95	Arylsulfatase J	GO:0003943,GO:0005576,GO:0008484,GO:0008152,GO:0046872	CG8646-PB
cce3928.2	0.45045	0.797297	3.76577	1	0.271003	0.853659	6.39566	1	BPTI/Kunitz domain-containing protein (Fragment)	GO:0005201,GO:0005604,GO:0004222,GO:0030198,GO:0008270,GO:0004867,GO:0005578,GO:0005576	CG33103-PE
cce3938.2	0.724935	0.632729	2.39703	1	0.882594	0.823631	2.29935	1	Insulin-like receptor	GO:0006468,GO:0043560,GO:0043559,GO:0016021,GO:0016020,GO:0008286,GO:0051290,GO:0046777,GO:0005010,GO:0005009,GO:0007169,GO:0046872,GO:0043548,GO:0005524	CG10702-PB
cce394.1	0.961669	1.02528	1.79759	1	0.386179	0.630201	1.48424	1	Mitogen-activated protein kinase kinase kinase 4	GO:0000187,GO:0000186,GO:0034605,GO:0071243,GO:0043507,GO:0048263,GO:0035556,GO:0005622,GO:0002385,GO:0005737,GO:0031434,GO:0043652,GO:0000165,GO:0071475,GO:0004672,GO:0048471,GO:0046872,GO:0010468,GO:0005524,GO:0006468,GO:0019100,GO:0071276,GO:0046330,GO:0010225,GO:0006979,GO:0001890,GO:0045793,GO:0060718,GO:0070059,GO:0031452,GO:0004708,GO:1900745,GO:0004702,GO:0004709,GO:0001934	CG7717-PB
cce3965.1	0.739009	1.97478	2.89045	1	1.14649	3.43667	5.14357	1	Trehalase	GO:0015927,GO:0004555,GO:0016323,GO:0005991,GO:0046658	CG9364-PF
cce39717.1	0.755287	0.483384	3.2427	1	0.30303	0.363636	2.72727	0.96	Trypsin, alkaline C	GO:0003824,GO:0004252,GO:0005615,GO:0006508	CG4386-PA
cce3999.4	0.867294	1.01479	1.58658	0.99	0.548761	0.467599	1.03381	0.98	Serine proteinase stubble	GO:0004252,GO:0007010,GO:0016021,GO:0051017,GO:0035220,GO:0005886,GO:0006508	CG8213-PC
cce3999.8	1.569	2.40986	3.23688	1	2.48143	3.34581	4.57918	1	Cytochrome P450 6B6	GO:0016020,GO:0043231,GO:0020037,GO:0016705,GO:0031000,GO:0005789,GO:0070330,GO:0017085,GO:0005506,GO:0055114,GO:0009055	CG9438-PA
cce3999.9	0.265781	2.54493	2.97353	1	0.282486	2.67032	3.17193	0.97	Cytochrome P450 6B6	GO:0016705,GO:0043231,GO:0020037,GO:0016020,GO:0031000,GO:0005789,GO:0070330,GO:0017085,GO:0005506,GO:0055114,GO:0009055	CG9438-PA
cce4002.3	0.153157	0.384838	2.20015	1	0	0.619229	4.10097	1	Period circadian protein	GO:0004871,GO:0007619,GO:0007616,GO:0007617,GO:0042745,GO:0009416,GO:0007165,GO:0008062,GO:0060086,GO:0005737,GO:0000122,GO:0005634,GO:0003714,GO:0003712,GO:0048511,GO:0048512,GO:0048148,GO:0042803,GO:0007624,GO:0007623,GO:0007622,GO:0007620,GO:0008134,GO:0042752,GO:0045187,GO:0045892,GO:0045475,GO:0009649,GO:0009266,GO:0008340,GO:0006979,GO:0001306,GO:0045433,GO:0006355,GO:0005515,GO:0043153,GO:…	CG2647-PA
cce4020.5	0.361664	1.15562	2.00776	1	0.181159	0.532407	1.81667	0.99	Leucine-rich repeat-containing protein 48	GO:0005737,GO:0008599,GO:0000164,GO:0005929	CG13125-PA
cce4020.7	1.70316	0.766423	3.18735	0.98	0.732601	0.21978	3.95604	0.96	Leucine-rich repeat-containing protein 48	GO:0006470,GO:0008599	CG40440-PA
cce4023.1	0.3224	1.14192	2.41623	1	0.420875	1.85982	3.31985	1	Unknown	GO:0016772	CG13813-PA
cce4023.2	0.660308	1.38375	2.29148	1	0.477239	1	1.74779	0.97	Gustatory and odorant receptor 24	GO:0007608,GO:0016021,GO:0004984,GO:0008527,GO:0050911,GO:0050912,GO:0007610,GO:0005886,GO:0010037,GO:0008340,GO:0050909,GO:0003031	CG14979-PB
cce4023.4	0.969317	1.98506	2.87566	0.98	1.30514	3.10723	4.48328	0.98	Cyclin-A1-4	GO:0000079,GO:0035186,GO:0005634,GO:0000281,GO:0019901,GO:0016538,GO:0007052,GO:0051301,GO:0005515,GO:0035561,GO:0007067,GO:0010389,GO:0007049	CG5814-PA
cce4041.2	1.0078	0.64615	1.85575	0.99	1.75781	1.0016	4.00844	0.96	Collagen alpha-1(I) chain	GO:0005201,GO:0046872,GO:0005581,GO:0005578	n/a
cce4041.3	0.412541	0.443307	1.20172	0.97	0.619579	0.750188	2.42718	0.97	Unknown	None	n/a
cce4041.4	0.805818	0.474947	2.29953	1	1.19961	0.641711	3.46161	1	Suppressor of lurcher protein 1	GO:0040012,GO:0008328,GO:0001966,GO:0045211,GO:0032589,GO:0045202,GO:0006972,GO:0005886,GO:0016247,GO:0051968,GO:0030054	CG34402-PC
cce4041.6	0.225857	0.292056	1.41978	1	0.187003	0.26648	1.87237	1	Glucose dehydrogenase [FAD, quinone]	GO:0005575,GO:0050660,GO:0016614,GO:0008812,GO:0006066,GO:0005576,GO:0046693,GO:0008364,GO:0006006,GO:0045455,GO:0055114,GO:0016491	CG45065-PA
cce4041.7	0.241047	0.265293	0.976225	1	0.103359	0.281338	1.55666	1	Choline dehydrogenase, mitochondrial	GO:0005575,GO:0050660,GO:0008812,GO:0006066,GO:0005743,GO:0019285,GO:0045455,GO:0055114,GO:0016491	CG45065-PA
cce4053.2	0.172584	0.224941	1.05037	1	0.148038	0.236967	1.09639	1	mRNA cap guanine-N7 methyltransferase	GO:0005845,GO:0036265,GO:0004482,GO:0005634,GO:0006370,GO:0003723	CG3688-PA
cce4053.26	0.96101	1.22735	3.24547	1	1.65017	1.22525	4.67822	1	Venom prothrombin activator trocarin-D	GO:0004252,GO:0044469,GO:0007596,GO:0005575,GO:0003824,GO:0005576,GO:0005509,GO:0016504,GO:0006508,GO:0035807	CG43335-PA
cce4053.28	0.66092	0.574353	1.58046	1	1.16429	0.979948	2.14748	1	Unknown	GO:0030246,GO:0007399	CG15765-PA
cce40846.1	0.255428	0.731801	0.893997	1	0.421941	1.43268	1.76448	1	Trehalase	GO:0015927,GO:0004555,GO:0016323,GO:0005991,GO:0046658	CG9364-PF
cce4090.2	0.418641	0.678442	1.5248	1	0.189663	0.689877	2.22951	1	NADP-dependent malic enzyme	GO:0005737,GO:0046872,GO:0004473,GO:0051287,GO:0004471,GO:0008948,GO:0030431,GO:0008340,GO:0010941,GO:0006108,GO:0055114	CG10120-PB
cce4100.6	0.856751	1.89685	2.68906	1	0.651578	1.47634	1.9273	0.98	Esterase FE4	GO:0005575,GO:0008150,GO:0052689,GO:0008152	CG10175-PD
cce4100.7	0.711565	1.24504	2.1971	1	0.691937	1.02059	1.82376	0.96	Esterase FE4	GO:0052689	CG6018-PA
cce411.4	0.487439	0.586729	1.39436	1	0.4782	0.688694	1.91128	1	Probable chitinase 3	GO:0005737,GO:0005975,GO:0000272,GO:0005576,GO:0008061,GO:0004568,GO:0006030,GO:0006032,GO:0008201	CG1869-PA
cce4115.3	0.186846	0.358744	2.12631	1	0	0.13468	2.76094	1	Hydrocephalus-inducing protein	GO:0021591,GO:0035082,GO:0060438,GO:0007275,GO:0003341,GO:1990718,GO:0002064	n/a
cce4115.4	0.303767	0.312883	1.30061	0.99	0.304136	0.295203	2.53383	1	Hydrocephalus-inducing protein	GO:0021591,GO:0035082,GO:0060438,GO:0007275,GO:0003341,GO:1990718,GO:0002064	n/a
cce4115.7	0.16215	0.316744	2.04003	1	0.104275	0.3102	4.36649	1	Hydrocephalus-inducing protein homolog	GO:0042384,GO:0021591,GO:0060438,GO:0005929,GO:0003341,GO:0002064	n/a
cce4115.8	0.397754	0.585624	1.48552	1	0.257491	0.38996	1.57823	0.99	Nucleolar complex protein 2 homolog	GO:0022008,GO:0003674,GO:0005488,GO:0005730	CG9246-PA
cce4119.8	0.395833	1.30927	1.99725	1	0.500313	1.75273	3.35966	1	Esterase FE4	GO:0005575,GO:0008150,GO:0052689	CG4382-PB
cce4119.9	1.05411	1.35788	2.46301	0.99	1.09001	1.48323	3.6414	0.99	Esterase FE4	GO:0005575,GO:0008150,GO:0052689	CG4382-PB
cce41.2	0.35268	0.358532	1.087	1	0.241984	0.300985	1.03105	0.95	Solute carrier family 25 member 51	GO:0005743,GO:0022857,GO:0016021,GO:0005740,GO:0006810	CG7943-PB
cce4125.10	0.387168	0.945796	1.64086	0.97	0.110742	1.0299	1.61683	0.96	Endonuclease G, mitochondrial	GO:0090502,GO:0043565,GO:0006915,GO:0000001,GO:0035234,GO:0000737,GO:0004521,GO:0004520,GO:0005739,GO:0005743,GO:0006261,GO:0003676,GO:0007286,GO:0006401,GO:0046872,GO:0006309,GO:0042803,GO:0004519	CG8862-PA
cce4125.12	0.39501	0.384345	1.02889	1	0.60864	0.653577	1.46642	1	Unknown	None	n/a
cce4125.14	0.220485	0.444979	0.821808	0.99	0.361011	0.788207	1.61252	0.95	Unknown	None	n/a
cce4125.28	1.02362	0.708661	1.53018	0.97	1.85185	0.514184	2.18676	0.95	Disintegrin and metalloproteinase domain-containing protein 10	GO:0005737,GO:0005794,GO:0006468,GO:0007219,GO:0004222,GO:0016021,GO:0005798,GO:0019901,GO:0007162,GO:0008270,GO:0008593,GO:0006509,GO:0005634,GO:0009986,GO:0008237,GO:0042803	CG1964-PA
cce4125.31	0.379507	0.279886	1.15433	1	0.759734	0.11396	2.33618	0.99	Protein phosphatase 1 regulatory subunit 42	GO:0005737,GO:0008285,GO:0015631,GO:0015630,GO:0016336,GO:0016334,GO:0005813,GO:0045502,GO:0000164,GO:0005815,GO:0003779,GO:0002177,GO:0008599	CG5851-PA
cce4125.33	0.419527	0.400458	1.05263	0.99	0.687285	0.446735	2.11913	0.97	Transmembrane protein 165	GO:0005794,GO:0035751,GO:0043231,GO:0006487,GO:0006874,GO:0016021,GO:0016020,GO:0005765,GO:0032588,GO:0003674,GO:0008150,GO:0032472,GO:0031902,GO:0031901,GO:0010008	CG42542-PE
cce4125.35	0.728755	0.814841	1.50426	1	0.469484	0.737403	1.20001	0.95	Ras-responsive element-binding protein 1	GO:0016318,GO:1903691,GO:0008258,GO:0016607,GO:0035160,GO:0003676,GO:0046329,GO:0007362,GO:2000394,GO:0070062,GO:0000122,GO:1900026,GO:0005634,GO:0005654,GO:0046872,GO:0048749,GO:0005737,GO:0035152,GO:0048190,GO:0033601,GO:0042067,GO:0008594,GO:0045892,GO:0046665,GO:0010634,GO:0007424,GO:0007398,GO:0003700,GO:0005730,GO:0007393,GO:0007391,GO:0007390,GO:0006355,GO:0006351,GO:0008293,GO:0000979	CG12212-PA
cce4130.1	1.5065	1.44683	3.51956	1	3.02381	1.96787	6.6767	1	Down syndrome cell adhesion molecule-like protein Dscam2	GO:0048812,GO:0005887,GO:0005886,GO:0007155,GO:0007156,GO:0042802	CG31190-PE
cce4133.8	0.637959	0.820218	2.36404	1	0.329144	0.51837	1.2598	0.97	Protein turtle	GO:0030537,GO:0008039,GO:0005887,GO:0098632,GO:0098609,GO:0007638,GO:0016199,GO:0045467,GO:0070593,GO:0046331,GO:0007629,GO:0005515,GO:0007155,GO:0007411,GO:0007414,GO:0008344,GO:0048814	CG16857-PA
cce4137.3	0.247692	0.44472	0.86392	1	0.118243	0.503378	0.68018	0.96	E3 ubiquitin-protein ligase RBBP6	GO:0005737,GO:0001701,GO:0035736,GO:0005730,GO:0005694,GO:0005634,GO:0006915,GO:0035264,GO:0000151,GO:0005815,GO:0005654,GO:0016567,GO:0016874,GO:0042787,GO:0008270,GO:0003676,GO:0048568,GO:0022008,GO:0004842,GO:0044822,GO:0061053	CG3231-PA
cce4139.5	0.448338	0.414193	0.985285	1	0.727787	0.589761	1.64767	1	Unknown	GO:0006030,GO:0016810,GO:0005576,GO:0005975,GO:0008061	CG31973-PB
cce414.2	1.70656	1.40968	2.64212	1	2.42404	2.33043	4.28644	0.97	Juvenile hormone esterase	GO:0005575,GO:0004453,GO:0007476,GO:0052689	CG1131-PC
cce4162.4	0.167304	0.389049	1.3081	1	0.095648	0.447072	1.20829	0.99	Chondroitin sulfate synthase 2	GO:0030206,GO:0016021,GO:0005829,GO:0005759,GO:0016757,GO:0047238,GO:0016758,GO:0032580,GO:0046872,GO:0050510	CG43313-PA
cce4166.9	0.566449	0.431373	1.54684	1	0.459318	0.23622	2.53281	0.98	Leucine-rich repeat-containing protein 23	GO:0016336,GO:0008285,GO:0008599,GO:0000164,GO:0016334	CG5851-PA
cce4167.11	0.159649	0.302529	0.891412	1	0.189621	0.348147	0.908197	1	Unknown	GO:0046872	n/a
cce4167.2	0.400882	0.721183	1.29223	1	0.481348	0.936811	2.31549	1	Bile salt-activated lipase	GO:0005737,GO:0005794,GO:0006707,GO:0070062,GO:0030157,GO:0043208,GO:0005829,GO:0045121,GO:0005791,GO:0052689,GO:0004771,GO:0005575,GO:0008150,GO:0008152,GO:0042588,GO:0004622,GO:0043234,GO:0046514,GO:0004806,GO:0050253,GO:0005615	CG10175-PD
cce4167.6	0.476758	0.849157	2.13911	1	0.655933	1.0845	2.24643	1	Esterase E4	GO:0005575,GO:0008150,GO:0052689,GO:0008152	CG10175-PD
cce4167.9	0.186104	0.618797	1.189	1	0.310366	0.954376	1.6077	0.98	Bile salt-activated lipase	GO:0005737,GO:0005794,GO:0006707,GO:0070062,GO:0030157,GO:0043208,GO:0005829,GO:0045121,GO:0005791,GO:0052689,GO:0004771,GO:0005575,GO:0008150,GO:0008152,GO:0042588,GO:0004622,GO:0043234,GO:0046514,GO:0004806,GO:0050253,GO:0005615	CG10175-PD
cce4179.7	0.255171	0.320306	0.821918	1	0.161225	0.302297	0.781943	0.95	Tubulin glycylase 3A	GO:0005737,GO:0070737,GO:0070735,GO:0015630,GO:0018094,GO:0070736,GO:0005874,GO:0004835	CG11323-PA
cce4179.8	0.389984	0.441685	1.92632	1	0.0616143	0.584416	2.43827	1	Tubulin glycylase 3A	GO:0005737,GO:0070737,GO:0070735,GO:0015630,GO:0018094,GO:0070736,GO:0005874,GO:0004835	CG11323-PA
cce419.18	0.531287	0.494186	2.23523	1	0.35524	0.436681	2.288	0.98	Unknown	GO:0008745,GO:0008270,GO:0009253	n/a
cce419.4	0.386584	0.855929	1.20222	1	0.0653595	0.245098	0.454248	0.95	Ubiquitin conjugation factor E4 A	GO:0005737,GO:0034450,GO:0016874,GO:0000151,GO:0016567,GO:0006511,GO:0004842,GO:0000209	CG11070-PA
cce4201.2	1.00775	3.21731	4.52395	1	2.00186	5.34714	7.88673	1	Uridine nucleosidase 1	GO:0045437,GO:0006218,GO:0005829,GO:0072585,GO:0047622,GO:0006152,GO:0047724	CG5418-PA
cce4202.6	0.27933	0.879888	2.76536	1	0	0.840336	4.78992	0.99	Unknown	None	n/a
cce42352.1	0.29036	1.04839	1.76678	1	0	0.756757	2.39362	0.99	Forkhead box protein F1-B	GO:0048566,GO:0030154,GO:0030509,GO:0003677,GO:0043565,GO:0007435,GO:0000122,GO:0005634,GO:0000976,GO:0003690,GO:0008283,GO:0008134,GO:0048745,GO:0007389,GO:0008301,GO:0045893,GO:0001710,GO:0051090,GO:0003700,GO:0003705,GO:0006355,GO:0006357,GO:0045944,GO:0006351,GO:0005667	CG18647-PA
cce4260.6	0.636704	1.4382	3.0412	1	0.337838	1.8018	5.59685	1	Ecdysteroid-regulated 16 kDa protein	GO:0032934,GO:0005615,GO:0015918,GO:0030882,GO:0008039,GO:0001530,GO:0005576,GO:0055092,GO:0045456,GO:0070891,GO:0061057,GO:0042834	CG7291-PA
cce4301.1	1.0453	1.04796	2.7365	1	1.22164	1.59272	4.99818	0.99	Unknown	None	n/a
cce4338.2	0.65961	0.546033	2.04151	1	1.15101	0.615661	2.32697	1	Fatty acid synthase	GO:0006633,GO:0047451,GO:0004320,GO:0008144,GO:0008270,GO:0001649,GO:0016491,GO:0005737,GO:0070062,GO:0016295,GO:0005835,GO:0016020,GO:0071353,GO:0005739,GO:0030879,GO:0005794,GO:0044822,GO:0004315,GO:0016788,GO:0047117,GO:0042587,GO:0005886,GO:0055114,GO:0006084,GO:0042470,GO:0004312,GO:0004313,GO:0016296,GO:0004316,GO:0004317,GO:0004314,GO:0070402,GO:0004319	CG17374-PC
cce4345.8	0.595238	0.972603	2.36407	1	0.383142	0.164609	2.13115	1	Circadian clock-controlled protein	GO:0007623,GO:0005615,GO:0032504	CG10407-PA
cce4365.4	0.191494	1.02709	2.46167	1	0.302755	0.993849	2.39979	1	DNA polymerase catalytic subunit	GO:0008408,GO:0003677,GO:0000166,GO:0003887,GO:0006260,GO:0003676,GO:0042025	n/a
cce437.3	0.722232	0.721925	1.32399	1	1.04685	0.809353	1.544	1	Protein transport protein Sec16B	GO:0070971,GO:0048208,GO:0070973,GO:0007029,GO:0016020,GO:0007030,GO:0017016,GO:0003400,GO:0005789,GO:0034198,GO:0015031,GO:0000139,GO:0070863	CG32654-PI
cce4374.1	0.316365	0.407632	1.1188	1	0.259067	0.260688	2.27824	1	Unknown	GO:0016787,GO:0005829,GO:0007601,GO:0031964,GO:0007629,GO:0048067,GO:0042318,GO:0042416,GO:0003832,GO:0001694,GO:0001692	CG12120-PA
cce4377.2	0.458502	0.541431	1.13289	1	0.529348	0.591108	1.55607	0.95	Neuropilin and tolloid-like protein 2	GO:0040011,GO:0031594,GO:0035187,GO:0032983,GO:0008328,GO:0097482,GO:0051726,GO:0060361,GO:0097106,GO:0035255,GO:0007528,GO:0046331,GO:0003674,GO:0045202,GO:0014069,GO:0043113,GO:0007274,GO:2000312	CG44328-PB
cce4377.3	0.712378	0.814782	2.26477	1	0.356506	1.29011	2.71836	0.97	Lipase member H-B	GO:0006644,GO:0006629,GO:0032504,GO:0016020,GO:0052689,GO:0016042,GO:0005576,GO:0022008,GO:0004620,GO:0005615	CG14034-PB
cce4377.6	0.92673	0.805958	2.08805	1	1.0879	1.0247	2.67447	0.99	Myrosinase 1	GO:0019137,GO:0046872,GO:0005975,GO:0004553	CG9701-PA
cce4379.1	1.0754	2.04813	2.56922	1	2.45642	4.7132	5.65849	1	Unknown	GO:0042302	CG10625-PH
cce4384.3	4.3537	3.55164	7.12197	0.99	5.49313	3.87288	10.6318	1	Cuticle protein 2	GO:0005214,GO:0040003,GO:0042302,GO:0008010,GO:0031012	CG8638-PA
cce440.1	0.810811	2.93662	3.41558	1	0.683761	3.6244	4.31106	0.95	Cytochrome P450 4C1	GO:0016705,GO:0043231,GO:0020037,GO:0016020,GO:0005789,GO:0070330,GO:0005506,GO:0055114,GO:0009055	CG1438-PA
cce440.11	0.982091	0.683971	4.20735	1	1.85185	0.712025	6.33007	1	Endocuticle structural glycoprotein SgAbd-2	GO:0005214,GO:0040003,GO:0042302,GO:0008010,GO:0031012	CG30045-PB
cce440.13	0.557743	0.826772	1.69291	0.99	0.591716	0.710059	2.72189	0.96	Endocuticle structural glycoprotein SgAbd-2	GO:0040003,GO:0005214,GO:0008010,GO:0031012,GO:0022008,GO:0042302	CG8515-PA
cce440.17	0.525594	1.24541	1.67888	1	0.743027	1.79113	2.33251	1	Larval cuticle protein LCP-22	GO:0040003,GO:0005214,GO:0008011,GO:0008010,GO:0031012,GO:0042302	CG3440-PA
cce440.18	0.392577	1.09208	2.49465	1	0.643087	1.2701	3.45123	0.95	Larval cuticle protein LCP-22	GO:0040003,GO:0005214,GO:0008011,GO:0008010,GO:0031012,GO:0042302	CG3440-PA
cce440.19	0.747198	1.52864	1.9946	1	1.15265	2.07788	3.69938	1	Larval cuticle protein LCP-22	GO:0040003,GO:0005214,GO:0008011,GO:0008010,GO:0031012,GO:0042302	CG3440-PA
cce440.20	0.446429	0.776996	3.37534	1	0	0.238745	3.24763	0.99	Larval cuticle protein LCP-22	GO:0040003,GO:0005615,GO:0032504,GO:0005214,GO:0008010,GO:0031012,GO:0042302	CG18348-PA
cce44068.7	1.44804	1.73548	3.00105	1	2.11708	2.3247	4.78007	1	Coagulation factor X	GO:0004252,GO:0030335,GO:0005796,GO:0007598,GO:0044267,GO:0007597,GO:0007596,GO:0017187,GO:0005788,GO:0005576,GO:0005543,GO:0005509,GO:0005886,GO:0006508,GO:0031233,GO:0051897,GO:0043687	CG5390-PA
cce440.7	0.45045	1.51351	3.27027	1	0	0.650407	3.41463	0.97	Endocuticle structural glycoprotein ABD-5	GO:0005214,GO:0040003,GO:0042302,GO:0008010,GO:0031012	CG32405-PA
cce44.13	1.10307	2.29695	3.01051	1	1.48384	2.99494	3.78282	0.99	Chymotrypsin-like elastase family member 2A	GO:0004252,GO:0005576,GO:0061436,GO:0006508	CG31326-PA
cce4439.1	0.0543183	1.2332	1.2614	1	0	2.38241	2.3862	0.97	Unknown	None	n/a
cce4439.7	0.619332	1.65518	2.32325	1	1.09562	2.49425	4.11473	1	Protein phosphatase 1 regulatory subunit 15A	GO:0005783,GO:0006915,GO:0005789,GO:0005741,GO:0008157,GO:0006417	CG3825-PA
cce44.4	0.32235	0.763016	1.34173	1	0.286738	0.904494	1.64103	0.97	Armadillo repeat-containing protein 6 homolog	GO:0005575,GO:0003674,GO:0008150	CG5721-PA
cce4449.8	0.503297	0.687993	1.13502	1	0.329861	0.225461	0.89012	0.98	Metal transporter CNNM2	GO:0030554,GO:0016021,GO:0006873,GO:0016323,GO:0005575,GO:0015693,GO:0003674,GO:0005509,GO:0010960	CG42595-PE
cce44.5	1.19557	4.33619	4.93398	1	2.62594	6.97481	8.1672	0.96	Alpha-tocopherol transfer protein	GO:0032502,GO:0008431,GO:0005770,GO:0051180,GO:0046909,GO:0005215,GO:0005829,GO:0006810,GO:0090212,GO:0019842,GO:0005546,GO:0005622,GO:0043325,GO:0042360,GO:0060548,GO:0051452,GO:0009268,GO:0009636,GO:0001892,GO:0007584	CG2663-PA
cce4455.1	0.387597	0.781395	2.07442	1	0.0931099	0.740223	2.00186	0.99	Glutamyl aminopeptidase	GO:0004177,GO:0042277,GO:0008283,GO:0016021,GO:0006725,GO:0003081,GO:0031983,GO:0008270,GO:0012506,GO:0070006,GO:0006508,GO:0016477,GO:0008237	CG32473-PC
cce4455.2	0.281242	0.707303	1.14502	1	0.256975	0.50089	1.36552	0.98	Glutamyl aminopeptidase	GO:0004177,GO:0008283,GO:0016021,GO:0003081,GO:0008270,GO:0070006,GO:0006508,GO:0016477,GO:0008237	CG8774-PA
cce4455.3	0.442708	0.790933	1.62783	0.99	0.391236	1.30029	3.02303	0.95	Leucyl-cystinyl aminopeptidase	GO:0017046,GO:0004177,GO:0033227,GO:0038166,GO:0043229,GO:0008270,GO:0032593,GO:0048169,GO:0008237,GO:0005737,GO:0031982,GO:0016021,GO:0006508,GO:0048471,GO:0043025,GO:0009986,GO:0010813,GO:0005886,GO:0043231,GO:0045777,GO:0009725,GO:0001595,GO:0043171	CG8773-PB
cce446.5	0.484027	0.312429	1.18127	1	0.484496	0.290698	1.57134	0.97	Armadillo repeat-containing protein 7	GO:0005737,GO:0005488,GO:0008152,GO:0016491	CG14881-PA
cce4467.2	0.546652	0.419762	0.784389	1	0.922991	0.702905	1.32081	1	Unknown	None	n/a
cce447.16	0.811843	1.04253	3.35052	1	0.985663	1.16919	3.20428	1	Myrosinase 1	GO:0019137,GO:0046872,GO:0005975,GO:0004553	CG9701-PA
cce447.17	0.252343	1.31939	3.04013	1	0.21645	1.2987	4.53824	1	Myrosinase 1	GO:0019137,GO:0046872,GO:0005975,GO:0004553	CG9701-PA
cce447.18	1.08635	1.65093	2.63205	1	1.41478	1.86332	3.25646	1	Lactase-phlorizin hydrolase	GO:0017042,GO:0005903,GO:0044281,GO:0042594,GO:0010040,GO:0044245,GO:0010045,GO:0001666,GO:0016020,GO:0016740,GO:0010288,GO:0016324,GO:0007584,GO:0045471,GO:0005887,GO:0005886,GO:0043627,GO:0009744,GO:0000016,GO:0005975,GO:0042493,GO:0004553	CG9701-PA
cce447.20	1.02041	2.34562	3.07758	1	1.30672	3.63284	4.21417	0.95	Myrosinase 1	GO:0019137,GO:0046872,GO:0005975,GO:0004553	CG9701-PA
cce4477.2	0.954364	1.1408	2.93144	1	1.47135	1.37642	4.13116	1	Ecdysteroid UDP-glucosyltransferase	GO:0016758,GO:0015020,GO:0008152	CG15661-PA
cce4477.5	0.542345	1.2541	5.31274	1	0.501253	1.64773	8.61635	1	Ecdysteroid UDP-glucosyltransferase	GO:0016758,GO:0003851,GO:0008152	CG17322-PC
cce447.9	0.646938	1.18422	2.30454	1	0.595925	1.53954	2.72048	1	ATP-dependent RNA helicase DDX24	GO:0016070,GO:0005730,GO:0044822,GO:0016020,GO:0004004,GO:0003724,GO:0010501,GO:0005524,GO:0003729	CG9143-PA
cce44794.1	1.3089	1.21728	3.14136	1	1.31234	1.77165	4.88189	0.95	Insulin receptor	GO:0048589,GO:0007390,GO:0008585,GO:0007296,GO:0010042,GO:0010310,GO:0016021,GO:0004713,GO:0042127,GO:0014823,GO:2000252,GO:0051290,GO:0019901,GO:0019903,GO:0007285,GO:0019904,GO:0007446,GO:0042327,GO:0043231,GO:0005829,GO:0031667,GO:0032410,GO:0010629,GO:0043423,GO:0016049,GO:0005520,GO:0034612,GO:0005524,GO:0007626,GO:0007623,GO:2000377,GO:0043559,GO:0031405,GO:0033574,GO:0005009,GO:0030307,GO:…	CG18402-PA
cce4480.3	0.727672	0.737671	1.42402	1	0.267086	0.364767	0.785295	1	Vacuolar protein sorting-associated protein 13B	GO:0015031	CG15523-PA
cce4480.5	0.436228	0.627897	1.3163	1	0.665004	0.493733	1.72493	1	Unknown	None	CG15523-PA
cce4481.2	0.469784	0.778347	1.75315	1	0.25641	0.985577	2.01282	0.99	UDP-glucuronosyltransferase 2B31	GO:0043231,GO:0052696,GO:0016021,GO:0009813,GO:0005789,GO:0032870,GO:0008152,GO:0015020	CG10178-PA
cce4483.4	1.17827	1.09987	1.91021	1	1.30126	1.43139	2.62881	1	G-protein coupled receptor 64	GO:0007218,GO:0070062,GO:0016324,GO:0016021,GO:0004930,GO:0007186,GO:0009986	CG11318-PA
cce4483.7	0.523629	1.01529	2.03257	1	0.207012	0.730499	0.879335	1	Vacuolar protein sorting-associated protein 13D	GO:0070062,GO:0006623,GO:0045053,GO:0005623,GO:0019898,GO:0005622,GO:0005875,GO:0016192	CG32113-PB
cce44925.1	0.903294	0.663338	2.49978	1	1.11821	0.257511	2.33119	0.96	Coiled-coil domain-containing protein 174	None	CG7183-PA
cce44925.3	0.17533	0.2006	0.6442	1	0.201176	0.205761	0.560062	0.98	RNA exonuclease 1 homolog	GO:0005654,GO:0004527,GO:0003676	CG12877-PC
cce44925.4	0.518887	0.556137	0.9852	1	0.276594	0.325933	0.496001	0.97	Histone-lysine N-methyltransferase trithorax	GO:0008023,GO:0051568,GO:0008270,GO:0003677,GO:0007411,GO:0032968,GO:0005875,GO:0008354,GO:0043565,GO:0005634,GO:0007275,GO:0016571,GO:0042800,GO:0043966,GO:0048096,GO:0008157,GO:2001020,GO:0044212,GO:0003700,GO:0005700,GO:0035097,GO:0006351,GO:0003682,GO:0044665	CG8651-PD
cce4498.2	0.301609	0.563003	0.824397	0.98	0.570087	0.744467	1.69685	0.95	Glutamine-rich protein 2	GO:0005575,GO:0003674,GO:0008150	CG10869-PA
cce4500.1	0.673653	1.18263	1.56499	1	0.474763	0.7009	1.45898	0.97	Disintegrin and metalloproteinase domain-containing protein 11	GO:0006509,GO:0016021,GO:0004222,GO:0008270	CG42252-PJ
cce4511.10	1.52905	1.04358	3.24924	0.98	0	0.344828	3.48276	1	Major royal jelly protein 2	GO:0048067,GO:0005576,GO:0042438,GO:0016853	CG9891-PA
cce4515.1	0.868878	0.758361	3.4512	1	1.54211	0.915822	6.19266	1	Uncharacterized oxidoreductase SSP0419	GO:0016614,GO:0008152,GO:0016491	CG12171-PA
cce4515.2	0.389772	0.706697	2.02838	1	0.514981	0.926454	3.12205	1	Unknown	GO:0032027,GO:0005515	CG13544-PA
cce45208.1	0.834824	1.20751	4.40668	1	1.6129	1.69355	9.94624	1	Unknown	None	n/a
cce4544.2	0.386867	0.526976	1.2087	1	0.125549	0.706215	1.78908	1	Pyruvate kinase	GO:0030955,GO:0000287,GO:0043186,GO:0016310,GO:0005829,GO:0005811,GO:0007525,GO:0007520,GO:0004743,GO:0006096,GO:0005524	CG7070-PA
cce4544.3	0.519169	0.633439	1.02141	0.99	0.479616	0.401103	1.42436	0.97	Protein AAR2 homolog	None	CG12320-PA
cce4546.1	0.501463	0.939716	1.3556	1	0.41806	0.685746	1.06534	0.97	Unknown	GO:0005575,GO:0003674,GO:0006886,GO:0007476,GO:0017137	CG43340-PM
cce456.9	0.540787	0.445661	1.43862	1	0.508607	0.269953	1.17762	0.95	Unknown	None	n/a
cce4575.1	0.198911	0.182161	1.19975	1	0.125668	0.150801	1.0776	1	PDZ domain-containing protein 2	GO:0048749,GO:0005737,GO:0005911,GO:0016324,GO:0005634,GO:0005576,GO:0003674,GO:0005912,GO:0005515,GO:0007155,GO:0005783	CG6741-PB
cce4599.6	0.403944	0.582061	1.44402	1	0.45819	0.795287	2.1464	1	Schwannomin-interacting protein 1	GO:0005737	CG5375-PB
cce46063.1	1.16342	0.996377	2.51799	1	0.650407	1.56921	3.1629	0.96	Alpha-tocopherol transfer protein-like	GO:0016020,GO:0005215,GO:0008431,GO:0006810,GO:0005622	CG2663-PA
cce46.1	2.25657	1.54051	4.01208	1	2.97365	2.24359	6.19836	0.99	Serine proteinase stubble	GO:0004252,GO:0007010,GO:0016021,GO:0051017,GO:0035220,GO:0005576,GO:0005886,GO:0006508	CG40160-PA
cce462.18	0.798638	1.03299	2.44567	1	1.21855	0.966981	3.88365	1	Zinc finger protein 514	GO:0035075,GO:0046872,GO:0003700,GO:0005634,GO:0007552,GO:0006355,GO:0010977,GO:0006351,GO:0003676,GO:0003677,GO:0045316	CG45074-PB
cce462.25	0.668024	0.674605	1.18051	1	0.267686	0.379991	0.985656	1	Lysosomal Pro-X carboxypeptidase	GO:0005764,GO:0006508,GO:0004180,GO:0004185,GO:0008236	CG2493-PA
cce462.26	0.744637	1.10954	1.60413	0.99	0.219024	0.68692	1.40711	0.96	Lysosomal Pro-X carboxypeptidase	GO:0004180,GO:0004185,GO:0005764,GO:0043535,GO:0005515,GO:0006508,GO:0008236	CG2493-PA
cce4623.1	1.2741	2.15054	4.95775	1	1.86722	4.49219	9.37003	1	Unknown	GO:0007156,GO:0097206,GO:0005886,GO:0030036,GO:0005917,GO:0036059,GO:0007523,GO:0061321,GO:0007155,GO:0005515,GO:0007286,GO:0007520,GO:0007157,GO:0001745	CG33141-PB
cce4642.3	0.427664	1.78886	2.94721	1	0.587372	3.24156	5.68282	1	Unknown	None	n/a
cce4649.5	0.274558	0.357798	1.36632	1	0.0610501	0.266348	1.12497	0.97	Lamin-B receptor	GO:0016628,GO:0005637,GO:0016021,GO:0005635,GO:0004872,GO:0003677,GO:0005521	CG17952-PC
cce4652.8	1.61827	0.851947	2.02168	1	1.97548	1.13234	2.83426	0.98	Band 4.1-like protein 4	GO:0003779,GO:0005856,GO:0005737,GO:0008092	CG34347-PB
cce4653.7	0.578339	0.404531	1.95953	1	0.315956	0.097371	2.04931	0.96	Coiled-coil domain-containing protein 124	GO:0005737,GO:0030496,GO:0051301,GO:0007049,GO:0005815	CG6013-PA
cce4653.8	0.522352	0.41363	1.61565	1	0.802334	0.743982	1.97301	0.95	Diphthamide biosynthesis protein 2	GO:0005737,GO:0017183	CG7265-PA
cce46581.1	0.833333	0.955805	1.81195	0.96	0	0.634585	1.499	0.99	Very low-density lipoprotein receptor	GO:0048082,GO:0038026,GO:0038025,GO:0016020,GO:0071222,GO:0034447,GO:0048306,GO:0042493,GO:0021517,GO:0007613,GO:0005905,GO:0032869,GO:0030229,GO:0021987,GO:0001948,GO:0040003,GO:0045177,GO:1900006,GO:0000122,GO:0016021,GO:0006869,GO:0005509,GO:0034436,GO:0034437,GO:0048471,GO:0007584,GO:0034361,GO:0043235,GO:0016324,GO:0009986,GO:0071456,GO:0034189,GO:0005886,GO:0042149,GO:0030100,GO:0034185,GO:…	CG42611-PA
cce466.1	0.65508	0.555864	1.35592	1	0.644122	0.489728	1.74992	1	Scavenger receptor class B member 1	GO:0034375,GO:0006898,GO:0015914,GO:0043691,GO:0005901,GO:0051000,GO:0042157,GO:0070328,GO:0032497,GO:0010867,GO:0050764,GO:0030666,GO:0070062,GO:0010886,GO:0016020,GO:0005545,GO:0043654,GO:0001530,GO:0010899,GO:0035461,GO:0001786,GO:0006702,GO:0008035,GO:0006707,GO:0035071,GO:0015920,GO:0005215,GO:0009986,GO:0042060,GO:0006952,GO:0043534,GO:0005887,GO:0005886,GO:0007155,GO:0042632,GO:0034185,GO:…	CG3829-PA
cce466.6	1.31675	1.68928	2.49421	1	2.2694	3.44628	5.16618	0.97	Unknown	None	n/a
cce4683.2	0.560224	0.378151	3.34734	1	0.893796	0.504732	5.40484	1	Cytochrome P450 6a2	GO:0004497,GO:0016020,GO:0043231,GO:0020037,GO:0016705,GO:0031000,GO:0005789,GO:0046680,GO:0017085,GO:0005506,GO:0055114,GO:0009055	CG9438-PA
cce4683.3	0.935374	0.755102	3.80952	1	1.32924	1.04294	6.17587	1	Cytochrome P450 6l1	GO:0004497,GO:0016020,GO:0043231,GO:0020037,GO:0016705,GO:0005789,GO:0042742,GO:0005506,GO:0055114,GO:0009055	CG2397-PA
cce4686.13	0.988468	0.671366	3.13712	1	1.9802	1.51515	6.65	1	Cytochrome P450 4V2	GO:0004497,GO:0016020,GO:0043231,GO:0020037,GO:0016021,GO:0016705,GO:0005789,GO:0006694,GO:0005506,GO:0010430,GO:0055114,GO:0009055	CG11715-PA
cce46922.1	1.2894	1.27507	5.50143	1	2.15517	1.33621	8.99425	0.97	Androgen-induced gene 1 protein	GO:0016021	CG3625-PB
cce47004.6	0.316928	0.514541	1.15958	0.96	0.448934	0.841751	2.58698	0.97	Hydrocephalus-inducing protein homolog	GO:0042384,GO:0021591,GO:0060438,GO:0005929,GO:0003341,GO:0002064	n/a
cce4701.1	0.37268	0.521106	1.1807	1	0.193632	0.36439	0.659653	1	Zinc finger MYM-type protein 3	GO:0043234,GO:0022604,GO:0007010,GO:0006697,GO:0016233,GO:0005634,GO:0005705,GO:0000792,GO:0006355,GO:0000791,GO:0006357,GO:0008270,GO:0005515,GO:0035012,GO:0022008,GO:0003682,GO:0003677	CG5965-PB
cce470.5	0.581529	1.14659	1.40311	1	0.110345	0.163629	0.269114	0.97	Serine/threonine-protein kinase mTOR	GO:0009594,GO:0030425,GO:0005789,GO:0035264,GO:0051897,GO:0043200,GO:0042331,GO:0051496,GO:0016020,GO:0030307,GO:0045859,GO:0007281,GO:0031669,GO:2001023,GO:0045793,GO:0045792,GO:0050731,GO:0005829,GO:0051219,GO:0010507,GO:0043022,GO:0051534,GO:0090070,GO:0001156,GO:0010628,GO:0016605,GO:0016049,GO:0032095,GO:0006207,GO:0008406,GO:0071456,GO:0045727,GO:0043025,GO:0007584,GO:0005524,GO:0016301,GO:…	CG5092-PB
cce4726.2	1.05536	1.52035	1.89702	1	0.983649	1.37326	1.74341	0.99	Xanthine dehydrogenase/oxidase	GO:0050660,GO:0016614,GO:0008762,GO:0043546,GO:0009115,GO:0051536,GO:0051537,GO:0005777,GO:0030151,GO:0006144,GO:0055086,GO:0034418,GO:0004855,GO:0004854,GO:0005506,GO:0044281,GO:0005829,GO:0055114,GO:0009055	CG6045-PA
cce4727.2	0.477653	0.504094	1.57114	1	0.896057	0.6298	2.77266	1	Trehalase	GO:0015927,GO:0004555,GO:0016323,GO:0005991,GO:0046658	CG9364-PF
cce4727.4	0.534649	0.564885	1.22192	1	0.402726	0.297619	0.94211	0.96	Zinc metalloprotease ZmpB	GO:0004222,GO:0005618,GO:0009986,GO:0005576,GO:0009405,GO:0008270,GO:0016021	n/a
cce4773.11	0.232558	4.07412	5.91475	1	0	6.60732	12.0917	1	Fatty acid synthase	GO:0006633,GO:0047451,GO:0016295,GO:0005835,GO:0004320,GO:0016296,GO:0016788,GO:0004317,GO:0004312,GO:0004313,GO:0047117,GO:0004316,GO:0008270,GO:0004314,GO:0004315,GO:0004319,GO:0055114,GO:0016491	CG17374-PC
cce4773.13	0.130741	3.57522	6.0108	1	0.0682361	5.10791	8.55556	1	Fatty acid synthase	GO:0006633,GO:0047451,GO:0004314,GO:0004313,GO:0005835,GO:0004320,GO:0016295,GO:0016296,GO:0016788,GO:0004317,GO:0004312,GO:0003824,GO:0047117,GO:0004316,GO:0008270,GO:0008152,GO:0004315,GO:0004319,GO:0055114,GO:0016491	CG17374-PC
cce4773.8	0.158579	2.84491	3.2921	1	0.0952381	4.02619	5.31429	1	Unknown	GO:0006633,GO:0005835,GO:0016788,GO:0004312,GO:0008270,GO:0055114,GO:0016491	CG17374-PC
cce4773.9	0.301075	2.9065	5.24551	1	0.387597	4.7483	10.5008	1	Fatty acid synthase	GO:0006633,GO:0047451,GO:0008144,GO:0008270,GO:0001649,GO:0016491,GO:0070062,GO:0016295,GO:0005835,GO:0004320,GO:0071353,GO:0005739,GO:0030879,GO:0042802,GO:0042803,GO:0005794,GO:0044822,GO:0004315,GO:0016788,GO:0047117,GO:0042587,GO:0005886,GO:0055114,GO:0008610,GO:0006084,GO:0042470,GO:0005829,GO:0004312,GO:0004313,GO:0016296,GO:0004316,GO:0004317,GO:0004314,GO:0070402,GO:0004319	CG17374-PC
cce4787.7	1.16286	1.27599	1.59998	1	0.132802	0.230533	0.3343	1	Ryanodine receptor 44F	GO:0072347,GO:0005219,GO:0006936,GO:0006874,GO:0016021,GO:0070588,GO:0006816,GO:0005789,GO:0033017,GO:0060047,GO:0005509,GO:0035206,GO:0007275,GO:0005875	CG10844-PI
cce4791.5	0.324922	0.936958	1.35188	1	0.36774	0.389258	1.19474	1	Cytoskeleton-associated protein 5	GO:0000086,GO:0035371,GO:0007411,GO:0007067,GO:0000922,GO:0005875,GO:0051301,GO:0007344,GO:0000022,GO:0007029,GO:0005813,GO:0090063,GO:0016020,GO:0007143,GO:0048477,GO:0051297,GO:0043234,GO:0015631,GO:0000278,GO:0016325,GO:0008017,GO:0031122,GO:0007051,GO:0007264,GO:0045450,GO:0006996,GO:0050658,GO:0007017,GO:0030951,GO:0005829,GO:0005515	CG5000-PD
cce4792.7	0.318246	0.351042	0.83703	0.99	0.424628	0.576338	1.41813	0.98	Nucleoporin GLE1	GO:0005643,GO:0015031,GO:0016973,GO:0003674,GO:0005739	CG14749-PA
cce4799.5	0.495442	1.25446	2.42965	0.99	0.47619	1.69643	4.99405	1	Zinc finger protein ZPR1	GO:0001833,GO:0045927,GO:0032797,GO:1990261,GO:0030426,GO:0035149,GO:0030424,GO:0010628,GO:0000226,GO:0008270,GO:0005737,GO:0043204,GO:0007430,GO:0005730,GO:0005634,GO:0005654,GO:0006360,GO:0048471,GO:0043025,GO:0008380,GO:0033120,GO:0061564,GO:0021510,GO:0042023,GO:0071931,GO:0042307,GO:0071364,GO:0097504,GO:0001834,GO:0031641,GO:0030576,GO:2000672,GO:0015030,GO:1902742,GO:0006397	CG9060-PA
cce481.11	0.493769	0.419094	1.08812	1	0.470478	0.374425	0.877131	0.99	Bromodomain adjacent to zinc finger domain protein 1A	GO:0006333,GO:0008270,GO:0031497,GO:0003677,GO:0008544,GO:0000228,GO:0042766,GO:0007517,GO:0016590,GO:0008623,GO:0005634,GO:0004402,GO:0006261,GO:0048666,GO:0043462,GO:0045892,GO:0016584,GO:0031445,GO:0006338,GO:0007399,GO:0006334,GO:0016589,GO:0006355,GO:0048813,GO:0006351,GO:0005515	CG1966-PA
cce481.2	0.521648	0.66291	1.80013	1	0.352941	0.927961	3.31576	1	Radial spoke head protein 4 homolog A	GO:0005856,GO:0007017,GO:0005730,GO:0035082,GO:0008017,GO:0005654,GO:0001534,GO:0003341,GO:0005634,GO:0005875	CG3121-PA
cce4819.2	0.993436	0.955559	1.70744	1	2.08333	2.34224	4.22947	1	Unknown	None	n/a
cce483.7	0.409716	0.831995	1.61592	1	0.68072	1.15983	2.67367	1	Putative E3 ubiquitin-protein ligase UBR7	GO:0016874,GO:0004842,GO:0008270,GO:0016567	CG15141-PA
cce48421.2	0.894843	0.813942	1.6001	1	1.45797	1.0568	1.81227	0.99	Unknown	GO:0030239	CG14168-PG
cce4855.2	0.456323	0.697523	1.30813	1	0.130463	0.254403	1.04371	0.96	Putative fatty acyl-CoA reductase CG8306	GO:0080019,GO:0006629,GO:0016021,GO:0005777,GO:0012505,GO:0050062,GO:0010025,GO:0035336	CG8306-PA
cce4868.13	1.0236	1.31775	1.96309	1	0.831526	0.649205	2.35363	1	GPI transamidase component PIG-S	GO:0003923,GO:0005575,GO:0042765,GO:0042996,GO:0016255,GO:0045313	CG44255-PC
cce488.12	0.778421	0.812183	1.77778	0.99	0.434783	0.685976	2.09603	1	Zinc carboxypeptidase A 1	GO:0006508,GO:0022008,GO:0005615,GO:0004181,GO:0008270	CG17633-PA
cce488.6	1.43995	2.21694	4.0094	0.99	2.67035	3.824	7.61659	1	Unknown	None	n/a
cce488.7	0.490196	1.79688	2.95037	1	0.368324	1.33517	3.5175	0.99	Bilin-binding protein	GO:0005576,GO:0018298,GO:0031409	n/a
cce488.8	1.21017	1.08456	2.43873	0.98	1.7035	1.79558	4.03315	0.97	Bilin-binding protein	GO:0005576,GO:0018298,GO:0031409	n/a
cce49.2	0.606469	1.63073	1.93172	0.96	0.944669	3.17814	4.18354	0.96	Plasminogen activator inhibitor 2	GO:0005737,GO:0042730,GO:0060570,GO:0005615,GO:0007596,GO:0043066,GO:0005576,GO:0030162,GO:0005886,GO:0004867,GO:0010951,GO:0004869,GO:0010955,GO:0005783	CG9453-PB
cce49.3	0.523367	0.321441	1.25422	1	0.619332	0.386184	1.50879	1	Antithrombin-III	GO:0007584,GO:0050728,GO:0005615,GO:2000266,GO:0002020,GO:0007596,GO:0072562,GO:0005576,GO:0005886,GO:0004867,GO:0010951,GO:0045861,GO:0035009,GO:0008201,GO:0070062	CG6680-PA
cce49.4	0.734259	0.739288	1.62543	1	1.44928	1.38587	2.56643	1	Serpin A3-4	GO:0005615,GO:0031410,GO:0042583,GO:0004867,GO:0010951,GO:0045861,GO:0035009	CG6680-PA
cce4981.3	0.176803	0.251061	1.03725	1	0.0707714	0.127389	0.736023	0.98	Carboxypeptidase Q	GO:0005737,GO:0005794,GO:0005783,GO:0004180,GO:0043171,GO:0005764,GO:0042803,GO:0070573,GO:0006508,GO:0046872,GO:0005615	n/a
cce4982.1	1.10966	1.61445	2.97505	1	1.68703	2.51309	4.20303	1	Hemicentin-2	GO:0005604,GO:0050896,GO:0007606,GO:0005575,GO:0005576,GO:0003674,GO:0005938,GO:0030054,GO:0005509	CG33996-PB
cce4986.3	0.862919	4.07544	5.38462	1	1.18519	6.60741	9.01037	1	27 kDa hemolymph protein	GO:0005576	CG14629-PA
cce4993.4	0.552513	1.46472	1.79053	1	0.980392	2.58493	2.9033	0.99	Cytochrome P450 9e2	GO:0004497,GO:0016705,GO:0043231,GO:0020037,GO:0016020,GO:0035220,GO:0005789,GO:0005506,GO:0055114,GO:0009055	CG11466-PA
cce4993.7	0.484823	0.448988	0.966835	1	0.464135	0.462025	1.37131	1	Cilia- and flagella-associated protein 52	GO:0005737,GO:0005575,GO:0008150,GO:0005515,GO:0003674,GO:0042995	CG10064-PA
cce5002.5	2.06667	2.22093	3.29166	0.98	2.1021	1.52633	3.66943	0.98	Venom carboxylesterase-6	GO:0032504,GO:0030728,GO:0005615,GO:0007618,GO:0007619,GO:0046008,GO:0019953,GO:0052689,GO:0042811,GO:0005576,GO:0046693,GO:0046662,GO:0046692	CG6917-PA
cce5005.11	0.705645	1.57762	2.82258	1	0.40404	1.62121	3.47475	0.97	Unknown	None	n/a
cce5007.4	0.625301	1.51515	2.91967	1	1.16448	3.18777	6.22999	1	Unknown	None	n/a
cce5007.6	0.561798	1.34123	2.59615	1	0	1.53815	2.62547	0.99	Unknown	None	CG13288-PC
cce5036.4	1.05232	2.2266	2.83026	1	1.429	3.32851	4.26756	1	Juvenile hormone esterase	GO:0005575,GO:0004453,GO:0008150,GO:0052689	CG4382-PB
cce504.14	0.313087	0.710708	1.82008	1	0.501253	0.770677	2.87594	1	Fatty acyl-CoA reductase 1	GO:0005778,GO:0080019,GO:0016021,GO:0005777,GO:0050062,GO:0010025,GO:0046474,GO:0035336,GO:0008611	CG5065-PA
cce504.15	0.750103	1.62145	2.50719	1	0.555556	1.94444	3.41975	1	Putative fatty acyl-CoA reductase CG5065	GO:0005778,GO:0080019,GO:0016021,GO:0005777,GO:0050062,GO:0010025,GO:0035336,GO:0008611	CG5065-PA
cce504.16	1.04167	1.21094	5.01302	1	1.17647	0.941176	6	0.96	Putative fatty acyl-CoA reductase CG5065	GO:0005778,GO:0080019,GO:0016021,GO:0005777,GO:0050062,GO:0010025,GO:0035336,GO:0008611	CG1441-PA
cce504.18	1.26283	1.18583	3.47774	1	1.62206	1.1652	5.0398	1	Fatty acyl-CoA reductase 1	GO:0005778,GO:0080019,GO:0016021,GO:0005777,GO:0050062,GO:0010025,GO:0046474,GO:0035336,GO:0008611	CG5065-PA
cce504.8	0.616853	1.27793	2.95391	1	0.506639	1.75052	3.87841	1	Fatty acyl-CoA reductase 1	GO:0005778,GO:0080019,GO:0016021,GO:0005777,GO:0050062,GO:0010025,GO:0046474,GO:0035336,GO:0008611	CG5065-PA
cce5061.8	0.448758	0.835942	2.04341	1	0.344612	1.29229	2.37782	1	Acetylcholinesterase	GO:0042135,GO:0052689,GO:0005575,GO:0008150,GO:0045202,GO:0008152,GO:0003990,GO:0030054	CG10175-PD
cce5061.9	0.301205	0.635593	2.49596	1	0.549645	1.05677	4.82878	1	EF-hand domain-containing family member B	GO:0005509	n/a
cce5072.3	0.506385	0.781041	1.66445	0.99	0.198413	0.76244	2.42086	0.99	Unknown	None	CG8813-PA
cce5072.6	0.342075	0.537634	2.04431	1	0.342466	0.745071	2.73965	0.99	Endoplasmic reticulum-Golgi intermediate compartment protein 2	GO:0005737,GO:0005794,GO:0006888,GO:0043231,GO:0005793,GO:0005730,GO:0016021,GO:0016020,GO:0033116,GO:0005789,GO:0003674,GO:0005634,GO:0030134	CG4293-PB
cce5072.7	0.398166	0.780873	1.074	1	0.561188	0.819929	1.41122	1	Unknown	None	CG30015-PC
cce5072.9	0.264178	0.463191	1.2023	1	0.211416	0.465116	1.45877	1	Yemanuclein-alpha	GO:0001940,GO:0005634,GO:0035042,GO:0005654,GO:0003700,GO:0006357,GO:0042585,GO:0003677,GO:0048477,GO:0007143,GO:0000776,GO:0000777	CG14513-PB
cce509.20	0.932741	1.4299	2.27876	1	0.572082	0.766729	2.01718	0.99	Cytochrome P450 4d2	GO:0004497,GO:0016705,GO:0043231,GO:0020037,GO:0016020,GO:0005789,GO:0005506,GO:0055114,GO:0009055	CG3466-PA
cce509.7	0.628492	0.838048	1.65613	0.97	0.209644	0.169996	1.24525	1	UDP-glucuronic acid decarboxylase 1	GO:0050662,GO:0048040,GO:0033320,GO:0016021,GO:0044237,GO:0003824,GO:0051262,GO:0005739,GO:0070403,GO:0008460,GO:0032580,GO:0042803,GO:0070062	CG7979-PA
cce5114.3	0.693679	0.388644	1.7489	1	1.3303	0.773366	3.21616	1	Unknown	None	n/a
cce511.6	0.383446	0.759619	1.22372	1	0.0992063	0.0714286	0.611111	0.99	V-type proton ATPase 116 kDa subunit a isoform 1	GO:0008021,GO:0048388,GO:0000220,GO:0009416,GO:0045202,GO:0051452,GO:1901998,GO:0005737,GO:0070062,GO:0015991,GO:0016021,GO:0005654,GO:0016471,GO:0005794,GO:0009881,GO:0051117,GO:0030659,GO:0046961,GO:0005886,GO:0042470,GO:0070072,GO:0015986,GO:0043231,GO:0007035,GO:0005516,GO:0005769	CG1709-PC
cce5121.8	2.1936	4.02208	4.90153	1	3.29507	5.66422	8.52533	1	Cuticle protein	GO:0005214,GO:0040003,GO:0031012,GO:0042302,GO:0008010	CG1330-PA
cce514.3	0.314713	0.308106	1.31662	1	0.649351	0.495255	1.94477	1	DNA repair protein REV1	GO:0010569,GO:0006281,GO:0019985,GO:0005634,GO:0000287,GO:0017125,GO:0003887,GO:0006974,GO:0010224,GO:0003684	CG12189-PA
cce514.6	0.586358	0.376053	1.21044	1	0.801985	0.393728	1.84096	1	Transcriptional regulator ATRX homolog	GO:0005722,GO:0051276,GO:0007399,GO:0006281,GO:0006336,GO:0005524,GO:0005634,GO:0003677,GO:0007411,GO:0005700,GO:0004386,GO:0042585,GO:0006351,GO:0016887,GO:0070868,GO:0003678,GO:0046328,GO:0097193,GO:0000775,GO:0008347	CG4548-PA
cce515.14	0.666144	0.600552	1.27691	1	0.509804	0.524646	1.34875	0.95	SWI/SNF-related matrix-associated actin-dependent regulator of chromatin subfamily E member 1	GO:0035060,GO:0007420,GO:0006338,GO:0005634,GO:0043044,GO:0003713,GO:0047485,GO:0045892,GO:0045893,GO:0005515,GO:0003677,GO:0016514,GO:0007286,GO:0003682	CG7055-PA
cce515.28	0.455373	0.18345	1.03044	1	0.0782473	0.0938967	0.790297	0.98	Tektin-1	GO:0007017,GO:0008017,GO:0015630,GO:0000226,GO:0005634,GO:0005874,GO:0005875	CG10541-PA
cce5158.1	0.993779	0.979652	2.13276	1	1.7456	1.96429	4.53501	1	Unknown	None	n/a
cce5158.5	0.475687	0.475687	1.81818	1	0.687831	0.269841	3.10582	1	Hemolymph lipopolysaccharide-binding protein	GO:0005576,GO:0005534,GO:0030246	CG42295-PB
cce5173.2	0.316811	0.857796	0.972891	1	0.276775	0.720818	0.77136	0.96	Unknown	GO:0005515	n/a
cce521.17	0.499932	0.286417	0.793425	1	0.172309	0.131122	0.513664	0.95	Zinc finger protein Xfin	GO:0045931,GO:0005737,GO:0031935,GO:0006357,GO:0005634,GO:0007476,GO:0006355,GO:0046331,GO:0045892,GO:0003723,GO:0003676,GO:0007155,GO:0046872,GO:0030178	CG14938-PA
cce522.1	0.220059	0.457978	0.604392	1	0.0771159	0.321593	0.463822	0.98	Voltage-dependent calcium channel type A subunit alpha-1	GO:0007632,GO:0006887,GO:0007619,GO:0008331,GO:0008332,GO:0005886,GO:0045887,GO:0005891,GO:0050908,GO:0007275,GO:0086010,GO:0048786,GO:0002027,GO:0005509,GO:0010524,GO:0042045,GO:0016324,GO:0006816,GO:0007602,GO:0034220,GO:0046928,GO:0007269,GO:0007268,GO:0016323,GO:0008344,GO:0045433,GO:0070588,GO:0070509,GO:0005245	CG43368-PN
cce522.11	0.570175	1.52303	1.90789	0.95	0.636803	1.63702	2.77558	0.95	Peritrophin-1	GO:0005615,GO:0032504,GO:0005576,GO:0008061,GO:0006030,GO:0016490	CG17058-PA
cce522.16	0.866393	1.45289	2.53772	1	1.00958	1.41587	3.26191	1	Lipase 3	GO:0006629,GO:0016788,GO:0016042	CG18301-PA
cce522.6	1.44796	1.19005	2.95626	1	2.33998	2.24638	5.7035	1	Unknown	GO:0003676	n/a
cce524.7	0.394477	1.17234	1.72584	0.98	0.296296	2.25556	3.32593	0.97	Unknown	GO:0006915,GO:0005739,GO:0006919	n/a
cce5257.4	0.658351	0.977131	2.29383	1	0.208333	1.125	3.69792	1	Poly(U)-specific endoribonuclease homolog	GO:0090502,GO:0004521,GO:0016788,GO:0005576,GO:0003723,GO:0046872,GO:0008236	CG2145-PA
cce5263.1	0.985191	0.464019	1.32635	1	1.56309	0.531186	1.95789	1	Unknown	None	n/a
cce5280.1	0.361991	0.478635	1.45108	1	0.0681199	0.501253	1.74194	1	TGF-beta receptor type-1	GO:0016319,GO:0048565,GO:0032924,GO:0042118,GO:0009636,GO:0005901,GO:0009411,GO:0007165,GO:0070022,GO:0007411,GO:0035556,GO:0010862,GO:0005923,GO:0014070,GO:0050431,GO:0007346,GO:0001666,GO:0045602,GO:0007455,GO:0040008,GO:0007476,GO:0046777,GO:0004674,GO:0034695,GO:0004672,GO:0032403,GO:0016361,GO:0046872,GO:0010468,GO:0005524,GO:0048666,GO:0048762,GO:0006468,GO:0031100,GO:0016324,GO:0030324,GO:…	CG8224-PB
cce5280.6	0.528607	1.34742	2.44196	1	0.498132	2.02177	4.76039	1	Transcription initiation factor TFIID subunit 1	GO:0060261,GO:0051123,GO:0001075,GO:0008270,GO:0003677,GO:0007049,GO:0043565,GO:0005634,GO:0004674,GO:0006367,GO:0004672,GO:0035174,GO:0005524,GO:0016573,GO:0046425,GO:0008134,GO:0006461,GO:0022008,GO:0001129,GO:0000117,GO:0007221,GO:0051726,GO:0006355,GO:0045944,GO:0006352,GO:0005669	CG17603-PE
cce5281.2	0.426973	0.676273	1.87198	1	0.442087	0.889538	1.6012	0.99	Serine protease easter	GO:0004252,GO:0009950,GO:0045087,GO:0008063,GO:0031638,GO:0006952,GO:0050830,GO:0005576,GO:0007311,GO:0045752,GO:0006508,GO:0008233,GO:0008236	CG5896-PB
cce5286.4	0.681537	3.0855	4.44857	1	1.11732	7.07635	10.2514	1	Unknown	GO:0005230,GO:0016020,GO:0006810	n/a
cce529.3	0.531965	1.77937	2.4138	1	1.12518	3.76333	5.1476	1	Unknown	None	n/a
cce53017.1	0.390625	0.839844	2.03125	0.97	0	1.35294	4.94118	0.95	Unknown	GO:0005737,GO:0018095,GO:0005813,GO:0005634,GO:0009566,GO:0006464,GO:0007283,GO:0006351,GO:0005929,GO:0007288,GO:0016874,GO:0030317,GO:0004835	n/a
cce5307.1	1.08418	1.10966	2.41131	1	1.63743	1.77766	4.67611	1	Unknown	None	n/a
cce5307.10	0.365991	1.42736	2.12275	1	0	1.76396	3.40102	0.97	CUE domain-containing protein 2-A	GO:0005737,GO:0005634	CG9636-PC
cce5307.23	0.723684	0.970337	1.87237	1	1.27342	1.70396	3.43612	1	Breast cancer type 2 susceptibility protein homolog	GO:0042127,GO:0010332,GO:0033593,GO:0035264,GO:0008630,GO:0008585,GO:0031052,GO:0007141,GO:0031619,GO:0010485,GO:0010484,GO:0005737,GO:0010165,GO:0032355,GO:0006302,GO:0000724,GO:0005813,GO:0005634,GO:0043967,GO:0005654,GO:0048478,GO:0002020,GO:0032465,GO:0043009,GO:0042771,GO:0030879,GO:0045931,GO:0043234,GO:0007420,GO:0051298,GO:0043966,GO:0008283,GO:0030141,GO:0007584,GO:0006289,GO:0006974,GO:…	n/a
cce5307.8	0.74392	0.759657	2.60944	1	0.300687	0.541237	2.65464	1	Isocitrate dehydrogenase [NAD] subunit gamma, mitochondrial (Fragment)	GO:0016616,GO:0051287,GO:0000287,GO:0005739,GO:0006099,GO:0005524,GO:0006102,GO:0005759,GO:0004449,GO:0005875,GO:0055114	CG5028-PA
cce532.2	1.65547	2.75694	3.31337	1	2.67982	3.8321	4.81656	0.99	Unknown	None	n/a
cce532.4	0.760701	2.17457	2.26587	1	1.23807	3.37055	3.63006	0.99	Unknown	None	n/a
cce5332.6	0.40293	0.428571	1.32601	1	0.440044	0	1.21012	0.95	Unknown	None	n/a
cce534.3	0.914863	1.76709	2.91554	1	1.61854	2.68436	4.23052	1	Bile salt-activated lipase	GO:0005737,GO:0005794,GO:0004771,GO:0005791,GO:0005615,GO:0043208,GO:0005829,GO:0045121,GO:0052689,GO:0016042,GO:0005575,GO:0032403,GO:0008150,GO:0008152,GO:0042588,GO:0004622,GO:0043234,GO:0042572,GO:0004806,GO:0050253,GO:0043231	CG10175-PD
cce5352.13	0.146413	0.535636	0.847308	1	0.155592	0.441079	0.567703	0.95	PHD and RING finger domain-containing protein 1	GO:0070063,GO:0005634,GO:0016020,GO:0008270,GO:0006366,GO:0000381,GO:0006397	CG2926-PA
cce535.40	0.465373	0.613834	1.65462	1	0.189394	0.107573	1.30364	1	Liver carboxylesterase 4	GO:0005575,GO:0005788,GO:0008150,GO:0004772,GO:0052689	CG5397-PA
cce535.49	0.660328	1.50555	2.59377	1	0.15873	2.59127	4.7381	1	Unknown	GO:0016021,GO:0046331	CG33203-PF
cce5355.7	1.40817	2.28117	2.70893	1	2.98942	4.71305	5.69072	1	Unknown	None	n/a
cce5370.14	0.500227	0.657713	1.80731	0.97	0.273224	1.06073	3.15167	0.95	Calmodulin, striated muscle	GO:0051383,GO:0042052,GO:0046716,GO:0031476,GO:0031475,GO:0005875,GO:0005737,GO:0016028,GO:0016062,GO:0016061,GO:0016060,GO:0005814,GO:0000922,GO:0005509,GO:0007099,GO:0032036,GO:0006468,GO:0007605,GO:0072499,GO:0030048,GO:0007052,GO:0005819,GO:2001020,GO:0031489,GO:0070855,GO:0016059,GO:0016056,GO:0030496,GO:0051533,GO:0005513,GO:0046331,GO:0005516,GO:0005515	CG8472-PA
cce5370.9	0.425341	0.846206	2.31028	1	0.504032	1.08871	3.34005	1	Proton-coupled amino acid transporter 4	GO:0003333,GO:0006865,GO:0016021,GO:0015171,GO:0015293	CG8785-PB
cce5378.1	1.62688	0.506851	1.46898	0.99	2.62428	0.814545	2.40127	0.97	Unknown	GO:0007424,GO:0005201,GO:0051539,GO:0040005,GO:0007475,GO:0008362,GO:0046331,GO:0005509,GO:0031012,GO:0005578	CG33196-PQ
cce5386.4	0.764084	0.974382	1.26239	1	0.674968	0.686618	0.896344	1	Muscle M-line assembly protein unc-89	GO:0005089,GO:0006468,GO:0031430,GO:0043547,GO:0030241,GO:0035023,GO:0017048,GO:0031034,GO:0045214,GO:0031672,GO:0004672,GO:0019902,GO:0005524,GO:0007527	CG33519-PC
cce5386.5	0.365469	0.934783	2.01134	1	0.756716	1.81612	2.59364	1	Unknown	None	n/a
cce5392.2	0.313111	1.00512	1.75213	1	0.0533333	0.60169	1.21899	1	Coronin-7	GO:0015629,GO:0030426,GO:0030036,GO:0031594,GO:0007411,GO:0031532,GO:0016021,GO:0003779,GO:0005794,GO:0008017,GO:0051015,GO:0005881,GO:0005884,GO:0030041,GO:0030674,GO:0006895,GO:0005829,GO:0005802,GO:0000139,GO:0016023,GO:0097113,GO:0015031	CG4532-PG
cce5405.12	0.266904	0.352593	0.988154	1	0.422786	0.542339	1.61443	1	Zinc finger protein 26	GO:0003700,GO:0005634,GO:0006355,GO:0003676,GO:0003677,GO:0046872	CG5245-PA
cce5405.18	1.93613	1.91617	3.29741	0.97	2.39808	2.1223	4.1247	1	Unknown	GO:0022857,GO:0016021,GO:0055085	CG3168-PC
cce5426.2	0.771456	1.18845	2.40052	1	0.969609	2.19277	3.29514	1	Ice nucleation protein	GO:0009279,GO:0050825	n/a
cce544.10	0.633741	0.579108	1.43065	0.99	0.853018	0.564304	2.08224	0.95	Alpha-(1,3)-fucosyltransferase C	GO:0036065,GO:0006486,GO:0016021,GO:0016020,GO:0008417,GO:0005886,GO:0032580,GO:0046920	CG40305-PB
cce5445.12	0.572005	0.60054	1.30279	0.99	0	0.337792	0.937542	0.99	Muscle LIM protein Mlp84B	GO:0005737,GO:0007517,GO:0015629,GO:0090175,GO:0005634,GO:0030154,GO:0007519,GO:0008307,GO:0045214,GO:0008270,GO:0060537,GO:0030018	CG1019-PA
cce5445.18	0.64433	0.399485	1.81271	1	0.516796	0.322997	2.76486	0.95	Synaptobrevin	GO:0008021,GO:0043005,GO:0030672,GO:0016192,GO:0016081,GO:0016021,GO:0006887,GO:0035149,GO:0000149,GO:0006906,GO:0007269,GO:0005886,GO:0005484,GO:0031201,GO:0030054,GO:0048489	CG12210-PC
cce5445.3	0.249256	0.407816	0.691059	1	0.334896	0.487559	1.04922	1	Unknown	GO:0003700,GO:0006355,GO:0022008,GO:0007549,GO:0005634	CG3363-PA
cce544.9	0.623112	1.92032	2.93933	1	0.888133	2.6096	4.47468	1	Alpha-(1,3)-fucosyltransferase C	GO:0036065,GO:0006486,GO:0016021,GO:0016020,GO:0008417,GO:0005886,GO:0032580,GO:0046920	CG40305-PB
cce5463.1	1.33997	2.02335	2.93389	1	0.651341	0.781609	1.99617	0.98	Beta-1,3-glucan-binding protein	GO:0045087,GO:0005975,GO:0045088,GO:0008329,GO:0009620,GO:0009986,GO:0002758,GO:0005576,GO:0004553,GO:0052736,GO:0032491,GO:0001872	CG5008-PA
cce5463.4	0.386539	2.68759	3.08777	1	0.546448	4.27391	5.93306	1	Beta-1,3-glucan-binding protein	GO:0045087,GO:0005576,GO:0005975,GO:0045088,GO:0004553	CG30148-PA
cce5500.2	1.44567	2.09807	2.71455	1	1.4649	3.45495	3.71891	0.96	Esterase-6	GO:0032504,GO:0005615,GO:0007618,GO:0007619,GO:0046008,GO:0052689,GO:0005575,GO:0042811,GO:0008150,GO:0046693,GO:0008152,GO:0030728,GO:0046662	CG10175-PD
cce5503.2	1.58214	0.806242	2.6788	1	1.17188	1.07422	2.5651	0.95	Unknown	None	CG31248-PA
cce551.2	0.586447	1.70634	2.27134	1	0.543242	1.94349	2.37534	1	Uncharacterized short-chain type dehydrogenase/reductase y4vI	GO:0008152,GO:0016491	CG31548-PA
cce552.1	0.783639	1.334	2.82507	1	1.4751	1.95415	5.74983	1	Lysozyme	GO:0019835,GO:0003796,GO:0042742,GO:0019730	CG8492-PD
cce552.4	0.441767	0.433735	1.41365	0.96	0.362319	0.144928	2.6087	0.96	Lysozyme	GO:0019835,GO:0035071,GO:0019730,GO:0048102,GO:0003796,GO:0042742	CG11159-PA
cce554.1	0.662158	0.769689	2.07874	1	0.888325	0.921187	2.29783	0.95	Fatty acid synthase	GO:0006633,GO:0047451,GO:0008144,GO:0008270,GO:0001649,GO:0070062,GO:0016295,GO:0004320,GO:0071353,GO:0005739,GO:0030879,GO:0042802,GO:0042803,GO:0005794,GO:0044822,GO:0070402,GO:0047117,GO:0042587,GO:0005886,GO:0008610,GO:0006084,GO:0042470,GO:0005829,GO:0004312,GO:0004313,GO:0016296,GO:0004316,GO:0004317,GO:0004314,GO:0004315,GO:0004319	n/a
cce554.6	0.810811	1.48649	4.11712	1	0.948509	1.17886	5.33875	0.98	Lopap	GO:0016504,GO:0005576,GO:0008236,GO:0031409	n/a
cce5553.4	0.225577	0.240259	0.797789	1	0.208333	0.156838	0.652265	0.95	Protein-associating with the carboxyl-terminal domain of ezrin	GO:0005737,GO:0005794,GO:0006468,GO:0030027,GO:0016772,GO:0004672,GO:0016477,GO:0005524	CG1344-PA
cce55725.1	1.19878	2.11218	2.33289	0.98	1.86385	2.48418	3.15924	0.98	Ecdysteroid UDP-glucosyltransferase	GO:0016758,GO:0015020,GO:0008152	CG6475-PD
cce558.7	0.580282	1.25987	2.54128	1	0.933908	1.5194	3.42672	1	Putative inorganic phosphate cotransporter	GO:0015293,GO:0016021,GO:0006814,GO:0015114,GO:0005316,GO:0055085	CG15096-PA
cce558.8	0.90378	1.11571	2.70022	1	1.04167	1.64167	3.46817	1	Putative inorganic phosphate cotransporter	GO:0015293,GO:0016021,GO:0006817,GO:0005316,GO:0015114,GO:0006814,GO:0055085	CG15094-PA
cce560.12	0.206368	0.251738	0.723259	1	0.20649	0.288081	0.94014	0.97	Putative RNA polymerase II subunit B1 CTD phosphatase rpap2	GO:0005737,GO:0070940,GO:0005634,GO:0008420,GO:0009301,GO:0016591,GO:0046872	CG34183-PA
cce5602.4	0.393653	0.485614	0.603434	1	0.854235	0.802794	1.17407	0.97	Polynucleotide 5'-hydroxyl-kinase NOL9	GO:0051731,GO:0005730,GO:0005634,GO:0005524,GO:0000448,GO:0006396,GO:0006364	CG8414-PA
cce5602.6	0.457495	0.674288	0.902076	1	0.557066	0.851484	1.07983	1	Helicase ARIP4	GO:0046328,GO:0070868,GO:0097193,GO:0016887,GO:0003677,GO:0003678,GO:0007411,GO:0016607,GO:0005634,GO:0003712,GO:0005524,GO:0004386,GO:0042585,GO:0000775,GO:0008347,GO:0005722,GO:0051276,GO:0007399,GO:0006336,GO:0005700,GO:0045944,GO:0006351	CG4548-PA
cce5610.1	1.33634	1.12613	3.21321	1	2.34267	2.23351	6.37459	1	110 kDa antigen (Fragment)	None	n/a
cce561.11	0.729755	1.19509	1.76981	1	0.424328	1.10325	1.96394	0.99	Protein spire	GO:0030036,GO:0051639,GO:0007304,GO:0007275,GO:0005737,GO:0045010,GO:0051493,GO:0003779,GO:0048471,GO:0048477,GO:0005856,GO:0030029,GO:0008017,GO:0030659,GO:0007315,GO:0005938,GO:0005886,GO:0045451,GO:0007015,GO:0016192,GO:0007316,GO:0030717,GO:0005515,GO:0015031	CG10076-PA
cce561.15	1.08974	1.01923	4.97436	1	1.25241	1.21387	3.66089	0.99	Pupal cuticle protein Edg-84A	GO:0005214,GO:0040003,GO:0008011,GO:0008010,GO:0031012	CG2345-PA
cce561.2	0.784326	0.904613	1.17269	1	0.247997	0.335179	0.532795	0.96	Unconventional myosin-IXa	GO:0032027,GO:0008586,GO:0005902,GO:0031477,GO:0035556,GO:0035317,GO:0042623,GO:0016021,GO:0045179,GO:0008407,GO:0003779,GO:0048800,GO:0016459,GO:0046872,GO:0003774,GO:0005524,GO:0007605,GO:0005096,GO:0030898,GO:0030048,GO:0035293,GO:0007469,GO:0007015,GO:0007423,GO:0016461	CG7595-PA
cce5615.14	0.471014	0.429348	1.51812	1	0.326797	0.375817	1.63399	0.95	DnaJ homolog subfamily B member 13	GO:0009408,GO:0006457,GO:0051082	CG5001-PB
cce564.2	0.139179	0.516701	1.15518	1	0	0.250784	1.37931	0.99	Leucine carboxyl methyltransferase 1	GO:0006479,GO:0006481,GO:0008757,GO:0005829,GO:0031333,GO:0090266,GO:0006464,GO:0010906,GO:0003880,GO:0008168,GO:0032259,GO:0042981	CG3793-PB
cce5659.2	0.764937	1.06216	1.70894	1	1.43035	2.44395	3.91304	0.99	Protein lethal(2)essential for life	GO:0006497,GO:0009790,GO:0010998,GO:0009408,GO:0010506,GO:0007275	CG4533-PA
cce5661.2	1.48656	3.72483	5.11269	1	2.92096	5.91398	8.60186	0.98	Sulfotransferase 1C4	GO:0005829,GO:0051923,GO:0008146,GO:0006805,GO:0044281,GO:0050427	CG6704-PA
cce5665.2	0.169403	1.02688	4.09866	1	0.195618	2.03571	7.42504	1	PiggyBac transposable element-derived protein 4	None	CG9839-PA
cce5683.2	0.217428	0.566416	1.50284	1	0.201207	0.707831	2.50251	1	Probable cationic amino acid transporter	GO:0015297,GO:0015326,GO:1902475,GO:0016020,GO:0015171,GO:0005765,GO:0015807,GO:0015179,GO:0005887,GO:0010923,GO:0003333	CG12531-PA
cce5722.2	0.440205	2.06084	2.17051	0.99	0.770925	3.76706	4.50035	0.95	Zinc finger protein 862	GO:0006355,GO:0005634,GO:0046872,GO:0006351,GO:0003676	n/a
cce5727.7	0.402091	0.66345	1.72497	1	0.362319	0.688406	2.07729	0.96	Zinc finger protein 521	GO:0005634,GO:0030154,GO:0006355,GO:0019904,GO:0003676,GO:0003677,GO:0046872,GO:0007275,GO:0006351	CG12299-PA
cce5734.10	0.510722	0.951858	1.50428	1	0.853481	1.48103	2.12561	1	Unknown	GO:0005575,GO:0022008,GO:0003674	CG42588-PA
cce5749.6	0.410509	0.714286	1.18883	0.99	0.641026	1.0355	2.25838	0.98	Unknown	GO:0006310,GO:0015074,GO:0003677	n/a
cce575.7	0.507246	2.49865	2.44941	1	0.218341	4.5679	4.84496	0.98	Putative nuclease HARBI1	GO:0005737,GO:0005813,GO:0005634,GO:0046872,GO:0004518	n/a
cce5760.11	0.557769	0.906375	2.13015	1	0.598086	1.19019	2.48006	0.99	Gamma-glutamyl hydrolase	GO:0005764,GO:0034722,GO:0070062,GO:0042470,GO:0042493,GO:0008242,GO:0006541,GO:0005575,GO:0045471,GO:0008150,GO:0032868,GO:0010043,GO:0006508,GO:0005634,GO:0005829,GO:0005615	CG32155-PA
cce5769.3	0.684932	0.903334	1.4096	1	0.274123	0.556196	1.07837	0.96	Polyribonucleotide nucleotidyltransferase 1, mitochondrial	GO:0004654,GO:0045926,GO:0051260,GO:0035458,GO:0071042,GO:0043631,GO:0034599,GO:0005737,GO:0006396,GO:0016020,GO:0097222,GO:0005739,GO:0034046,GO:0000962,GO:0000965,GO:0000964,GO:0005758,GO:0006402,GO:2000627,GO:0070207,GO:0044822,GO:0061014,GO:0008266,GO:0006401,GO:0045025,GO:0071850,GO:0070584,GO:0090503,GO:0043457,GO:0035198,GO:2000772,GO:0000175,GO:0035928,GO:0000957,GO:0003723,GO:0000958,GO:…	CG11337-PB
cce57898.2	0.240154	0.599018	1.86521	1	0	0.867303	3.72617	1	Unknown	None	n/a
cce5792.2	0.500392	0.793651	1.78408	1	0.274833	0.708697	2.24344	1	Unknown	None	CG12702-PA
cce579.5	0.508553	0.918453	2.14875	1	0.87963	1.08878	3.47628	0.99	Fatty acid 2-hydroxylase	GO:0006633,GO:0042127,GO:0006631,GO:0032286,GO:0005783,GO:0020037,GO:0001949,GO:0016021,GO:0080132,GO:0032287,GO:0006665,GO:0052722,GO:0005789,GO:0030258,GO:0005506,GO:0055114,GO:0042634	CG30502-PB
cce582.2	1.06676	0.998549	1.48234	1	0.742838	0.635889	1.24468	0.96	Pyruvate kinase	GO:0030955,GO:0000287,GO:0043186,GO:0016310,GO:0005829,GO:0005811,GO:0007525,GO:0007520,GO:0004743,GO:0006096,GO:0005524	CG7070-PA
cce587.3	1.86646	3.21767	4.30862	0.99	3.31754	6.13349	8.22275	0.95	Gamma-interferon-inducible lysosomal thiol reductase	GO:0005764,GO:0042590,GO:0005576,GO:0016667	CG41378-PB
cce5874.3	0.723598	1.13168	1.91047	1	1.12372	1.62363	2.99861	1	Unknown	GO:0016021,GO:0009593,GO:0015276	CG42293-PA
cce5874.6	0.171644	1.2114	1.52709	1	0.180319	0.71686	1.1412	0.98	Sec1 family domain-containing protein 2	GO:0015031,GO:0006904,GO:0016192,GO:0005623	n/a
cce5896.3	0.167168	1.28887	2.0896	1	0.100402	1.91265	3.28815	1	Protein ref(2)P	GO:0005737,GO:0042802,GO:0030382,GO:0051046,GO:0006470,GO:0005634,GO:0005886,GO:0035335,GO:0005776,GO:0016235,GO:0019058,GO:0043130,GO:0008270,GO:0003677,GO:0006511,GO:0048565,GO:0016239,GO:0004725,GO:0007005,GO:0006351	CG10360-PA
cce5938.3	1.02549	1.65057	1.96486	0.97	0	0.725211	1.71534	0.98	RNA polymerase-associated protein Rtf1	GO:0007219,GO:0005634,GO:0051568,GO:0005654,GO:0045747,GO:0035327,GO:0045893,GO:0006352,GO:0003677,GO:0051571,GO:0042800	CG10955-PA
cce5938.4	0.409641	0.381587	1.65195	1	0.25729	0.210276	1.11809	1	Activating molecule in BECN1-regulated autophagy protein 1	GO:0005737,GO:0008285,GO:0043552,GO:0021915,GO:0005829,GO:0006914,GO:0030154,GO:0005776,GO:0005739,GO:0098779,GO:0045335,GO:0005741,GO:0043524,GO:2000785,GO:0031625,GO:0005930,GO:1903599	n/a
cce5938.6	0.44112	0.337526	1.22532	1	0.230282	0.138552	1.25101	1	Lysine--tRNA ligase	GO:0004824,GO:0005737,GO:0015630,GO:0006430,GO:0005739,GO:0003676,GO:0046872,GO:0005875,GO:0005524	CG12141-PC
cce59668.1	1.31894	2.80374	4.25904	0.98	2.18978	5.1492	10.0992	0.99	Unknown	None	n/a
cce597.1	1.49573	2.40018	4.2064	1	1.00143	2.42571	3.78924	0.98	Unknown	GO:0003674,GO:0005576,GO:0008150	CG13532-PA
cce597.25	1.16973	1.09695	1.75175	1	0.364052	0.360378	0.611752	0.98	Teneurin-m	GO:0034116,GO:0051124,GO:0042051,GO:0034110,GO:0097090,GO:0045467,GO:0050808,GO:0008045,GO:0001745,GO:0007274,GO:0030054,GO:0005737,GO:0001941,GO:0043005,GO:0043025,GO:0042802,GO:0042803,GO:0016200,GO:2000331,GO:0031005,GO:0008039,GO:0031122,GO:0045211,GO:0008360,GO:0005887,GO:0005886,GO:0007155,GO:0048499,GO:0048058,GO:0031594,GO:0040017,GO:0048790,GO:0022416,GO:0046982,GO:0005578	CG5723-PE
cce597.5	0.521727	0.591435	1.58191	1	0.943801	1.01439	2.47352	1	Unknown	GO:0046872	n/a
cce6041.1	0.631792	0.747792	1.10535	1	1.03377	0.928203	1.57412	1	Protein abnormal spindle	GO:0032027,GO:0051383,GO:0030037,GO:0000226,GO:0007067,GO:0005815,GO:0005874,GO:0005875,GO:0005737,GO:0030954,GO:0005813,GO:0005634,GO:0030706,GO:0000922,GO:0030723,GO:0048477,GO:0008017,GO:0051295,GO:0051297,GO:0007051,GO:0007052,GO:0007282,GO:0048132,GO:0051642,GO:0007017,GO:0000132,GO:0048854,GO:0007097	CG6875-PA
cce6054.3	0.681992	1.13787	1.58053	1	0.460193	1.01348	1.69599	0.97	Thrombospondin type-1 domain-containing protein 4	GO:0004222,GO:0070062,GO:0007508,GO:0031012,GO:0048251,GO:0008270,GO:0001527,GO:0005578,GO:1901203	CG6232-PA
cce6064.7	0.258112	3.9906	4.45059	1	0.442968	6.6113	5.99668	0.97	Alpha-tocopherol transfer protein-like	GO:0005215,GO:0016020,GO:0005622	CG11550-PA
cce608.1	0.440107	0.952928	1.7987	1	0.45977	1.12069	2.66092	0.97	Unknown	GO:0005575,GO:0048813,GO:0046331,GO:0003674	CG8765-PA
cce6095.3	0.32967	0.404383	0.750785	1	0.357182	0.595073	0.950304	1	Zinc finger protein 208	GO:0045931,GO:0031935,GO:0006357,GO:0005634,GO:0007476,GO:0006355,GO:0046331,GO:0045892,GO:0006351,GO:0003676,GO:0003677,GO:0007155,GO:0046872,GO:0030178,GO:0008270	CG14938-PA
cce611.1	0.713154	1.66723	3.60197	1	0.634921	1.63767	5.45664	0.96	Snake venom serine protease	GO:0004252,GO:0005576,GO:0006508	CG17012-PA
cce6124.2	0.391344	0.66989	1.41805	0.99	0.207469	1.1065	2.26833	0.97	Unknown	None	n/a
cce6132.3	0.880196	2.00475	3.01565	0.96	0.443787	2.19907	4.09273	0.98	Unknown	None	n/a
cce6143.5	0.878594	0.582746	1.73439	0.99	0.879297	0.192585	1.77799	0.98	Innexin inx7	GO:0005737,GO:0010496,GO:0072375,GO:0016021,GO:0007476,GO:0005886,GO:0006811,GO:0005243,GO:0005634,GO:0005921	CG2977-PA
cce6175.1	0.698475	1.44457	2.0474	1	0.30389	0.888351	1.30478	0.96	Integrin beta-PS	GO:0016203,GO:0007494,GO:0030336,GO:0016339,GO:0035160,GO:0007160,GO:0035001,GO:0004872,GO:0005927,GO:0007411,GO:0007298,GO:0005925,GO:0003344,GO:0007417,GO:0007517,GO:0007431,GO:0034446,GO:0051492,GO:0007475,GO:0048803,GO:0009925,GO:0016477,GO:0021551,GO:0033627,GO:0006930,GO:0005178,GO:0031589,GO:0016328,GO:0007608,GO:0016340,GO:0030718,GO:0016324,GO:0007601,GO:0031252,GO:0007629,GO:0008305,GO:…	CG1560-PA
cce619.19	0.353647	0.65569	1.17181	1	0.512975	0.798077	1.7711	1	Unknown	None	n/a
cce619.9	0.904542	0.900693	2.88684	1	1.27315	1.25	5.9375	1	Unknown	None	n/a
cce6201.2	0.558984	0.662845	1.34938	1	0.295223	0.472363	0.836057	1	Neuralized-like protein 4	GO:0007317,GO:0008104,GO:0008103,GO:0005814,GO:0045451	CG6451-PA
cce622.1	1.06693	1.63825	2.31325	1	1.50115	2.34501	3.4975	1	DNA polymerase nu	GO:0005654,GO:0006303,GO:0030332,GO:0008026,GO:0006281,GO:0005634,GO:0000724,GO:0019985,GO:0036297,GO:0004386,GO:0003887,GO:0006260,GO:0006261,GO:0003677,GO:0006289,GO:0005524,GO:0043231	CG6019-PA
cce622.11	0.923163	1.87797	2.51006	1	1.52237	3.16273	4.34136	1	Glucose dehydrogenase [FAD, quinone]	GO:0005575,GO:0050660,GO:0016614,GO:0008812,GO:0006066,GO:0005576,GO:0045455,GO:0055114,GO:0016491	CG45065-PA
cce622.17	1.98612	3.31137	4.13821	1	3.04527	4.86317	6.11807	1	Glucose dehydrogenase [FAD, quinone]	GO:0005575,GO:0050660,GO:0016614,GO:0008812,GO:0006066,GO:0005576,GO:0045455,GO:0055114,GO:0016491	CG45065-PA
cce6260.3	0.593502	0.459892	0.870186	1	0.845004	0.66156	1.31258	1	Unknown	GO:0016319,GO:0055059,GO:0005819,GO:0000132,GO:0034454,GO:0005813,GO:0045179,GO:0045180,GO:0005938,GO:0005515,GO:0003677,GO:0007058,GO:0051233,GO:0005875,GO:0040040	CG12047-PH
cce626.2	0.965686	1.60027	2.15238	1	0.679121	1.287	1.72	0.98	Tetratricopeptide repeat protein 17	GO:0005737,GO:0015629,GO:0005575,GO:0008150,GO:0005515,GO:0005886,GO:0030041,GO:0003674,GO:0044782	CG11436-PA
cce630.2	0.88708	0.714104	1.63388	1	0.960735	0.906489	2.03072	0.95	Unknown	None	CG3568-PA
cce630.3	0.485589	0.664944	1.27036	1	0.564175	0.874471	2.2708	1	Unknown	None	n/a
cce630.4	0.924499	3.25203	8.29222	1	1.62037	7.23932	19.0789	1	Unknown	None	n/a
cce630.6	1.16079	0.923189	2.5846	1	2.04301	1.12873	3.53066	1	Unknown	None	CG3568-PA
cce630.8	0.880052	0.486667	2.08085	1	1.17417	0.952095	2.82418	1	DNA polymerase epsilon subunit 2	GO:0003887,GO:0006974,GO:0008622,GO:0006261,GO:0003677	CG10489-PA
cce630.9	0.808581	0.843413	1.78737	1	0.643883	0.851106	1.64077	0.99	Putative ferric-chelate reductase 1 homolog	GO:0000293,GO:0016021,GO:0055114	CG8399-PB
cce633.12	0.473802	0.443144	2.11817	1	0.586265	0.527638	3.63484	0.97	IQ domain-containing protein G	GO:0070062,GO:0005515	CG13972-PA
cce6339.8	0.663176	4.29058	4.79581	1	1.36268	8.9544	10.8386	1	Zinc finger BED domain-containing protein 4	GO:0005737,GO:0005634,GO:0005654,GO:0003676,GO:0003677,GO:0046983,GO:0046872	CG13775-PA
cce636.10	0.695435	0.638374	1.65002	1	0.142755	0.353319	1.37045	0.99	Proton-coupled amino acid transporter 4	GO:0003333,GO:0006865,GO:0016021,GO:0015171,GO:0015293	CG13384-PC
cce6365.1	0.36448	1.45161	5.97105	1	0.199601	1.28049	3.6857	0.97	Fatty acid synthase	GO:0006633,GO:0047451,GO:0042587,GO:0008144,GO:0008270,GO:0001649,GO:0016491,GO:0070062,GO:0016295,GO:0005835,GO:0004320,GO:0071353,GO:0005739,GO:0030879,GO:0042802,GO:0042803,GO:0005794,GO:0044822,GO:0004315,GO:0016788,GO:0047117,GO:0008152,GO:0005886,GO:0055114,GO:0008610,GO:0006084,GO:0042470,GO:0005829,GO:0004312,GO:0004313,GO:0016296,GO:0004316,GO:0004317,GO:0004314,GO:0070402,GO:0004319	CG17374-PC
cce6365.2	0.460077	1.80403	5.87736	1	1.02496	2.25006	8.77081	1	Fatty acid synthase	GO:0006633,GO:0047451,GO:0006631,GO:0004320,GO:0015939,GO:0031325,GO:0008144,GO:0035338,GO:0008270,GO:0001649,GO:0016491,GO:0005737,GO:0070062,GO:0016295,GO:0005835,GO:0016020,GO:0071353,GO:0005739,GO:0006112,GO:0030879,GO:0005794,GO:0006767,GO:0006766,GO:0044822,GO:0004315,GO:0016788,GO:0047117,GO:0042587,GO:0005886,GO:0044255,GO:0055114,GO:0006084,GO:0042470,GO:0005829,GO:0004312,GO:0004313,GO:…	CG17374-PC
cce636.6	0.426065	0.335445	1.44051	1	0.631769	0.691072	2.49215	1	Unknown	None	n/a
cce6367.2	0.356888	0.636244	1.85306	1	0.428725	1.25247	3.85742	1	Unknown	None	n/a
cce6369.4	0.966261	1.71219	2.33782	0.99	0.961538	1.77542	2.76374	0.99	Ecdysteroid UDP-glucosyltransferase	GO:0016758,GO:0015020,GO:0008152	CG6653-PA
cce6369.5	0.708398	0.637558	1.48635	1	1.39211	1.09049	3.05491	1	Solute carrier family 22 member 24	GO:0006811,GO:0022857,GO:0016021,GO:0055085,GO:0008513	CG42269-PE
cce6369.6	0.619261	0.872131	2.85375	1	0.918803	0.545049	2.79616	1	Ecdysteroid UDP-glucosyltransferase	GO:0016758,GO:0015020,GO:0008152	CG6475-PD
cce6369.7	0.732279	1.20853	1.78529	0.98	0.945471	1.47453	2.83688	0.97	Ecdysteroid UDP-glucosyltransferase	GO:0016758,GO:0003851,GO:0008152	CG17322-PC
cce639.2	0.234978	0.626881	2.18425	1	0	0.060241	1.47887	0.99	L-lactate dehydrogenase	GO:0005737,GO:0044262,GO:0019752,GO:0007525,GO:0007520,GO:0004459,GO:0005975,GO:0006096,GO:0055114	CG10160-PA
cce639.3	0.39548	0.457627	2.58475	1	0.254453	0.458015	2.95165	1	Proton-coupled amino acid transporter 4	GO:0003333,GO:0006865,GO:0016021,GO:0015171,GO:0015293	CG7888-PB
cce64.10	0.473761	0.291126	1.05297	1	0.0729395	0.221337	0.762911	0.95	Peroxisomal N(1)-acetyl-spermine/spermidine oxidase	GO:0005737,GO:0006598,GO:0052899,GO:0005782,GO:0046208,GO:0009447,GO:0009446,GO:0046203,GO:1901307,GO:0008150,GO:0052902,GO:0052901,GO:0003674,GO:0046592,GO:0052903,GO:0052904,GO:0005102,GO:0055114,GO:0016491	CG10561-PA
cce64.3	0.72721	0.903039	1.78862	1	0.257732	0.330336	1.08871	1	Chitin synthase 2	GO:0007443,GO:0007424,GO:0004100,GO:0007430,GO:0008362,GO:0060439,GO:0035159,GO:0016021,GO:0009611,GO:0030659,GO:0035158,GO:0001838,GO:0071555,GO:0005886,GO:0006031,GO:0006035	CG2666-PA
cce6446.11	0.748752	0.549085	2.19079	1	0.916667	0.933333	4.175	1	Unknown	None	n/a
cce645.5	0.62106	1.41118	2.66808	1	0.556483	1.73484	4.03987	1	Early growth response protein 1 (Fragment)	GO:0006909,GO:0003676,GO:0071480,GO:0030509,GO:0001077,GO:0070498,GO:0003677,GO:0032868,GO:0009749,GO:0042981,GO:0007417,GO:0043565,GO:0007517,GO:0042440,GO:0000122,GO:0061418,GO:0005634,GO:0016204,GO:0005654,GO:0033233,GO:0046872,GO:0090090,GO:0030217,GO:0035914,GO:0045893,GO:0007525,GO:0007427,GO:0007398,GO:0003700,GO:0007390,GO:0006355,GO:0000977	CG7847-PD
cce6473.9	0.207361	0.749921	1.92207	1	0	0.830171	3.20151	1	Unknown	None	n/a
cce64.8	0.235445	0.603958	1.14689	1	0.29437	1.19713	2.09886	1	Unknown	None	n/a
cce64.9	0.156076	0.240022	1.00005	1	0.133869	0.206101	1.51207	1	BTB/POZ domain-containing protein 3	GO:0048813,GO:0005829,GO:0005634,GO:0021987	CG17068-PA
cce6490.8	0.522799	0.948997	1.39014	1	0.967209	1.71804	2.47982	1	Kinesin-like protein subito	GO:0000089,GO:0016887,GO:0005871,GO:0007067,GO:0005873,GO:0005875,GO:0007140,GO:0005737,GO:0000922,GO:0005876,GO:0003774,GO:0003777,GO:0000278,GO:0000212,GO:0008017,GO:0016321,GO:0000090,GO:0007052,GO:0051233,GO:0040016,GO:0007018,GO:0051257,GO:0005524,GO:0007091	CG12298-PA
cce6562.3	0.305577	0.857064	1.2242	0.99	0.229358	1.18154	1.50664	0.97	U3 small nucleolar RNA-associated protein 6 homolog	GO:0034388,GO:0032040,GO:0005730,GO:0005622,GO:0000462,GO:0022008,GO:0030515,GO:0006396	CG7246-PA
cce6562.4	0.533175	0.313631	1.28421	1	0.118624	0.290487	0.950662	0.95	Mitochondrial carrier homolog 2	GO:0070585,GO:0070062,GO:0016021,GO:0016020,GO:0005739,GO:0005743,GO:0022857,GO:0005741,GO:0097284,GO:0005634,GO:1902108	CG6851-PB
cce6577.3	0.890585	1.79389	2.98664	1	0.907354	2.75072	4.3553	0.95	Probable cytochrome P450 6a13	GO:0004497,GO:0016705,GO:0043231,GO:0020037,GO:0016020,GO:0005789,GO:0042742,GO:0005506,GO:0055114,GO:0009055	CG2397-PA
cce6582.10	0.380623	0.706861	2.83472	1	0.612151	1.38484	4.53368	1	Leucine-rich repeat-containing protein 74A	GO:0005575,GO:0003674,GO:0008150	CG7457-PA
cce6582.7	0.555069	1.07744	3.36019	1	0.964912	1.63072	6.89867	1	Leucine-rich repeat-containing protein 74A	GO:0005515	n/a
cce6582.9	0.281152	1.02304	1.794	1	0.270453	2.20299	3.96341	1	Leucine-rich repeat-containing protein 74A	GO:0005575,GO:0003674,GO:0008150	CG7457-PA
cce6614.5	1.10906	5.72089	6.76525	1	2.22222	10.9583	12.8704	0.96	Unknown	GO:0016021,GO:0005886,GO:0003674,GO:0050914,GO:0035199	CG13439-PA
cce6621.1	0.807941	0.803324	2.38227	1	1.11111	0.958333	5.30556	1	Uncharacterized oxidoreductase TM_0325	GO:0008152,GO:0016491	CG31548-PA
cce6621.13	1.0508	1.43561	1.92599	1	1.33668	2.08501	2.76247	0.98	Unknown	None	n/a
cce6621.14	0.595238	1.34398	3.55263	1	1.03578	2.20339	5.04708	0.96	Unknown	GO:0042623,GO:0007605,GO:0007018,GO:0005875,GO:0005868,GO:0003774	CG6053-PC
cce6651.11	0.897254	1.58953	2.1117	1	0.452499	0.869479	1.12122	1	Lysosomal-trafficking regulator	GO:0005737,GO:0032510,GO:0015630,GO:0006909,GO:0043473,GO:0042267,GO:0045771,GO:0007041,GO:0007040,GO:0015031	CG42863-PB
cce6651.14	0.887366	0.290667	1.13291	1	0.922996	0.216208	1.34777	1	Tubulin--tyrosine ligase-like protein 12	GO:0004835,GO:0006464	CG1550-PA
cce6651.9	0.73088	0.8206	1.64612	1	0.367279	0.459281	1.71739	1	WD repeat-containing protein on Y chromosome	GO:0005575,GO:0003674,GO:0008150,GO:0005509,GO:0005515	CG40583-PB
cce6673.11	0.81448	1.21719	2.69532	1	0.0905797	1.10054	2.29167	0.98	Unknown	None	CG16885-PA
cce6673.13	0.56391	0.712792	1.0963	0.99	0.846262	0.949729	1.72911	0.99	Unknown	None	CG11380-PA
cce6673.22	0.339614	0.464985	0.684336	1	0.42574	0.577156	0.88742	1	PHD finger protein 10	GO:0031936,GO:0006351,GO:0070604,GO:0046427,GO:0007399,GO:0007480,GO:0005634,GO:0005700,GO:0000792,GO:0006355,GO:0016458,GO:0000791,GO:0045892,GO:0008270,GO:0003682,GO:0048477,GO:0045893	CG12238-PC
cce6674.5	0.441014	1.46372	2.19629	0.99	0.331126	2.63983	3.60275	0.98	Cytochrome P450 6k1	GO:0004497,GO:0016020,GO:0043231,GO:0020037,GO:0016705,GO:0005789,GO:0017085,GO:0005506,GO:0055114,GO:0009055	CG8859-PA
cce67043.4	0.387168	0.674779	1.31637	1	0.332226	0.697674	2.32558	1	Hydroxyacylglutathione hydrolase, mitochondrial	GO:0006750,GO:0005759,GO:0004416,GO:0008270,GO:0005875	CG4365-PC
cce67043.8	0.224575	1.23738	1.83812	1	0	0.9375	2.28739	1	Histone-binding protein N1/N2	GO:0005634	n/a
cce67043.9	0.243563	1.81367	2.63396	1	0.417973	1.9279	2.76907	0.98	Prostaglandin reductase 1	GO:0005737,GO:0036132,GO:0008270,GO:0047522,GO:0032440	n/a
cce6715.11	0.427062	0.782198	1.94426	1	0.134953	0.404858	1.88596	1	Zinc finger protein 782	GO:0045931,GO:0031935,GO:0006357,GO:0003700,GO:0005634,GO:0007476,GO:0006355,GO:0046331,GO:0045892,GO:0006351,GO:0003676,GO:0003677,GO:0007155,GO:0046872,GO:0030178	CG14938-PA
cce6715.3	0.460472	0.394613	1.38422	1	0.698758	0.545523	2.37628	1	Mediator of DNA damage checkpoint protein 1	GO:0006302,GO:0006281,GO:0005654,GO:0005515,GO:0005925,GO:0005694,GO:0007049	CG1960-PA
cce6718.6	0.385446	1.10546	1.52636	1	0.555556	1.625	3.00926	1	Protein phosphatase 1 regulatory subunit 36	GO:0010923,GO:0019902,GO:0004864	CG31391-PA
cce6720.5	0.263574	0.738341	1.69506	1	0.263713	1.13673	2.17668	1	Nucleolar and coiled-body phosphoprotein 1	GO:0005737,GO:0008284,GO:0005730,GO:0003700,GO:0033979,GO:0008134,GO:0008139,GO:0019904,GO:0017126,GO:0005654,GO:0006970,GO:0045893,GO:0042306,GO:0034513,GO:0034512,GO:0022008,GO:0005524,GO:0005525	CG7421-PE
cce6720.7	0.377286	0.413518	0.809779	1	0.545364	0.425415	1.14814	1	PDZ and LIM domain protein Zasp	GO:0001725,GO:0045177,GO:0015629,GO:0030239,GO:0051371,GO:0005915,GO:0045178,GO:0016323,GO:0003779,GO:0031252,GO:0008270,GO:0005515,GO:0001952,GO:0061061,GO:0005927,GO:0005925,GO:0030018	CG30084-PF
cce6733.2	1.1168	0.531436	1.57989	1	0.705128	0.405876	1.16474	0.98	ER membrane protein complex subunit 1	GO:0016021,GO:0072546	CG2943-PA
cce6733.3	0.436538	0.703764	1.34439	1	0.311271	0.761297	1.4019	0.97	TELO2-interacting protein 1 homolog	GO:0005737,GO:0032006,GO:0046331,GO:0031932,GO:0031931	CG16908-PA
cce6735.1	0.43818	0.354767	1.15035	1	0.728771	0.741445	2.68695	1	Uncharacterized protein C9orf117 homolog	None	CG17122-PA
cce6735.2	0.271074	0.293809	1.17873	1	0.472441	0.506562	2.47769	1	Uncharacterized protein C9orf117 homolog	None	CG17122-PA
cce6735.6	0.286407	0.282551	2.17008	1	0.462963	0.570437	5.40013	1	Uncharacterized protein C9orf117 homolog	None	CG17122-PA
cce6740.5	0.26105	0.381151	0.707339	1	0.0405186	0.154774	0.433323	0.96	Cilia- and flagella-associated protein 57	GO:0007605,GO:0005515	CG4329-PA
cce6742.2	0.287995	0.441894	0.634492	1	0.227411	0.467687	0.750035	1	Protein split ends	GO:0048749,GO:0006351,GO:0007422,GO:0007379,GO:0005634,GO:0016055,GO:0035222,GO:0008586,GO:0000166,GO:0050832,GO:0006355,GO:0030177,GO:0007173,GO:0048106,GO:0003676,GO:0003723,GO:0007411,GO:0035321,GO:0007403,GO:0008347,GO:0007400	CG18497-PA
cce675.1	0.621212	0.75	1.74697	1	0.386539	0.718508	1.33697	0.99	Suppression of tumorigenicity 5 protein	GO:0006897,GO:0043547,GO:0017112,GO:0032483,GO:0070374,GO:0030136	CG18659-PA
cce675.2	1.03193	1.38889	4.06812	1	1.63743	2.5198	7.60483	1	Unknown	None	n/a
cce675.4	0.555446	0.490818	1.1005	1	0.56213	0.557672	1.20588	0.99	Vitamin K-dependent protein C	GO:0004252,GO:0005615,GO:0007596,GO:0043066,GO:0048803,GO:0005576,GO:0005509,GO:0006508	CG11066-PB
cce6769.13	0.686106	0.634648	1.36935	1	0.32175	0.592021	1.00815	0.95	Protein O-mannosyltransferase 1	GO:0016203,GO:0007517,GO:0060025,GO:0005783,GO:0016021,GO:0016020,GO:0004169,GO:0007385,GO:0005789,GO:0045214,GO:0030259,GO:0035269,GO:0007525	CG6097-PA
cce6769.6	0.795594	2.18603	4.4242	1	1.22549	3.0599	5.80005	1	Alcohol dehydrogenase 1	GO:0048812,GO:0004022,GO:0055114	CG4842-PA
cce6769.7	1.47833	1.47631	3.33738	1	1.52068	1.63929	3.99635	0.97	Alcohol dehydrogenase 1	GO:0048812,GO:0004022,GO:0055114	CG4842-PA
cce6769.9	0.521512	0.873761	1.62994	1	0.391389	0.342734	1.12242	0.98	Probable phosphorylase b kinase regulatory subunit beta	GO:0006468,GO:0005977,GO:0005964,GO:0005886,GO:0005575,GO:0003824,GO:0008150,GO:0005516,GO:0004553,GO:0003674,GO:0008607	CG8475-PC
cce677.3	1.12347	1.02159	3.54498	1	1.00415	0.584621	4.27958	1	Unknown	None	CG8281-PA
cce678.5	0.282103	0.675355	1.62492	1	0	0.640244	1.42276	0.99	T-complex protein 11-like protein 1	GO:0005874	CG16721-PB
cce680.1	0.20816	0.995004	2.70885	1	0.25	1.1625	4.7875	1	Lipase 3	GO:0004806,GO:0006629,GO:0016788,GO:0016042	CG2772-PA
cce680.2	0.962885	0.887605	2.78361	1	1.1041	0.914826	3.43323	0.99	Lipase 3	GO:0004806,GO:0016298,GO:0006629,GO:0016788,GO:0016042	CG8823-PA
cce680.3	1.08671	0.6875	2.18919	1	1.11562	0.603448	3.64435	1	Lipase 3	GO:0048812,GO:0004806,GO:0006629,GO:0016788,GO:0016042	CG31871-PA
cce680.4	0.814901	0.72759	1.88979	0.98	0.699301	0.541958	2.73893	0.99	Lipase 1	GO:0004806,GO:0006629,GO:0007586,GO:0016788,GO:0016042,GO:0005576,GO:0016298	CG7279-PA
cce6807.2	0.3	1.53092	2.31202	1	0.550551	2.79635	4.50655	1	Unknown	GO:0005737,GO:0045089,GO:0005123,GO:0006919,GO:0006963,GO:0006915,GO:0050700,GO:0006952,GO:0007291,GO:0007165,GO:0005515,GO:0006955,GO:0050829,GO:0061057,GO:0002230	CG12297-PA
cce681.2	0.187432	0.329979	1.07724	1	0.0296033	0.17762	0.512137	0.97	Integrator complex subunit 2	GO:0016180,GO:0034472,GO:0016021,GO:0016020,GO:0031965,GO:0032039,GO:0003674,GO:0022008,GO:0005622	CG8211-PA
cce682.3	0.628205	0.878846	1.68974	1	0.423403	0.635104	1.59353	0.98	Uncharacterized peptidase C1-like protein F26E4.3	GO:0042600,GO:0005615,GO:0005044,GO:0005576,GO:0030247,GO:0030177,GO:0004197,GO:0006955,GO:0017147,GO:0006508,GO:0008234,GO:0035593	CG3074-PB
cce682.6	0.573593	0.344156	0.865801	0.99	1.12086	0.386615	1.49448	0.95	Caspase	GO:0097200,GO:0010165,GO:0097194,GO:0097153,GO:1990525,GO:0035070,GO:0035103,GO:0012501,GO:0006915,GO:0016322,GO:0005737,GO:0046672,GO:0004197,GO:0046668,GO:0048515,GO:0045476,GO:0010623,GO:0006508,GO:2001269	CG7788-PA
cce683.4	0.518314	0.466634	1.02103	1	0.656985	0.591091	1.69183	0.97	Bilin-binding protein	GO:0031409,GO:0070328,GO:0005615,GO:0032504,GO:0008289,GO:0018298,GO:0033500,GO:0005576,GO:0008340,GO:0006979	CG33126-PB
cce683.6	0.887324	1.2767	1.61476	0.99	1.15103	1.42681	2.00662	0.97	Apolipoprotein D	GO:0022626,GO:0005783,GO:0042246,GO:0048678,GO:0030425,GO:0000302,GO:0048662,GO:0051895,GO:0010642,GO:0005615,GO:0014012,GO:0033500,GO:0006979,GO:2000405,GO:0048471,GO:0043025,GO:0007420,GO:0070328,GO:0006629,GO:0032504,GO:0005215,GO:2000098,GO:0008289,GO:0042308,GO:0008340,GO:0060588,GO:0070062,GO:1900016,GO:0031409,GO:0007568,GO:0015485,GO:0042493,GO:0071638,GO:0006006	CG33126-PB
cce685.8	0.916195	0.610348	2.00216	1	1.45631	0.877832	3.45874	1	Unknown	GO:0031637,GO:0008083,GO:0007399,GO:0005121,GO:0008063,GO:0021556,GO:0043523,GO:0008045,GO:0007411,GO:0010941,GO:0005576	CG32244-PC
cce6907.2	0.750751	0.535682	1.80897	1	1.3587	0.741351	3.04189	0.98	Unknown	None	n/a
cce69235.1	0.453074	1.65049	3.65049	1	0.779727	1.89279	6.01949	0.99	Serine palmitoyltransferase 2	GO:0030148,GO:0007444,GO:0016021,GO:0017059,GO:0004758,GO:0005739,GO:0009058,GO:0006686,GO:0030170,GO:0005886,GO:0046512,GO:0046513,GO:0046511	CG4162-PA
cce6932.3	0.473539	0.351962	0.915475	1	0.422427	0.411583	0.809259	1	Uncharacterized protein L116	None	CG43078-PH
cce694.2	0.240385	0.867052	1.4825	1	0.0465766	0.972572	1.52186	0.97	Beta-glucuronidase	GO:0005975,GO:0005783,GO:0032504,GO:0005615,GO:0016020,GO:0043231,GO:0005764,GO:0019904,GO:0004566,GO:0005102,GO:0070062	CG15117-PB
cce694.3	0.250527	0.777848	0.957949	1	0.243983	1.02471	1.07997	0.98	Protein xmas-2	GO:0016973,GO:0003676,GO:0005643,GO:0000166,GO:0009790,GO:0007283,GO:0045944,GO:0003723,GO:0005515,GO:0048477,GO:0007275,GO:0006406,GO:0003729	CG32562-PA
cce694.7	0.210292	0.428425	0.713381	1	0.358822	0.725922	1.276	0.99	Zinc finger protein 845	GO:0005634,GO:0006355,GO:0008270,GO:0003676,GO:0003677,GO:0046872,GO:0006351	CG3032-PA
cce70.20	0.619985	2.18818	4.99635	1	0.657895	3.68421	9.23246	1	Flexible cuticle protein 12	GO:0005214,GO:0040003,GO:0031012,GO:0042302,GO:0008010	CG32405-PA
cce7025.11	0.294464	0.580674	1.29204	1	0	0.64	1.40957	0.95	Neurotrophin receptor-interacting factor homolog	GO:0005737,GO:0043565,GO:0005730,GO:0003700,GO:0005813,GO:0005634,GO:0003714,GO:0005166,GO:1903507,GO:0005654,GO:0006355,GO:0006357,GO:0006351,GO:0003676,GO:0046872,GO:0000981	CG12299-PA
cce7025.2	0.535168	0.504587	2.17125	1	0.91954	0.275862	3.77011	0.97	Prostatic acid phosphatase	GO:0042131,GO:0016791,GO:0016311,GO:0008253,GO:0030175,GO:0006772,GO:0005634,GO:0046085,GO:0005615,GO:0051930,GO:0016021,GO:0042802,GO:0060168,GO:0009117,GO:0012506,GO:0005886,GO:0070062,GO:0052642,GO:0005622,GO:0005765,GO:0006144,GO:0003993	CG7899-PB
cce7025.3	1.02843	0.777249	4.22208	1	1.99818	1.23558	8.29686	1	Lysosomal acid phosphatase	GO:0005765,GO:0016021,GO:0043202,GO:0003993	CG7899-PB
cce7025.6	0.517525	0.543951	2.534	1	0.211864	0.718954	4.32072	1	Unknown	None	n/a
cce7025.7	0.597397	0.488443	1.41706	1	0.769231	0.881902	2.43536	1	Unknown	GO:0005488	n/a
cce7025.9	0.419463	0.302013	1.63031	1	0	0	1.76322	1	Autophagy-related protein 13 homolog	GO:0019901,GO:0045850,GO:0000407,GO:0019887,GO:0006914,GO:0070969,GO:0034273,GO:0032147,GO:0035096,GO:0003674,GO:0000045,GO:0010506,GO:0005829	CG7331-PA
cce7039.4	0.717164	1.10192	1.5131	1	0.31202	0.674692	1.07217	0.99	Histone-lysine N-methyltransferase EHMT1	GO:0018024,GO:0018027,GO:0018026,GO:0007616,GO:0007614,GO:0035220,GO:0016279,GO:0009790,GO:0002165,GO:0046974,GO:0008270,GO:0046976,GO:0046959,GO:0051567,GO:0008168,GO:0005737,GO:0006306,GO:0000122,GO:0005634,GO:0005654,GO:0070742,GO:0034968,GO:0016571,GO:0005694,GO:0010468,GO:0035076,GO:0000791,GO:0045892,GO:0005886,GO:0008345,GO:0050775,GO:0070734,GO:0005705,GO:0002039,GO:0016568	CG2995-PB
cce7055.2	2.53429	2.35242	4.79726	1	4.27121	3.90681	7.85842	0.99	Ejaculatory bulb-specific protein 3	GO:0007362,GO:0006468,GO:0007552,GO:0019992,GO:0009615,GO:0009617,GO:0045297,GO:0004674,GO:0005576,GO:0004672	CG9358-PA
cce7057.12	0.269231	0.892143	1.78702	1	0.230947	1.26415	3.04389	1	Myoneurin	GO:0006351,GO:0003700,GO:0005634,GO:0006355,GO:0000790,GO:0008270,GO:0005515,GO:0003677,GO:0043035	CG2711-PA
cce7057.13	0.755799	1.3018	2.12666	1	1.44757	2.44914	4.0819	0.98	Unknown	None	n/a
cce7057.14	0.719942	0.831533	3.18934	1	1.2987	1.43939	6.80736	1	Unknown	None	n/a
cce7057.15	0.607819	0.156766	1.12713	1	0.766998	0.209924	0.951782	0.96	Zinc finger protein 84	GO:0005634,GO:0006355,GO:0008270,GO:0003676,GO:0003677,GO:0046872,GO:0006351	CG10669-PA
cce71.11	0.236887	0.227803	1.99779	1	0	0.111465	3.80062	1	Lipase 3	GO:0004806,GO:0016298,GO:0006629,GO:0016788,GO:0016042	CG8823-PA
cce71.12	0.319814	0.457062	1.14263	1	0.26178	0.527983	1.61234	1	V-type proton ATPase 116 kDa subunit a isoform 1	GO:0042470,GO:0070072,GO:0015986,GO:0043195,GO:0015991,GO:0051117,GO:0016021,GO:0007035,GO:0033181,GO:0030659,GO:0000220,GO:0046961,GO:0005886,GO:0016471	CG18617-PB
cce71.17	0.273915	0.434006	1.53286	1	0.126502	0.574933	2.57437	1	RING finger and SPRY domain-containing protein 1	GO:0005576,GO:0008270	CG6752-PA
cce7117.1	0.906667	1.22724	3.2124	1	1.20192	1.85728	3.80558	1	Juvenile hormone esterase	GO:0005737,GO:0005811,GO:0052689,GO:0004453,GO:0019915,GO:0008340,GO:0046683	CG1112-PA
cce7117.2	0.544218	1.29082	2.87755	0.99	0.408998	1.56442	3.74233	0.95	Juvenile hormone esterase	GO:0004453	n/a
cce7117.3	0.917204	1.53024	2.27227	1	1.5749	2.53101	3.74113	1	Juvenile hormone esterase	GO:0004453,GO:0052689,GO:0004104	CG1128-PD
cce71.2	0.124279	0.225117	1.2093	1	0.115463	0.450813	1.88156	1	Centrosome-associated protein 350	GO:0005737,GO:0034453,GO:0005819,GO:0005813,GO:0016020,GO:0005654	n/a
cce71.20	0.622852	0.415593	1.02234	1	0.838169	0.705996	1.67634	1	Zinc finger and SCAN domain-containing protein 12	GO:0003700,GO:0005634,GO:0008270,GO:0003676,GO:0003677,GO:0046872,GO:0006351	CG8301-PA
cce7126.1	0.210084	0.739474	1.82965	1	0.210305	1.15433	2.56896	0.98	Protein bric-a-brac 2	GO:0007478,GO:0007480,GO:0003700,GO:0007455,GO:0005634,GO:0008585,GO:0005701,GO:0006355,GO:0061040,GO:0006351,GO:0005515,GO:0003677,GO:0003680,GO:0005700	CG9102-PA
cce714.4	1.22294	1.23689	1.88046	1	0.782054	0.858593	1.48933	1	Cadherin-23	GO:0045177,GO:0047485,GO:0016324,GO:0046843,GO:0016339,GO:0016020,GO:0007605,GO:0005902,GO:0005509,GO:0005887,GO:0005886,GO:0044331,GO:0007156,GO:0016021,GO:0042803	CG6445-PB
cce71.5	0.462161	0.824478	2.19095	1	0.347222	1.04857	2.66166	0.95	Unknown	None	CG5928-PC
cce7151.10	0.476886	0.52308	1.32259	1	0.461681	0.459994	1.05831	1	Potassium channel subfamily T member 2	GO:0005267,GO:0006813,GO:0016020,GO:0008076,GO:0048812,GO:0005249,GO:0022008,GO:0015269,GO:0005524	CG42732-PD
cce7151.11	0.496235	0.502118	1.23034	1	0.154083	0.188531	1.79016	1	Zinc finger protein 471	GO:0003700,GO:0005634,GO:0006355,GO:0008270,GO:0003676,GO:0003677,GO:0046872,GO:0006351	CG11902-PB
cce7151.12	0.743218	0.445931	2.48235	1	1.67785	0.738255	5.04474	1	Aurora kinase A	GO:0008105,GO:0031647,GO:0032436,GO:0000212,GO:0032355,GO:0007279,GO:0000226,GO:0031616,GO:0007067,GO:0051301,GO:0000278,GO:0050767,GO:0007100,GO:0072686,GO:0051233,GO:1990138,GO:0009948,GO:0005813,GO:0005634,GO:0005815,GO:0043146,GO:0004674,GO:0043066,GO:0004712,GO:0005876,GO:0004672,GO:0032465,GO:0071539,GO:0048471,GO:0032133,GO:0035174,GO:0005524,GO:0006468,GO:0015630,GO:0051299,GO:0051298,GO:…	CG3068-PA
cce7151.14	0.362882	2.07207	7.11702	1	0.46729	4.04994	16.6667	1	Hemicentin-1	GO:0005604,GO:0070062,GO:0050896,GO:0007601,GO:0005509,GO:0030054,GO:0005938	CG14141-PA
cce71543.2	0.241865	0.852388	2.619	1	0.462046	1.28781	5.72917	1	ATP-dependent DNA helicase PIF1	GO:0006310,GO:0000723,GO:0042162,GO:0051880,GO:0006281,GO:0032204,GO:0032508,GO:0000287,GO:0033682,GO:0005739,GO:0032211,GO:0000784,GO:0010521,GO:0043141,GO:0051974,GO:0000002,GO:0017116,GO:0005524	n/a
cce71561.1	1.53899	1.234	3.4555	1	2.06612	2.1978	6.50888	1	ATP-dependent DNA helicase PIF1	GO:0000723,GO:0006310,GO:0051880,GO:0006281,GO:0005634,GO:0005739,GO:0032211,GO:0043141,GO:0003678,GO:0000002,GO:0010521,GO:0005524	CG3238-PA
cce71.6	0.215002	1.70229	1.63702	1	0.215517	3.37938	2.96157	0.99	DNA transposase THAP9	GO:0006310,GO:0043565,GO:0006313,GO:0004803,GO:0015074,GO:0016740,GO:0003676,GO:0046872	n/a
cce71.7	0.678643	0.766467	2.11577	1	0.719424	0.998201	4.23261	1	Cytochrome b-c1 complex subunit Rieske, mitochondrial	GO:0046872,GO:0005743,GO:0016021,GO:0051537,GO:0008121,GO:0006122,GO:0005739,GO:0005750,GO:0070469,GO:0016679,GO:0005875,GO:0055114	CG7361-PB
cce71.8	0.343887	0.458887	0.927621	1	0.2849	0.588499	1.3458	1	Polypeptide N-acetylgalactosaminyltransferase 35A	GO:0005795,GO:0007424,GO:0046872,GO:0006486,GO:0016021,GO:0004653,GO:0030246,GO:0000139,GO:0009312	CG7480-PA
cce7183.3	0.701659	0.863916	1.19927	1	0.500466	0.603363	0.837169	0.99	Supervillin	GO:0005737,GO:0071437,GO:0036449,GO:0002102,GO:0007010,GO:0005615,GO:0032504,GO:0030496,GO:0032154,GO:0003674,GO:0005886,GO:0032467,GO:0030054	CG45186-PAE
cce719.11	0.677211	1.06968	1.34942	1	0.422804	0.569422	0.915166	0.98	Condensin complex subunit 1	GO:0005737,GO:0016787,GO:0000070,GO:0005634,GO:0007052,GO:0000796,GO:0007076,GO:0000785,GO:0007067,GO:0005694,GO:0005829,GO:0051301	CG1911-PA
cce7212.1	0.475664	0.526549	1.45133	1	0.686144	0.471448	1.28818	0.96	Esterase FE4	GO:0005575,GO:0008150,GO:0052689,GO:0008152	CG10175-PD
cce7212.2	0.561447	0.333749	1.25182	1	0.530587	0.308989	1.22347	0.96	Esterase FE4	GO:0060179,GO:0007476,GO:0052689	CG9858-PA
cce7243.1	0.760582	4.41052	4.30953	0.99	1.07348	7.04575	6.24356	0.99	3-hydroxybutyrate dehydrogenase type 2	GO:0005737,GO:0042168,GO:0042541,GO:0016628,GO:0055072,GO:0003858,GO:0008152,GO:0019290,GO:0016491	CG31548-PA
cce7259.4	0.769231	0.573356	1.39102	1	0.663482	1.11562	2.09842	1	Stabilizer of axonemal microtubules 2	None	CG7131-PA
cce7272.3	0.97619	0.473866	2.4587	1	1.78827	0.605013	4.0913	1	Cytochrome P450 4X1	GO:0016705,GO:0043231,GO:0020037,GO:0016021,GO:0016020,GO:0005789,GO:0070330,GO:0005506,GO:0055114,GO:0009055	CG6802-PA
cce7272.7	0.703463	1.47605	2.56775	1	1.01502	1.85707	3.29912	1	Fatty acid synthase (Fragment)	GO:0006633,GO:0016787,GO:0005835,GO:0016788,GO:0004312,GO:0008270,GO:0016874,GO:0055114,GO:0016491	CG17374-PC
cce7282.1	0.767544	0.805921	1.79825	0.95	0.990099	1.0396	4.05941	0.98	Carboxypeptidase O	GO:0006508,GO:0004181,GO:0005576,GO:0008270	CG3097-PA
cce72976.17	0.45045	1.32511	2.12731	1	0.324675	1.49382	2.36983	0.97	Methionyl-tRNA formyltransferase, mitochondrial	GO:0004479,GO:0005739,GO:0071951,GO:0009058,GO:0005759,GO:0006413	CG1750-PA
cce72976.2	0.788576	0.632954	1.22119	0.99	0.0639795	0.352042	1.13055	0.99	Transmembrane protein 181	GO:0016021,GO:0009405,GO:0015643	CG13409-PA
cce72976.7	0.226377	0.298696	0.846331	1	0.401694	0.570524	1.26705	1	Endothelial zinc finger protein induced by tumor necrosis factor alpha	GO:0003700,GO:0005634,GO:0006355,GO:0008270,GO:0003676,GO:0003677,GO:0046872,GO:0006351	CG9215-PA
cce7304.2	0.524476	0.48951	1.3986	1	0.131234	0	1.22485	0.97	RIB43A-like with coiled-coils protein 2	GO:0005634	CG7264-PA
cce73.1	0.311709	0.506657	1.49337	1	0.204678	0.769639	1.97909	1	Esterase B1	GO:0005575,GO:0008150,GO:0052689,GO:0008152	CG10175-PD
cce73.17	0.504213	1.13552	1.38969	1	0.808458	2.25021	2.83997	0.98	Unknown	None	n/a
cce7330.1	0.730079	3.54193	4.26783	1	1.37845	7.04574	8.92857	1	Alpha-tocopherol transfer protein	GO:0032502,GO:0008431,GO:0005770,GO:0051180,GO:0046909,GO:0005215,GO:0005829,GO:0006810,GO:0090212,GO:0019842,GO:0005546,GO:0005622,GO:0043325,GO:0042360,GO:0060548,GO:0051452,GO:0009268,GO:0009636,GO:0001892,GO:0007584	CG12926-PA
cce733.1	0.486973	0.862642	3.8422	1	0.730994	0.95386	5.10954	1	Cytochrome P450 6B4	GO:0070330,GO:0043231,GO:0020037,GO:0005789,GO:0005506,GO:0009055	CG8687-PD
cce733.9	1.64684	2.61363	2.95452	1	2.09525	3.37136	3.84319	0.97	Cytochrome P450 6B1	GO:0070330,GO:0043231,GO:0020037,GO:0005789,GO:0005506,GO:0009055	CG8687-PD
cce73.4	0.773036	1.12496	1.85777	1	0.713842	1.35812	2.64523	1	Juvenile hormone esterase	GO:0004453,GO:0005811,GO:0052689	CG2505-PA
cce73.5	1.13549	0.560694	1.52794	0.99	1.55979	0.469565	2.11594	0.97	Juvenile hormone esterase	GO:0005737,GO:0005811,GO:0052689,GO:0004453,GO:0019915,GO:0008340,GO:0046683	CG1112-PA
cce73.8	0.449205	0.431928	2.13315	1	0.55325	0.487552	1.81881	0.98	Zinc finger protein 383	GO:0005737,GO:0005634,GO:0006355,GO:0008270,GO:0003676,GO:0003677,GO:0046872,GO:0006351	CG18764-PA
cce738.18	0.458996	1.08627	1.79806	1	0.367647	1.54239	2.85341	1	Venom serine carboxypeptidase	GO:0006508,GO:0033227,GO:0004185,GO:0005576	CG4572-PA
cce738.8	0.551932	0.642975	1.44679	1	1.12952	0.785508	2.29472	1	Centromere protein I	GO:0005737,GO:0005634,GO:0034508,GO:0000776	n/a
cce73.9	0.425441	0.239311	1.18911	1	0.478927	0.229885	1.99872	1	Zinc finger protein 235	GO:0003700,GO:0005634,GO:0006355,GO:0006351,GO:0003676,GO:0003677,GO:0046872	CG5245-PA
cce7413.10	1.15512	0.666067	2.70477	1	2.11712	1	3.87838	1	Mitochondrial thiamine pyrophosphate carrier	GO:0015619,GO:0030974,GO:0016021,GO:0022857,GO:0005743,GO:0005740,GO:0055085	CG6608-PB
cce7413.14	0.937327	1.43781	1.64353	1	0.853754	1.32193	1.65627	0.98	Protein ELYS	GO:0005643,GO:0005575,GO:0003674,GO:0003677,GO:0015031,GO:0008150,GO:0051028	CG14215-PA
cce7413.6	0.22165	0.543664	1.59203	1	0.0858185	0.283665	1.05229	1	Tyrosine-protein phosphatase Lar	GO:0048675,GO:0051124,GO:0006470,GO:0035335,GO:0030424,GO:0045467,GO:0008045,GO:0007411,GO:0007412,GO:0005925,GO:0005875,GO:0001700,GO:0032093,GO:0016021,GO:0048841,GO:0031290,GO:0048477,GO:0008594,GO:0007283,GO:0008360,GO:0005886,GO:0007155,GO:0008201,GO:1903386,GO:0007399,GO:0004725,GO:0005001	CG10443-PF
cce7413.7	0.668909	1.51181	2.72858	1	0.897263	1.56743	2.57085	1	Exonuclease 1	GO:0006310,GO:0008409,GO:0006281,GO:0004518,GO:0005634,GO:0008852,GO:0006298,GO:0045145,GO:0090305,GO:0048256,GO:0003677,GO:0046872,GO:0051908	CG10387-PA
cce7413.8	0.48793	0.693374	2.74268	1	0.617284	0.740741	2.62346	0.98	Mitochondrial cardiolipin hydrolase	GO:0030719,GO:0006655,GO:0007126,GO:0034587,GO:0010636,GO:0035755,GO:0043046,GO:0016021,GO:0004521,GO:0008053,GO:0016042,GO:0010467,GO:0005741,GO:0044281,GO:0007286,GO:0046474,GO:0046872,GO:0006644,GO:0042803	n/a
cce7422.5	0.730787	1.9196	2.44187	1	0.955414	2.17486	3.13709	0.95	Facilitated trehalose transporter Tret1	GO:0005355,GO:0015574,GO:0015771,GO:0016021,GO:0005886,GO:0055085	CG1213-PA
cce7428.1	0.315956	0.79123	1.84728	1	0.379867	0.659782	2.70631	1	Unknown	None	n/a
cce7433.1	0.372902	0.913611	1.11249	0.96	0.559701	1.1194	1.82525	0.95	Esterase FE4	GO:0052689	CG1121-PA
cce74343.1	0.537634	0.652174	7.62162	1	0	0.332226	10.066	1	Fatty acid synthase	GO:0006633,GO:0047451,GO:0042470,GO:0005835,GO:0004320,GO:0016295,GO:0016296,GO:0016788,GO:0004317,GO:0004312,GO:0004313,GO:0047117,GO:0004316,GO:0008270,GO:0004314,GO:0004315,GO:0004319,GO:0055114,GO:0016491	CG17374-PC
cce7438.11	1.40562	2.01163	4.52721	1	1.61499	2.15342	5.52721	1	Retinal dehydrogenase 1	GO:0005737,GO:0004029,GO:0005739,GO:0001758,GO:0008152,GO:0005759,GO:0042572,GO:0006090,GO:0055114,GO:0016491	CG31075-PB
cce7438.9	1.16427	2.04721	5.15961	1	0.622605	2.76729	6.10272	1	Aldehyde dehydrogenase, cytosolic 1	GO:0004028,GO:0004029,GO:0051289,GO:0005829,GO:0035106,GO:0005739,GO:0042802,GO:0006068,GO:0008152,GO:0018479,GO:0005759,GO:0001758,GO:0006090,GO:0055114,GO:0016491	CG31075-PB
cce746.1	0.533082	1.32173	2.45061	1	0.659134	1.42655	3.21092	1	Enteropeptidase	GO:0004252,GO:0016021,GO:0005044,GO:0006508	CG31326-PA
cce7472.2	0.274333	0.291432	0.692221	1	0.360848	0.414411	1.04533	1	Unknown	None	CG10936-PA
cce748.11	0.955022	3.19646	3.98592	1	1.75926	3.39347	4.93197	0.97	Cytochrome P450 6a2	GO:0004497,GO:0016020,GO:0043231,GO:0020037,GO:0016705,GO:0031000,GO:0005789,GO:0046680,GO:0017085,GO:0005506,GO:0055114,GO:0009055	CG9438-PA
cce748.13	0.774105	1.41074	2.4259	1	1.31448	1.84358	3.27381	1	Cytochrome P450 6k1	GO:0004497,GO:0016020,GO:0043231,GO:0020037,GO:0016705,GO:0031000,GO:0005789,GO:0017085,GO:0005506,GO:0055114,GO:0009055	CG9438-PA
cce748.20	0.732206	0.45373	1.03377	1	0.494627	0.28774	0.664458	0.96	NUAK family SNF1-like kinase 1	GO:0005737,GO:0030155,GO:0006468,GO:0031588,GO:0005730,GO:0042127,GO:2000772,GO:0005634,GO:0042149,GO:0006974,GO:0004674,GO:0015630,GO:0035507,GO:0007155,GO:0035556,GO:0046872,GO:0002039,GO:0032007,GO:0005524	CG17216-PA
cce748.37	0.825752	1.02442	1.39519	1	0.537352	0.768083	1.16556	0.99	Afadin	GO:0016318,GO:0007163,GO:0007165,GO:0005926,GO:0046328,GO:0090557,GO:0019904,GO:0032880,GO:0005737,GO:0005654,GO:0007254,GO:0007219,GO:0043547,GO:0003779,GO:0030054,GO:0048749,GO:0045177,GO:0017016,GO:0005915,GO:0048598,GO:0005938,GO:0005911,GO:0005886,GO:0007155,GO:0007265,GO:0050839,GO:0000132,GO:0007394,GO:0007391,GO:0005515,GO:0048730,GO:0005913,GO:0005912	CG42312-PE
cce748.43	0.346832	1.21881	2.37376	1	0.647523	1.90791	3.96526	1	Protein lethal(3)malignant blood neoplasm 1	GO:0005737,GO:0042387,GO:0040003,GO:0005214,GO:0008010,GO:0035220,GO:0031012,GO:0022416,GO:0005886,GO:0048471,GO:0042302	CG12755-PB
cce7486.7	0.620891	0.659029	1.4981	1	0.237573	0.493949	1.63559	1	Transcription initiation factor TFIID subunit 6	GO:0000124,GO:0007221,GO:0051090,GO:0051123,GO:0006355,GO:0005634,GO:0001075,GO:0006367,GO:0006366,GO:0005669,GO:0022008,GO:0046982	CG32211-PA
cce7516.16	1.56377	1.56022	3.58381	1	1.25306	1.54221	3.74275	1	Limulus clotting factor C	GO:0004252,GO:0042381,GO:0030246,GO:0005576,GO:0007155,GO:0006508	CG31326-PA
cce7516.8	0.682117	1.78238	2.25878	1	0.567341	1.38684	1.62744	0.97	Limulus clotting factor C	GO:0004252,GO:0042381,GO:0045087,GO:0030246,GO:0005576,GO:0007155,GO:0006508	CG31217-PA
cce7516.9	0.455757	1.20003	1.46794	1	0.189394	0.709602	0.974684	0.98	Probable C-mannosyltransferase DPY19L1	GO:0005637,GO:0016021,GO:0016020,GO:0018406,GO:0000030	CG6659-PA
cce752.2	0.713553	1.12936	1.79729	1	0.461894	0.630188	1.28458	1	Multidrug resistance-associated protein 4	GO:0043190,GO:0042626,GO:0016020,GO:0016404,GO:0005215,GO:0016021,GO:0007596,GO:0042060,GO:0016323,GO:0008559,GO:0055114,GO:0016887,GO:0005886,GO:0031088,GO:0030168,GO:0055085,GO:0005524,GO:0002576	CG7627-PA
cce7554.1	0.384221	1.15325	1.21337	0.96	0.307692	0.891197	1.38975	1	Protein kinase C-binding protein 1	GO:0000122,GO:0005080,GO:0005634,GO:0001106,GO:0008270,GO:0070491	CG1815-PC
cce7554.4	0.615114	2.76426	4.00561	1	0.533333	2.65111	5.69428	1	Replication factor C subunit 4	GO:0005737,GO:0005634,GO:0017111,GO:0031122,GO:0005654,GO:0005663,GO:0046331,GO:0006260,GO:0006261,GO:0003677,GO:0005875,GO:0005524	CG8142-PA
cce761.6	0.936727	1.77018	3.30577	1	0.690021	2.12696	3.81967	0.99	Alpha-tocopherol transfer protein-like	GO:0016020,GO:0005215,GO:0008431,GO:0006810,GO:0005622	CG2663-PA
cce7621.7	0.232416	0.327523	0.784098	1	0.0734214	0.242291	0.660793	0.97	CCR4-NOT transcription complex subunit 4	GO:0000288,GO:0000289,GO:0046425,GO:0004842,GO:0051297,GO:0044822,GO:0000166,GO:0010467,GO:0051865,GO:0045892,GO:0008270,GO:0003676,GO:0005634,GO:0016874,GO:0005829,GO:0003729	CG31716-PK
cce7679.2	0.731103	1.22183	3.17791	1	0.595238	1.82899	4.5658	1	PR domain zinc finger protein 5	GO:0043565,GO:0006351,GO:0000278,GO:0000122,GO:0005634,GO:0016575,GO:0044212,GO:0045892,GO:0008270,GO:0003676,GO:0051567,GO:0008168,GO:0000978,GO:0046872,GO:0001078,GO:0070491	CG2712-PA
cce7681.4	0.33856	0.508101	1.12803	1	0.0714031	0.170831	0.695088	0.96	GTPase-activating protein	GO:0005737,GO:0005099,GO:0043547,GO:0007067,GO:0005096,GO:0007476,GO:0016321,GO:0008595,GO:0032320,GO:0007426,GO:0046580,GO:0005886,GO:0008293,GO:0022008,GO:0046872,GO:0031235,GO:0007265,GO:0045678,GO:0007062	CG6721-PC
cce7724.1	0.203528	0.144988	1.06305	1	0	0.145289	0.863487	0.98	MOG interacting and ectopic P-granules protein 1	GO:0007506,GO:0003682,GO:0070615,GO:0000122,GO:0005634,GO:0030154,GO:0005700,GO:0048813,GO:0002119,GO:0003723,GO:0005515,GO:0017151,GO:0046872,GO:0042826,GO:0008134,GO:0040035,GO:0016581	CG1244-PC
cce773.9	0.421941	2.7769	3.2173	0.98	0	3.2619	4.71429	0.97	Geranylgeranyl pyrophosphate synthase	GO:0005737,GO:0004161,GO:0006720,GO:0033384,GO:0035050,GO:0045337,GO:0008299,GO:0004311,GO:0033386,GO:0004337,GO:0022008,GO:0046872,GO:0008354	CG8593-PA
cce774.20	0.680272	1.90181	3.28382	1	1.12474	4.5308	7.77339	1	Unknown	None	n/a
cce7773.2	1.11312	2.97834	3.94404	1	1.94219	5.64137	6.98284	1	Unknown	GO:0016772	CG13813-PA
cce781.2	0.26362	0.483814	1.25872	1	0.307828	0.76598	1.64995	0.97	CD2 antigen cytoplasmic tail-binding protein 2 homolog	GO:0048749,GO:0006909,GO:0005634,GO:0035220,GO:0022416,GO:0003674,GO:0042060,GO:0005515,GO:0090303,GO:0045742	CG5198-PA
cce7830.1	0.323704	0.275934	0.795778	1	0.141486	0.121821	0.331012	1	E3 ubiquitin-protein ligase hyd	GO:0048749,GO:0008585,GO:0004842,GO:0000209,GO:0005737,GO:0007455,GO:0005634,GO:0042787,GO:0042127,GO:0034450,GO:0045879,GO:0007281,GO:0007283,GO:0030162,GO:0007289,GO:0016874,GO:0007112,GO:0007446,GO:0007444,GO:0043130,GO:0003723,GO:0008270	CG9484-PB
cce7837.6	0.6228	0.808286	1.67073	1	0.718157	0.573171	2.33062	0.98	Hemolin	GO:0016319,GO:0048675,GO:0050808,GO:0045924,GO:0030175,GO:0008049,GO:0005615,GO:0019991,GO:0048812,GO:0060857,GO:0005509,GO:0008366,GO:0035151,GO:0016328,GO:0072499,GO:0045087,GO:0035011,GO:0008050,GO:0007173,GO:0048036,GO:0007409,GO:0005886,GO:0005919,GO:0005918,GO:0007560,GO:0048813,GO:0061343,GO:0005515,GO:0021682,GO:0007158	CG1634-PG
cce785.2	1.20957	0.357744	1.37753	1	2.4656	0.735632	2.75163	0.99	Delta-latroinsectotoxin-Lt1a	GO:0007016,GO:0005200,GO:0045170,GO:0008092,GO:0016021,GO:0006887,GO:0005623,GO:0045169,GO:0005576,GO:0007165,GO:0005886,GO:0072556	CG1651-PB
cce7874.2	0.687285	0.708763	3.42784	1	1.03359	0.813953	7.32558	0.99	Fatty acid-binding protein 2	GO:0005737,GO:0005215,GO:0008289	n/a
cce7884.10	0.521534	1.53937	1.96389	1	0.20202	1.37374	1.9596	1	Trichoplein keratin filament-binding protein	GO:0005737,GO:0005856	CG17230-PA
cce7888.2	0.359712	0.546763	1.52278	1	0.719942	0.87833	1.95104	1	Tetratricopeptide repeat protein 25	GO:0005575,GO:0008150,GO:0003674,GO:0005515	CG13502-PA
cce7902.1	0.322451	1.49265	1.65434	0.99	0.15124	2.16162	2.0712	0.97	Membrane-bound alkaline phosphatase	GO:0005886,GO:0046872,GO:0004035,GO:0008152,GO:0031225	CG1809-PA
cce7921.4	1.12867	1.54935	1.71113	1	0.774481	1.19133	1.34716	0.99	ATP-binding cassette sub-family A member 1	GO:0038027,GO:0009897,GO:0071222,GO:0055098,GO:0017127,GO:0043691,GO:0030139,GO:0031267,GO:0060155,GO:0042157,GO:0007040,GO:0032489,GO:0055091,GO:0005548,GO:0042626,GO:0006497,GO:0030819,GO:0008509,GO:0005543,GO:0050702,GO:0055085,GO:0005215,GO:0010745,GO:0048471,GO:0010875,GO:0007186,GO:0005524,GO:0033700,GO:0005794,GO:0051117,GO:0006810,GO:0034616,GO:0006911,GO:0034188,GO:0045335,GO:0019905,GO:…	CG34120-PE
cce7921.9	0.862716	0.928177	1.38589	0.99	0.300413	0.383693	0.832278	0.98	Protein cramped	GO:0006351,GO:0003700,GO:0005634,GO:0006355,GO:0000790,GO:0006260,GO:0008270,GO:0005515,GO:0003677,GO:0007379,GO:0003682,GO:0043035	CG2714-PB
cce7957.5	0.405463	1.03497	1.70644	0.97	0.512821	2.06723	3.27679	0.95	Protein PF14_0175	GO:0016021,GO:0003677	n/a
cce8008.1	0.333751	0.641187	1.33384	1	0.37594	0.416036	2.61438	0.99	Protein NDRG3	GO:0005737,GO:0070062,GO:0046579,GO:0005575,GO:0003674,GO:0007165	CG15669-PI
cce8008.4	0.0994135	0.416177	1.22302	1	0	0.213874	1.13574	1	1-phosphatidylinositol 4,5-bisphosphate phosphodiesterase gamma-1	GO:0005168,GO:0030307,GO:0042059,GO:0051281,GO:0004871,GO:0032868,GO:0007298,GO:0035556,GO:0008180,GO:0009395,GO:0001726,GO:0001701,GO:0030971,GO:0045766,GO:0005509,GO:0016477,GO:0005737,GO:0050852,GO:0019722,GO:0030027,GO:0035254,GO:0019901,GO:0045596,GO:0007173,GO:0005911,GO:0005886,GO:0042995,GO:0010634,GO:0004435,GO:0071364,GO:0043536,GO:0005829	CG4200-PA
cce8012.7	0.298883	0.44322	1.50896	1	0.0944287	0.449511	1.5796	1	Glutamate receptor 1	GO:0045211,GO:0032281,GO:0008328,GO:0035235,GO:0006812,GO:0005230,GO:0016020,GO:0015277,GO:0005234,GO:0035249,GO:0034220,GO:0030054,GO:0005886,GO:0030425,GO:0016021,GO:0004970,GO:0004971	CG8442-PA
cce8012.8	0.911854	0.972644	2.63425	0.99	0.611621	0.733945	4.92355	0.98	Glutamate receptor 1	GO:0045211,GO:0032281,GO:0008328,GO:0035235,GO:0006812,GO:0005230,GO:0015277,GO:0005234,GO:0035249,GO:0034220,GO:0030425,GO:0005886,GO:0016021,GO:0030054,GO:0004971	CG8442-PA
cce8036.1	0.540275	0.570913	1.17371	0.99	0.393314	0.654726	2.19507	0.99	Nucleoside diphosphate kinase 7	GO:0006228,GO:0005622,GO:0006241,GO:0004550,GO:0005524,GO:0006165,GO:0046872,GO:0006183	CG8362-PA
cce80649.1	0.301205	2.1339	5.04164	1	0.66305	4.05225	9.50833	0.99	PiggyBac transposable element-derived protein 4	None	CG9839-PA
cce811.10	0.457449	0.403529	0.95632	1	0.304325	0.261717	0.718391	0.99	Protein toll	GO:0009897,GO:0007416,GO:0019732,GO:0019730,GO:0006963,GO:0019955,GO:0006967,GO:0007165,GO:0008063,GO:0006955,GO:0005737,GO:0070976,GO:0016021,GO:0009617,GO:0000281,GO:0010508,GO:0002229,GO:0042802,GO:0016201,GO:0009880,GO:0008329,GO:0007507,GO:0045087,GO:0035172,GO:0050832,GO:0050830,GO:0005886,GO:0007155,GO:0007352,GO:0043234,GO:0006952,GO:0051607,GO:0002752,GO:0009950,GO:0009620,GO:0046790,GO:…	CG8595-PA
cce8118.1	0.396462	0.256176	3.81214	1	0.3663	0.137363	7.98077	1	Actin-1	GO:0005737,GO:0005856,GO:0005200,GO:0007010,GO:0005811,GO:0005884,GO:0005524	CG18290-PA
cce8292.4	0.30303	0.875	1.48106	1	0.227531	0.546075	1.92264	0.98	Unknown	None	n/a
cce8301.10	0.506446	0.379834	1.40884	1	0.345781	0.248963	1.71508	0.96	Glutathione S-transferase D7	GO:0005737,GO:0004364,GO:0006749,GO:0005576	CG17639-PB
cce83.1	0.0853606	0.19334	0.392798	1	0.102446	0.298818	0.534305	1	Titin	GO:0035206,GO:0007498,GO:0030017,GO:0005875,GO:0051301,GO:0007062,GO:0007517,GO:0007519,GO:0031674,GO:0003779,GO:0030018,GO:0016203,GO:0008307,GO:0045214,GO:0000794,GO:0007520,GO:0007522,GO:0005863,GO:0007525,GO:0040011,GO:0004687,GO:0005515,GO:0007076	CG1915-PP
cce831.3	0.471988	0.51455	1.02341	1	0.263505	0.334816	0.936196	0.99	Uncharacterized protein CG43427	GO:0005575,GO:0003674,GO:0007476,GO:0008270	CG43427-PO
cce831.5	1.06342	1.55143	1.85621	1	0.53542	0.904159	1.18454	0.99	Protein unc-79 homolog	GO:0030534,GO:0072347,GO:0035264,GO:0048149,GO:0016021,GO:0005575,GO:0003674,GO:0045475,GO:0005515	CG5237-PC
cce8343.1	0.749754	2.72048	2.98143	0.98	0.480414	4.79942	4.67327	0.96	Probable cytochrome P450 6d5	GO:0004497,GO:0016705,GO:0043231,GO:0020037,GO:0016020,GO:0005789,GO:0005506,GO:0055114,GO:0009055	CG3050-PA
cce8343.11	0.509399	0.895392	1.14605	1	0.46523	0.811542	1.15978	1	RNA-binding protein 12B	GO:0044822,GO:0000166	CG30069-PA
cce8343.3	0.172154	0.329245	1.04584	1	0.258398	0.426357	2.29328	1	Serine/threonine-protein kinase PRP4 homolog	GO:0006468,GO:0071011,GO:0071013,GO:0044822,GO:0000398,GO:0005654,GO:0004674,GO:0008360,GO:0004672,GO:0007155,GO:0022008,GO:0005694,GO:0008380,GO:0005524,GO:0006397	CG7028-PC
cce8350.4	0.450076	0.642815	1.31682	1	0.374065	0.616108	1.14523	0.95	Probable dolichyl pyrophosphate Glc1Man9GlcNAc2 alpha-1,3-glucosyltransferase	GO:0044267,GO:0006487,GO:0006488,GO:0018279,GO:0016021,GO:0006490,GO:0042283,GO:0005789,GO:0097502,GO:0016758,GO:0042281,GO:0000033,GO:0043687	CG4542-PA
cce83.6	0.290909	0.402455	1.12842	1	0.0727802	0.469095	1.21112	1	Exosome component 10	GO:0071044,GO:0000184,GO:0071028,GO:0000176,GO:0071027,GO:0071048,GO:0009048,GO:0003676,GO:0005737,GO:0008408,GO:0005730,GO:0005634,GO:0016020,GO:0000166,GO:0005654,GO:0005652,GO:0010468,GO:0071035,GO:0071034,GO:0044822,GO:0000460,GO:0035327,GO:0090503,GO:0000178,GO:0004532,GO:0000956,GO:0006378	CG7292-PB
cce836.5	1.12341	1.71338	2.62731	1	1.25881	2.12821	3.13516	0.96	Unknown	None	n/a
cce83692.1	0.52356	2.54263	4.38251	1	0	3.57798	5.76271	0.99	Ejaculatory bulb-specific protein 3	GO:0009615,GO:0045297,GO:0007552,GO:0005576	CG11390-PA
cce8397.1	0.588768	1.36193	1.93489	1	0.748299	2.86963	3.62554	0.97	Craniofacial development protein 2	GO:0005737,GO:0005634	n/a
cce8426.16	0.78064	0.710015	2.45453	0.99	0.469484	0.262763	3.4157	0.99	Cilia- and flagella-associated protein 44	GO:0042995	CG17687-PA
cce8426.17	0.502925	0.917019	1.14087	1	0.0888757	0.305848	0.424379	0.99	Uncharacterized protein KIAA1109	GO:0051647,GO:0006629,GO:0016021,GO:0019915,GO:0005575,GO:0007283,GO:0001558,GO:0003674,GO:0060612,GO:0045444,GO:0005634,GO:0048488	CG42555-PJ
cce8439.1	0.627586	0.779567	0.970303	1	0.632683	0.734564	0.998321	0.98	Serine/threonine-protein kinase LMTK1	GO:0005783,GO:0016339,GO:0030425,GO:0090303,GO:0046777,GO:0045177,GO:0038083,GO:0016021,GO:0016020,GO:0004674,GO:0004714,GO:0004713,GO:0004672,GO:0048471,GO:0055037,GO:0005524,GO:0005509,GO:0006468,GO:0006915,GO:0042060,GO:0032482,GO:0051402,GO:0044295,GO:0005887,GO:0030517,GO:0007156,GO:0007030,GO:0045792,GO:0007420	CG10244-PA
cce8439.6	0.97874	1.27048	1.74984	1	0.96703	1.21574	1.82783	0.95	Uncharacterized protein KIAA0195	GO:0005575,GO:0003674,GO:0016021,GO:0005654,GO:0008150	CG3054-PA
cce84664.1	0.857143	0.514286	2.97143	1	1.72414	0.689655	5.51724	1	Unknown	None	n/a
cce84811.8	0.978607	0.877163	1.93537	0.97	1.69743	0.886598	2.96893	0.99	Sodium channel protein Nach	GO:0035002,GO:0016021,GO:0005272,GO:0035725,GO:0006814	CG33508-PA
cce8527.1	0.465666	0.791898	1.23974	1	0.0417188	0.530705	1.44827	1	Mannosyl-oligosaccharide glucosidase	GO:0070062,GO:0016021,GO:0016020,GO:0009311,GO:0005789,GO:0004573	CG1597-PC
cce85.3	0.422977	0.490484	0.923922	1	0.716626	0.794051	1.65875	0.99	Probable ATP-dependent RNA helicase DDX20	GO:0005737,GO:0000387,GO:0008026,GO:0071254,GO:0032797,GO:0005829,GO:0004004,GO:0004386,GO:0007528,GO:0003724,GO:0022618,GO:0007629,GO:0003676,GO:0003677,GO:0015030,GO:0005634,GO:0034719,GO:0008344,GO:0005524	CG6539-PA
cce853.2	0.375701	1.41272	1.83704	1	0.301779	2.0953	2.69853	0.98	Membrane alanyl aminopeptidase (Fragment)	GO:0004177,GO:0008270,GO:0005886,GO:0006508,GO:0008237,GO:0031225	CG31198-PA
cce853.8	0.638547	0.927696	2.09259	1	0.40436	0.690901	2.0401	1	Aminopeptidase N	GO:0004177,GO:0008270,GO:0005886,GO:0006508,GO:0008237,GO:0031225	CG31233-PA
cce8545.4	1.36298	1.91088	2.84397	1	1.73417	2.36199	3.09923	0.97	Venom carboxylesterase-6	GO:0005575,GO:0005576,GO:0008150,GO:0052689	CG4757-PA
cce85.5	0.245933	0.786472	1.38095	1	0.170358	0.940348	1.35646	0.99	SNF-related serine/threonine-protein kinase	GO:0005737,GO:0006468,GO:0005634,GO:0000287,GO:0005575,GO:0004674,GO:0030099,GO:0016909,GO:0035556,GO:0005524	CG8485-PA
cce85.6	0.272162	0.481503	0.926143	0.99	0.194477	0.618118	0.941112	0.99	Ubiquitin carboxyl-terminal hydrolase 36	GO:0030718,GO:0040007,GO:0005730,GO:0016579,GO:0007591,GO:0008234,GO:0036459,GO:0045824,GO:0006511,GO:0035019,GO:0042981,GO:0016578	CG5505-PD
cce8563.2	0.30619	0.934882	1.97366	1	0.447094	0.980833	2.19849	1	Unknown	GO:0006030,GO:0005576,GO:0008061	CG14304-PA
cce8563.4	0.342142	0.291659	0.837863	1	0.502622	0.334285	0.916253	1	Tudor domain-containing protein 1	GO:0005737,GO:0034587,GO:0043186,GO:0035194,GO:0043046,GO:0005634,GO:0071546,GO:0005622,GO:0007281,GO:0007283,GO:0008270,GO:0051321,GO:0046872,GO:0007275,GO:0031047	CG43726-PB
cce85.7	0.272049	0.366177	1.10952	1	0.342646	0.456461	1.32307	1	Probable helicase senataxin	GO:0030426,GO:0030424,GO:0000781,GO:0003677,GO:0003678,GO:0000228,GO:0008543,GO:0005875,GO:0005737,GO:2000806,GO:0006302,GO:0005730,GO:0005634,GO:0000165,GO:0044344,GO:0005654,GO:0043066,GO:0006369,GO:0045944,GO:0060566,GO:0042802,GO:2000144,GO:0033120,GO:0007623,GO:0001147,GO:0032508,GO:0070301,GO:0004004,GO:0006974,GO:0007283,GO:0010976,GO:0034599,GO:0006310,GO:0043491,GO:0071300,GO:0006376,GO:…	CG7504-PB
cce857.15	0.992556	1.77419	3.27957	1	0.853507	1.26164	2.19119	0.98	Myrosinase 1	GO:0019137,GO:0046872,GO:0005975,GO:0004553	CG9701-PA
cce857.16	1.03959	1.42004	2.93519	1	0.697211	0.919655	3.07959	1	Myrosinase 1	GO:0019137,GO:0046872,GO:0005975,GO:0004553	CG9701-PA
cce8600.2	0.889363	3.46466	4.05458	1	1.06838	3.05145	4.40453	0.98	Regucalcin	GO:0019853,GO:0005737,GO:0005615,GO:0032504,GO:0006874,GO:0030234,GO:0005811,GO:0004341,GO:0050848,GO:0005576,GO:0005509,GO:0032781,GO:0005634,GO:0008270	CG1803-PD
cce8600.5	1.60656	2.06738	5.90733	1	1.73611	2.01427	6.09507	0.99	Regucalcin	GO:0019853,GO:0005737,GO:0006874,GO:0005829,GO:0009631,GO:0004341,GO:0005634,GO:0050848,GO:0090256,GO:0005509,GO:0032781,GO:0044720,GO:0030234,GO:0008270	CG7390-PC
cce8600.7	1.13794	2.02852	4.92042	1	1.375	2.85848	5.93976	1	Regucalcin	GO:0019853,GO:0005737,GO:0005829,GO:0009631,GO:0004341,GO:0090256,GO:0005509,GO:0044720,GO:0030234,GO:0008270	CG7390-PC
cce8606.1	0.602829	0.960363	1.81258	1	1.07696	1.72056	2.96889	1	Protein slender lobes	GO:0005819,GO:0007420,GO:0005730,GO:0005634,GO:0007275,GO:0003674,GO:0007000,GO:0005875	CG12819-PB
cce8606.3	0.5513	2.15184	2.09596	1	1.06235	4.81459	4.65959	0.99	ATP-dependent DNA helicase pif1	GO:0006310,GO:0000723,GO:0006281,GO:0003677,GO:0003678,GO:0005524	n/a
cce8638.2	0.539672	0.380641	0.884143	1	0.496698	0.427218	1.05369	0.99	Unknown	None	CG14200-PA
cce864.12	0.47519	0.860221	1.24623	1	0.224359	0.47662	0.660831	0.99	Alsin	GO:0008104,GO:0043087,GO:0007626,GO:0030426,GO:0030425,GO:0030424,GO:0007041,GO:0071902,GO:0008219,GO:0001881,GO:0035249,GO:0001662,GO:0005737,GO:0007032,GO:0001726,GO:0001701,GO:0031982,GO:0016601,GO:0007528,GO:0005813,GO:0005634,GO:0016020,GO:0051260,GO:0043025,GO:0042802,GO:0042803,GO:0016197,GO:0030027,GO:0005096,GO:0017137,GO:0017112,GO:0032483,GO:0014069,GO:0007409,GO:0051036,GO:0043234,GO:…	CG7158-PA
cce864.21	0.819672	1.09974	2.23864	1	0.520156	0	1.24352	0.99	Alsin	GO:0008104,GO:0007626,GO:0030426,GO:0030425,GO:0030424,GO:0008219,GO:0001881,GO:0035249,GO:0001662,GO:0005737,GO:0001726,GO:0001701,GO:0031982,GO:0016601,GO:0007528,GO:0005813,GO:0016020,GO:0043005,GO:0043025,GO:0042803,GO:0016197,GO:0030027,GO:0017137,GO:0017112,GO:0032483,GO:0014069,GO:0007409,GO:0051036,GO:0043234,GO:0006979,GO:0043539,GO:0043547,GO:0030676,GO:0035011,GO:0043231,GO:0043197,GO:…	CG7158-PA
cce8660.14	0.338277	0.446639	1.1975	1	0.442708	0.875746	1.90349	1	Thyroid receptor-interacting protein 11	GO:0005795,GO:0000137,GO:0007030,GO:0016192,GO:0005794,GO:0000042,GO:0003281,GO:0005634,GO:0005856,GO:0003713,GO:0017137,GO:0002081,GO:0000139,GO:0002079,GO:0005801,GO:1903506,GO:0006996,GO:0006366	CG33206-PA
cce8692.3	0.589409	0.644063	1.04473	1	0.653061	0.719307	1.33148	0.98	Zinc finger and BTB domain-containing protein 49	GO:0005737,GO:0008285,GO:0035075,GO:0046872,GO:0001223,GO:0043565,GO:0003700,GO:0005634,GO:0007552,GO:0007050,GO:0006355,GO:0006357,GO:0010977,GO:0000977,GO:0003676,GO:0045944,GO:0045316,GO:0008134,GO:0006351	CG45074-PB
cce870.21	0.318218	0.642123	2.20263	1	0.119474	0.330639	1.96541	0.98	Osteopetrosis-associated transmembrane protein 1	GO:0005737,GO:0016021,GO:0043231,GO:0005829,GO:0030316,GO:0005765,GO:0005634	CG14969-PA
cce87.11	0.565761	1.26997	1.96086	0.99	0.959233	2.18825	3.44524	0.98	Halomucin	GO:0016020,GO:0005576,GO:0005509,GO:0007156,GO:0030246	n/a
cce8749.1	0.127608	0.226107	1.0122	1	0.0666001	0.299007	1.49259	1	Sperm flagellar protein 2	None	n/a
cce881.7	0.820435	0.76493	1.66866	1	0.853192	0.451727	1.10816	0.96	Small G protein signaling modulator 1	GO:0032313,GO:0005794,GO:0005097	CG1695-PC
cce884.5	1.01944	1.30894	2.78256	1	0.783476	0.695652	3.03161	0.97	Circadian clock-controlled protein	GO:0007623,GO:0005615,GO:0032504	CG10407-PA
cce8861.5	1.1583	3.22394	4.96782	1	1.16279	4.47674	8.66279	0.97	Unknown	None	n/a
cce8910.10	0.0724533	0.382376	2.02677	1	0	0.586854	3.39901	1	Unknown	None	n/a
cce8910.12	0.549056	0.686796	1.79053	1	0.3698	0.594464	1.1676	1	Sodium/potassium/calcium exchanger 5	GO:0042470,GO:0015293,GO:0050896,GO:0006811,GO:0005802,GO:0032588,GO:0055085,GO:0034220,GO:0035725,GO:0008273,GO:0016021,GO:0048022	CG17167-PD
cce8910.13	0.141603	0.400273	0.799592	0.99	0	0.639713	1.45631	1	Peptidoglycan-recognition protein LF	GO:0019731,GO:0008745,GO:0045087,GO:0009617,GO:0006952,GO:0031240,GO:0098542,GO:0008270,GO:0005887,GO:0009253,GO:0046329,GO:0008340,GO:0061057,GO:0042834	CG4437-PA
cce8910.15	1.11026	1.80756	4.28229	1	2.24138	4.21241	8.81826	1	Unknown	None	n/a
cce89203.1	0.708852	0.920134	2.09522	1	0.830737	0.821018	2.40027	0.97	Glycerate kinase	GO:0005737,GO:0008887,GO:0006468,GO:0005524	CG9886-PA
cce896.2	0.166168	0.934627	2.49748	1	0	1.57914	3.8306	1	Acyl-CoA desaturase	GO:0006633,GO:0006629,GO:0017105,GO:0016717,GO:0005789,GO:0004768,GO:0016021,GO:0055114	CG9747-PA
cce896.5	0.539374	0.469256	2.79396	1	0.326797	0.441176	5.35948	1	Acyl-CoA Delta(11) desaturase	GO:0006633,GO:0060179,GO:0009744,GO:0005811,GO:0070328,GO:0005783,GO:0017105,GO:0019216,GO:0046872,GO:0031410,GO:0006723,GO:0016020,GO:0005789,GO:0042593,GO:0042811,GO:0048047,GO:0005506,GO:0004768,GO:0010506,GO:0016021,GO:0055114	CG5887-PA
cce8966.2	1.57538	1.20979	2.74076	1	2.07781	1.3567	4.4175	1	Sodium channel protein Nach (Fragment)	GO:0043234,GO:0005272,GO:0016021,GO:0016020,GO:0006814,GO:0035002,GO:0005515,GO:0008049,GO:0019236	CG33349-PA
cce8966.3	0.670662	0.699486	1.79852	1	1.01062	0.991778	2.77835	1	Serine protease inhibitor dipetalogastin (Fragment)	GO:0010951,GO:0005576,GO:0050819,GO:0004866,GO:0004867	CG32354-PA
cce8966.4	1.08012	1.35302	3.12414	1	1.58046	1.73954	4.46062	1	Serine protease inhibitor dipetalogastin (Fragment)	GO:0010951,GO:0005576,GO:0050819,GO:0004866,GO:0004867	CG32354-PA
cce8970.3	0.383284	0.957901	1.85502	1	0.631032	0.90821	2.11158	1	Protein fuzzy homolog	GO:0005737,GO:0005856,GO:0008589,GO:0042384,GO:0048704,GO:0007163,GO:0015031,GO:0010172,GO:0001843,GO:0001737,GO:0001736	CG13396-PA
cce8980.3	0.962019	0.502249	2.14393	1	0.15015	0.36036	1.92192	0.98	Unknown	None	n/a
cce8980.6	0.683938	0.728376	1.20455	0.98	0.605373	0.776563	1.59199	0.96	Lipase 3	GO:0004806,GO:0006629,GO:0016788,GO:0016042	CG6113-PC
cce9017.3	0.479167	3.80469	3.96563	0.96	0.500313	6.57911	6.56973	1	Juvenile hormone esterase	GO:0005575,GO:0004453,GO:0008150,GO:0052689,GO:0008152	CG10175-PD
cce9031.5	0.778942	0.497583	1.29063	1	0.544135	0.519952	1.46715	1	Putative neuropeptide precursor protein	GO:0005737,GO:0006457,GO:0003676,GO:0071011,GO:0071013,GO:0000398,GO:0000166,GO:0005576,GO:0003755,GO:0022008,GO:0003729	CG5808-PA
cce903.5	0.339367	0.764635	1.0425	0.99	0.565931	1.53441	2.34233	1	PiggyBac transposable element-derived protein 4	None	CG9839-PA
cce9042.1	0.64554	1.02993	2.05399	1	1.0582	1.8254	3.36861	0.97	Coiled-coil domain-containing protein 86	GO:0022008,GO:0005634	CG14210-PA
cce9048.5	1.39125	1.22232	3.21976	1	2.17391	2.11424	5.47741	1	Zinc finger protein 689	GO:0005634,GO:0006355,GO:0006351,GO:0003676,GO:0003677,GO:0035914,GO:0046872	CG1832-PB
cce9069.7	0.873811	0.550179	1.21781	0.96	1.83256	0.809859	2.36208	0.96	Unknown	None	n/a
cce9105.1	1.45664	3.45653	4.23558	0.99	1.68024	5.66737	7.09692	0.99	Cytochrome P450 9e2	GO:0004497,GO:0016705,GO:0043231,GO:0020037,GO:0016020,GO:0035220,GO:0005789,GO:0005506,GO:0055114,GO:0009055	CG11466-PA
cce91.16	0.319868	0.472864	0.90465	1	0.192097	0.370968	1.49375	1	Counting factor associated protein D	GO:1903665,GO:0005615,GO:0051603,GO:0031410,GO:0005811,GO:0031288,GO:0005764,GO:0030435,GO:0004197,GO:0006508,GO:1903669,GO:0005875,GO:0005576	CG8947-PA
cce91164.21	0.592715	0.621762	1.55911	1	0.756773	0.696113	2.17256	1	Bis(5'-nucleosyl)-tetraphosphatase [asymmetrical]	GO:0016787,GO:0006915,GO:0015967,GO:0019693,GO:0005575,GO:0004081,GO:0008150,GO:0005524,GO:0043135,GO:0006167,GO:0006754,GO:0006172	CG31713-PA
cce91164.7	0.823879	0.807768	1.95696	1	0.324412	0.392349	1.52662	0.98	Fibroblast growth factor receptor 3	GO:0008284,GO:0006468,GO:0045792,GO:0016021,GO:0005007,GO:0016339,GO:0016020,GO:0045177,GO:0042060,GO:0001501,GO:0004714,GO:0090303,GO:0004713,GO:0005887,GO:0004672,GO:0006915,GO:0005886,GO:0007156,GO:0007030,GO:0005524,GO:0005509	CG10244-PA
cce914.17	0.355586	0.917143	1.99413	1	0.206612	0.701424	1.48017	0.98	Facilitated trehalose transporter Tret1	GO:0005355,GO:0015574,GO:0046427,GO:0015771,GO:0016021,GO:0005886,GO:0055085	CG10960-PB
cce914.22	0.995285	1.30702	2.44224	0.99	1.26183	1.52219	3.79894	0.96	Unknown	None	CG5180-PB
cce914.23	0.48529	0.435978	1.28781	1	0.728597	0.424528	2.40484	1	Trypsin-4	GO:0007586,GO:0004252,GO:0005576,GO:0006508	CG9564-PC
cce914.24	0.596628	1.07782	2.0013	1	0.389408	1.01636	2.55062	1	Probable inositol transporter 2	GO:0005355,GO:0035428,GO:0015992,GO:0046427,GO:0016021,GO:0090406,GO:0046323,GO:0023052,GO:0005887,GO:0005886,GO:0005351,GO:0015798,GO:0055085,GO:0005366	CG10960-PB
cce914.27	0.821078	0.770727	1.45874	0.99	1.12215	0.705993	2.12324	0.97	Facilitated trehalose transporter Tret1	GO:0005355,GO:0015574,GO:0005353,GO:0015771,GO:0016021,GO:0016020,GO:0005886,GO:0055085	CG8234-PA
cce914.29	0.747384	0.952915	2.8083	1	0.505051	1.16162	3.06397	0.99	Facilitated trehalose transporter Tret1	GO:0005355,GO:0015574,GO:0015771,GO:0016021,GO:0016020,GO:0008643,GO:0005886,GO:0055085	CG30035-PA
cce914.33	0.454902	0.791154	1.57621	1	0.282486	0.558419	1.78233	1	Glycosylphosphatidylinositol anchor attachment 1 protein	GO:0016020,GO:0003923,GO:0005783,GO:0006506,GO:0042996,GO:0005887,GO:0034235,GO:0042765,GO:0016255,GO:0045313	CG3033-PA
cce914.41	0.681932	1.35156	2.88516	1	0.639579	1.35531	3.57121	1	Facilitated trehalose transporter Tret1	GO:0005355,GO:0015574,GO:0015771,GO:0016021,GO:0005886,GO:0055085	CG1213-PA
cce914.6	0.269542	0.296496	0.884996	0.95	0.134953	0.0809717	1.32254	0.96	Protein FAM192A	GO:0005634	CG14480-PA
cce91.6	0.739504	0.87937	1.38229	1	0.465366	0.801128	1.19659	1	Protein lev-9	GO:0005615,GO:0016020,GO:0005576,GO:0045202,GO:0030414,GO:0030054	CG10186-PG
cce925.19	0.34823	0.742137	1.86506	1	0.174216	0.53041	1.78425	0.99	Uncharacterized WD repeat-containing protein alr3466	GO:0005875	CG10132-PA
cce925.21	0.237303	0.447355	0.829755	1	0.166482	0.372553	0.776766	1	Nuclear receptor coactivator 6	GO:0060716,GO:0044281,GO:0051568,GO:0030520,GO:0005634,GO:0003713,GO:0042921,GO:0005654,GO:0006260,GO:0006367,GO:0005667,GO:0030331,GO:0006281,GO:0030374,GO:0006974,GO:0046966,GO:0046965,GO:0019899,GO:0044255,GO:0043231,GO:0006310,GO:0007507,GO:0007420,GO:0009725,GO:0035097,GO:0045944,GO:0006352,GO:0030099,GO:0003682,GO:0044666,GO:0045893	CG14023-PF
cce925.22	0.257003	0.281419	0.904652	1	0.385802	0.520833	1.43519	0.99	Coiled-coil domain-containing protein 102A	GO:0016459	CG31638-PA
cce928.12	1.09202	1.77189	3.25487	1	0.913978	2.86492	4.35508	0.99	Alpha-tocopherol transfer protein-like	GO:0016020,GO:0005215,GO:0008431,GO:0006810,GO:0005622	CG2663-PA
cce928.19	0.900901	0.716286	2.23938	0.99	0.416667	0.227273	2.86624	0.97	Repellent protein 1	GO:0071555,GO:0005576,GO:0030446,GO:0030448,GO:0005199	n/a
cce932.2	0.187266	0.674596	1.58482	1	0.0562114	0.0711111	1.21159	1	Succinate dehydrogenase [ubiquinone] flavoprotein subunit, mitochondrial	GO:0050660,GO:0005739,GO:0006105,GO:0005743,GO:0006099,GO:0022900,GO:0008177,GO:0022904,GO:0004776,GO:0005749,GO:0055114,GO:0016491	CG17246-PB
cce9337.4	0.518973	1.39795	1.78911	1	0.283172	1.23594	1.56488	1	ATP-binding cassette sub-family A member 3	GO:0043190,GO:0042626,GO:0006810,GO:0005615,GO:0006869,GO:0097208,GO:0005215,GO:0016021,GO:0016020,GO:0042493,GO:0097233,GO:0005886,GO:0055085,GO:0005524	CG1718-PB
cce9377.3	0.670952	0.908964	1.2377	0.99	0.507614	0.972702	1.39776	0.99	Beta-hexosaminidase subunit alpha	GO:0030203,GO:0007626,GO:0007040,GO:0019953,GO:0001501,GO:0019915,GO:0042552,GO:0070062,GO:0050885,GO:0050884,GO:0016020,GO:0004563,GO:0006689,GO:0048667,GO:0016231,GO:0007605,GO:0007628,GO:0005886,GO:0005975,GO:0060395,GO:0005764,GO:0046982	CG1318-PA
cce9410.4	0.517636	0.551538	1.06362	1	0.379335	0.188428	0.791128	0.96	Sterol regulatory element-binding protein 1	GO:0006633,GO:0006909,GO:0005783,GO:0008286,GO:0005789,GO:0001077,GO:0046676,GO:0003677,GO:0007623,GO:0009749,GO:0010867,GO:0005737,GO:0043565,GO:0032094,GO:0000902,GO:0000122,GO:0032526,GO:0005634,GO:0016020,GO:0005654,GO:1903214,GO:0008610,GO:0045542,GO:0045723,GO:0032810,GO:0071398,GO:0032933,GO:0019217,GO:0033762,GO:0031965,GO:0050796,GO:0019901,GO:0055089,GO:0051591,GO:0045893,GO:0009267,GO:…	CG8522-PA
cce9410.7	0.733608	0.605227	1.63686	1	0.688705	0.557851	2.69972	0.99	Unknown	None	n/a
cce9410.9	0.693791	1.44106	2.18683	1	1.02473	2.60923	3.92959	1	Unknown	None	n/a
cce949.14	0.969405	1.08999	1.59402	1	0.255885	0.580961	0.919497	0.99	Probable multidrug resistance-associated protein lethal(2)03659	GO:0043190,GO:0042626,GO:0005215,GO:0016021,GO:0006810,GO:0007275,GO:0055085,GO:0005524	CG4562-PE
cce949.20	0.28885	0.420277	1.20739	1	0.173385	0.377113	1.71868	1	Cryptochrome-1	GO:0005737,GO:0009881,GO:0048511,GO:0006281,GO:0005634,GO:0006355,GO:0018298,GO:0000166,GO:0003914,GO:0006351,GO:0003913	CG2488-PA
cce9494.5	0.3663	1.26374	2.38095	1	0	2.06612	4.91736	0.99	Flexible cuticle protein 12	GO:0005214,GO:0040003,GO:0042302,GO:0008010,GO:0031012	CG6956-PA
cce949.8	0.680106	1.41004	2.21208	1	0.804415	1.73116	2.60905	1	Probable multidrug resistance-associated protein lethal(2)03659	GO:0043190,GO:0042626,GO:0005215,GO:0016021,GO:0007275,GO:0055085,GO:0005524	CG4562-PE
cce949.9	0.439096	0.973562	1.7409	1	0.19943	0.634431	1.12709	0.98	Probable multidrug resistance-associated protein lethal(2)03659	GO:0043190,GO:0042626,GO:0005215,GO:0016021,GO:0007275,GO:0008559,GO:0055085,GO:0005524	CG5789-PA
cce953.4	1.09473	1.88825	3.30118	1	1.37492	1.50449	3.37755	0.99	UDP-glucuronosyltransferase 2B20	GO:0015020,GO:0016021,GO:0008152,GO:0005789	CG6475-PD
cce9551.1	0.939483	0.93105	1.87679	1	0.25641	0.517319	1.34134	0.98	Facilitated trehalose transporter Tret1	GO:0005355,GO:0015574,GO:0046427,GO:0015771,GO:0016021,GO:0005886,GO:0055085	CG10960-PB
cce9551.3	0.57026	0.774693	1.44502	1	0.193798	0.387597	0.910853	0.95	Myrosinase 1	GO:0019137,GO:0046872,GO:0005975,GO:0004553	CG9701-PA
cce957.10	0.474383	0.593415	1.36586	1	0.569801	0.259067	1.47957	1	Galactosylgalactosylxylosylprotein 3-beta-glucuronosyltransferase S	GO:0046989,GO:0046872,GO:0006486,GO:0006688,GO:0016021,GO:0016020,GO:0000139,GO:0030166,GO:0046988,GO:0015020,GO:0015018,GO:0009101,GO:0046987	CG3881-PC
cce957.11	0.498504	0.739261	1.73154	1	0.199601	0.300481	1.78464	0.99	L-galactose dehydrogenase	GO:0019853,GO:0006012,GO:0005829,GO:0010349,GO:0055114,GO:0016491	CG18547-PA
cce957.14	0.421034	0.241748	0.840608	1	0.16129	0.332468	0.95962	1	Alpha-mannosidase 2	GO:0016799,GO:0030246,GO:0001889,GO:0008270,GO:0060042,GO:0007005,GO:0044267,GO:0001701,GO:0070062,GO:0016021,GO:0016020,GO:0050769,GO:0006013,GO:0018279,GO:0043687,GO:0007585,GO:0035010,GO:0007033,GO:0006491,GO:0005801,GO:0000139,GO:0004572,GO:0048286,GO:0004553,GO:0004559	CG4606-PA
cce9574.4	0.321561	0.57749	1.10311	1	0	0.334448	0.589507	0.99	Ras-associated and pleckstrin homology domains-containing protein 1	GO:0048639,GO:0007015,GO:0032433,GO:0045927,GO:0007444,GO:0030027,GO:0048675,GO:0030175,GO:0005856,GO:0051781,GO:0005737,GO:0007160,GO:0008361,GO:0046331,GO:0007165,GO:0008157,GO:0005886	CG11940-PA
cce957.8	0.17321	0.450346	1.11432	1	0.23108	0.779896	1.89197	1	Unknown	GO:0046872,GO:0005875	CG11122-PA
cce957.9	0.243193	0.282989	1.11076	1	0.337061	0.492184	1.80143	1	Ice nucleation protein	GO:0050825,GO:0046872,GO:0009279,GO:0005875	CG11122-PA
cce9596.6	1.04072	1.13574	2.19426	1	0.951087	1.3295	2.93395	0.99	Gastrula zinc finger protein XlCGF57.1 (Fragment)	GO:0045931,GO:0031935,GO:0006357,GO:0005634,GO:0007476,GO:0006355,GO:0046331,GO:0045892,GO:0006351,GO:0003676,GO:0003677,GO:0007155,GO:0046872,GO:0030178	CG14938-PA
cce9597.8	0.737101	0.773956	1.52334	0.95	0.676507	0.904059	2.42312	0.98	Cytochrome P450 6B2	GO:0016705,GO:0043231,GO:0020037,GO:0016020,GO:0005789,GO:0070330,GO:0042742,GO:0005506,GO:0055114,GO:0009055	CG2397-PA
cce9657.10	0.671303	0.480002	0.818303	1	0.847376	0.524083	0.947847	0.99	Nesprin-1	GO:0005640,GO:0015629,GO:0007498,GO:0060361,GO:0008335,GO:0030017,GO:0007303,GO:0030018,GO:0005737,GO:0005654,GO:0090286,GO:0040023,GO:0016021,GO:0005635,GO:0007519,GO:0003779,GO:0006366,GO:0048471,GO:0016477,GO:0042803,GO:0005794,GO:0006997,GO:0044822,GO:0031965,GO:0051015,GO:0008305,GO:0045211,GO:0034993,GO:0005884,GO:0090292,GO:0007523,GO:0051640,GO:0040011,GO:0007015,GO:0007030,GO:0005521,GO:…	CG42768-PL
cce9657.11	0.581395	0.470402	1.26498	1	0	0.238095	1.26984	0.98	Peripherin-2	GO:0016021,GO:0007601,GO:0008150,GO:0060041,GO:0007155,GO:0003674,GO:0001750	CG14936-PA
cce9657.12	0.366599	0.85336	1.56415	1	0.224124	0.256724	1.26732	1	Dynein-1-beta heavy chain, flagellar inner arm I1 complex	GO:0036156,GO:0008152,GO:0031514,GO:0008017,GO:0036159,GO:0060294,GO:0005875,GO:0003774,GO:0003777,GO:0016887,GO:0005874,GO:0005930,GO:0005524	CG9068-PA
cce9657.2	0.724929	1.19641	1.49233	0.99	1.03748	1.77368	2.20154	0.96	Probable methyltransferase TARBP1	GO:0008173,GO:0005634,GO:0006357,GO:0003723,GO:0006396	CG18596-PA
cce9657.7	0.816165	0.574428	1.71091	1	0.713946	0.60232	1.41697	0.96	Neutral ceramidase	GO:0005737,GO:0035187,GO:0017040,GO:0016079,GO:0031629,GO:0005576,GO:0007268,GO:0046514,GO:0006665,GO:0045494	CG1471-PB
cce966.4	0.612885	0.840775	1.18438	1	1.06929	1.43653	2.18042	1	Unknown	GO:0005575,GO:0008150,GO:0003674	CG16742-PA
cce966.9	0.1664	0.477528	1.07753	1	0.139888	0.340443	0.761309	1	Tyrosine-protein phosphatase non-receptor type 7	GO:0005737,GO:0005856,GO:0000278,GO:0006470,GO:0004725,GO:0007465,GO:0009898,GO:0000188,GO:0007265,GO:0005829	CG9856-PA
cce970.1	0.389331	0.759689	1.22614	1	0.198857	0.517173	0.88859	0.96	Protein wings apart-like	GO:0006325,GO:0005634,GO:0016321,GO:0005700,GO:0003674,GO:0007062	CG3707-PA
cce970.2	0.678733	0.714939	2.36451	1	0.534979	0.299551	2.4309	1	IQ and ubiquitin-like domain-containing protein	GO:0031514,GO:0001669,GO:0060271,GO:0007224	CG13855-PA
cce9708.8	0.690731	0.868984	2.33066	1	0.468541	0.60241	3.4672	1	IQ domain-containing protein D	None	n/a
cce974.1	0.570087	0.643863	2.91751	1	0.606061	0.590909	6.22222	1	Unknown	None	n/a
cce9767.3	0.607938	1.35835	2.02462	1	0.757576	1.17944	2.13114	1	Cytochrome P450 CYP12A2	GO:0004497,GO:0020037,GO:0016705,GO:0005739,GO:0005506,GO:0055114,GO:0009055	CG11821-PA
cce9767.6	0.791724	1.06998	2.0572	1	1.23136	1.32492	3.06485	1	Zinc finger matrin-type protein CG9776	GO:0005634,GO:0046872	CG9776-PA
cce979.2	0.187617	0.444041	1.71304	1	0	0.114745	2.27402	1	Testis-specific serine/threonine-protein kinase 2	GO:0005737,GO:0006468,GO:0007286,GO:0005634,GO:0000287,GO:0005814,GO:0046777,GO:0004674,GO:0001669,GO:0004672,GO:0035556,GO:0007275,GO:0005524	CG14305-PA
cce979.3	0.294406	0.506919	1.51618	1	0.466372	0.782377	1.66699	1	Testis-specific serine/threonine-protein kinase 1	GO:0005737,GO:0006468,GO:0031514,GO:0007286,GO:0000287,GO:0004674,GO:0007283,GO:0001669,GO:0004672,GO:0035556,GO:0007275,GO:0005524	CG14305-PA
cce980.1	2.71119	2.32739	4.95723	1	3.82034	3.32232	7.53356	1	Unknown	GO:0016772	CG13813-PA
cce980.2	0.723589	0.911722	2.64834	1	0.652174	0.695652	2.01449	0.97	Unknown	None	n/a
cce983.3	0.939279	1.35574	1.91276	1	0.417616	1.3957	1.74379	0.98	Chromosome transmission fidelity protein 18 homolog	GO:0008283,GO:0005634,GO:0017111,GO:0006260,GO:0007049,GO:0003677,GO:0005524	CG33122-PA
cce98540.1	0.495751	0.708215	1.43532	1	0.694444	1.25283	2.38662	0.99	Glucose dehydrogenase [FAD, quinone]	GO:0042600,GO:0050660,GO:0016614,GO:0008812,GO:0004344,GO:0006066,GO:0005576,GO:0045455,GO:0055114,GO:0016491	CG12398-PA
cce986.10	0.689417	0.977249	2.62323	1	1.0352	1.28882	3.60766	1	Apolipophorin-3	GO:0045087,GO:0050830,GO:0006869,GO:0005615,GO:0008289	n/a
cce9862.8	1.68196	1.23089	3.94495	0.97	1.54321	2.52315	8.50309	1	Slit homolog 3 protein	GO:0030308,GO:0008285,GO:0009887,GO:0035385,GO:0005615,GO:0016942,GO:0048846,GO:0010629,GO:0005739,GO:0048495,GO:0070100,GO:0032870,GO:0051414,GO:0005509,GO:0050919,GO:0007411,GO:0005520,GO:0061364	CG32055-PA
cce9880.2	0.266489	0.8478	1.43724	1	0.0666667	0.383994	1.16941	0.98	Carboxypeptidase E	GO:0005794,GO:0003214,GO:0070062,GO:0004181,GO:0016055,GO:0004185,GO:0030658,GO:0008270,GO:0006508,GO:0030070,GO:0072657	CG4678-PE
cce9880.3	0.345859	0.615149	2.24992	1	0.364759	0.621594	2.44949	1	Glutamate receptor ionotropic, delta-2	GO:0045211,GO:0009593,GO:0008328,GO:0035235,GO:0016021,GO:0015276,GO:0005234,GO:0034220,GO:0030054,GO:0005886,GO:0030425,GO:0035249,GO:0004970	CG33492-PC
cce992.4	0.399906	0.590637	1.24325	1	0	0.0438212	0.667816	0.96	V-type proton ATPase subunit H	GO:0033227,GO:0015991,GO:0033181,GO:0000221,GO:0046961,GO:0005886,GO:0008340	CG17332-PB
cce992.6	0.674883	0.484155	1.89554	1	0.440917	0.42328	3.6067	1	Unknown	GO:0003677	n/a
cce992.9	0.507463	0.608955	1.52239	1	0.0896057	0.224014	1.15293	0.98	Dynein regulatory complex protein 1	GO:0005856,GO:0070286,GO:0005930,GO:0005575,GO:0008150,GO:0003674,GO:0060285,GO:0071973	CG10958-PA
cce993.17	0.235309	0.66682	0.730289	1	0.343738	1.07922	1.13405	0.98	Putative ATP-dependent RNA helicase TDRD12	GO:0043186,GO:0070725,GO:0005829,GO:0030154,GO:0031965,GO:0004004,GO:0004386,GO:0007283,GO:0031047,GO:0003676,GO:0051321,GO:0010526,GO:0005694,GO:0007275,GO:0005524	CG31755-PB
cce993.23	0.773957	0.729338	1.24394	1	0.620567	0.532487	1.36571	0.95	Solute carrier family 28 member 3	GO:0005887,GO:0016020,GO:0005415,GO:0006810,GO:0001882	CG8083-PA
cce993.29	0.197628	0.330322	0.59665	0.97	0.225989	0.326271	0.923729	0.98	Coiled-coil domain-containing protein 13	GO:0030030,GO:0005737,GO:0042995,GO:0005815	CG13032-PA
cce993.51	0.194024	0.925495	1.6104	1	0.2331	1.66084	2.98368	0.99	Unknown	None	n/a

## Sheet: S4B
Table S4B. Genes that are divergent between C. cecrops and C. isobeon but conserved within each taxa (speciation hotspots)
Intra1: Divergence (%) in the DNA sequences of the coding regions within C. cecrops specimens
Intra2: Divergence (%) in the DNA sequences of the coding regions within C. isobeon specimens
Intra3: Divergence (%) in the protein sequences within C. cecrops specimens
Intra4: Divergence (%) in the protein sequences within C. isobeon specimens
Inter1: Divergence (%) in the DNA sequences of the coding regions between C. cecrops and C. isobeon specimens
Inter2: Divergence (%) in the protein sequences between C. cecrops and C. isobeon specimens
Bootstrap1: the bootstrap support for seperating specimens from two taxa into different clades in the phylogenetic tree based on DNA alignment
Bootstrap2: the bootstrap support for seperating specimens from two taxa into different clades in the phylogenetic tree based on protein alignment
proteinID	Intra1	Intra2	Inter1	Bootstrap1	Intra3	Intra4	Inter2	Bootstrap2	Annotation	GO terms	Flybase ortholog
cce72976.2	0.788576	0.632954	1.22119	0.99	0.0639795	0.352042	1.13055	0.99	Transmembrane protein 181	GO:0016021,GO:0009405,GO:0015643	CG13409-PA
cce5727.7	0.402091	0.66345	1.72497	1	0.362319	0.688406	2.07729	0.96	Zinc finger protein 521	GO:0005634,GO:0030154,GO:0006355,GO:0019904,GO:0003676,GO:0003677,GO:0046872,GO:0007275,GO:0006351	CG12299-PA
cce9494.5	0.3663	1.26374	2.38095	1	0	2.06612	4.91736	0.99	Flexible cuticle protein 12	GO:0005214,GO:0040003,GO:0042302,GO:0008010,GO:0031012	CG6956-PA
cce1325.10	0.62251	0.7966	1.2862	1	0.373692	1.13995	1.95898	1	Spindle assembly abnormal protein 6 homolog	GO:0051298,GO:0005813,GO:0051297,GO:0005814,GO:0010457,GO:0007052,GO:0003674,GO:0007099,GO:0098536	CG15524-PA
cce10147.3	0.5	0.6825	1.64667	1	0.25025	0.18018	1.71672	0.99	Arginase-1	GO:0005737,GO:0004053,GO:0016813,GO:0005739,GO:0006525,GO:0019547,GO:0000050,GO:0046872	CG18104-PA
cce870.21	0.318218	0.642123	2.20263	1	0.119474	0.330639	1.96541	0.98	Osteopetrosis-associated transmembrane protein 1	GO:0005737,GO:0016021,GO:0043231,GO:0005829,GO:0030316,GO:0005765,GO:0005634	CG14969-PA
cce7554.1	0.384221	1.15325	1.21337	0.96	0.307692	0.891197	1.38975	1	Protein kinase C-binding protein 1	GO:0000122,GO:0005080,GO:0005634,GO:0001106,GO:0008270,GO:0070491	CG1815-PC
cce19506.1	0.0774593	0.278854	1.55693	1	0	0.27907	3.34884	1	Cytochrome b-c1 complex subunit 1, mitochondrial	GO:0004222,GO:0005750,GO:0043209,GO:0014823,GO:0005811,GO:0008121,GO:0006122,GO:0005739,GO:0031122,GO:0003824,GO:0005759,GO:0017087,GO:0043279,GO:0016485,GO:0006508,GO:0046872,GO:0005875,GO:0032403	CG3731-PB
cce325.23	0.781783	0.569571	1.24956	1	0.143247	0.29824	0.499876	1	Neurogenic locus Notch protein	GO:0007616,GO:0007476,GO:0007615,GO:0008587,GO:0005788,GO:0007293,GO:0045465,GO:0045463,GO:0007297,GO:0007298,GO:0001745,GO:0061382,GO:0045468,GO:0007219,GO:0016021,GO:0005770,GO:0007519,GO:0007451,GO:0042688,GO:0042689,GO:0042686,GO:0005796,GO:0035172,GO:0060250,GO:0035170,GO:0035171,GO:0046331,GO:0007521,GO:0045316,GO:0043234,GO:0007440,GO:0007447,GO:0007446,GO:0045466,GO:0005829,GO:0009608,GO:…	CG3936-PA
cce2481.17	0.117277	0.173832	0.554425	1	0.111349	0.193361	0.447385	1	Chromodomain-helicase-DNA-binding protein 6	GO:0019730,GO:0007614,GO:0003677,GO:0007411,GO:0007298,GO:0005875,GO:0008026,GO:0005634,GO:0007476,GO:0005654,GO:0005524,GO:0046622,GO:0016322,GO:0045892,GO:0036091,GO:0008340,GO:0007350,GO:0040011,GO:0008094,GO:0007031,GO:0001221,GO:0007379,GO:0006351,GO:0003682,GO:0016568	CG3696-PC
cce2481.15	0.177563	0.34488	0.984071	1	0.0968992	0.332728	0.924004	0.98	Golgin subfamily A member 2	GO:0005795,GO:0000137,GO:0007030,GO:0005783,GO:0048193,GO:0005801,GO:0032091,GO:0005634,GO:0017137,GO:0000139,GO:0019901,GO:0019905,GO:0005794,GO:0032580,GO:0030134,GO:0000278	CG11061-PA
cce11093.4	0.221076	0.50479	0.928519	0.98	0.147493	0.685841	1.43437	0.99	Trans-Golgi network integral membrane protein 2	GO:0005794,GO:0016021,GO:0005802,GO:0005654,GO:0005886,GO:0030133	n/a
cce20371.2	0.220692	0.223976	0.845026	1	0.105988	0.380487	1.69699	1	Cilia- and flagella-associated protein 99	GO:0042995	n/a
cce5938.6	0.44112	0.337526	1.22532	1	0.230282	0.138552	1.25101	1	Lysine--tRNA ligase	GO:0004824,GO:0005737,GO:0015630,GO:0006430,GO:0005739,GO:0003676,GO:0046872,GO:0005875,GO:0005524	CG12141-PC
cce7126.1	0.210084	0.739474	1.82965	1	0.210305	1.15433	2.56896	0.98	Protein bric-a-brac 2	GO:0007478,GO:0007480,GO:0003700,GO:0007455,GO:0005634,GO:0008585,GO:0005701,GO:0006355,GO:0061040,GO:0006351,GO:0005515,GO:0003677,GO:0003680,GO:0005700	CG9102-PA
cce6769.9	0.521512	0.873761	1.62994	1	0.391389	0.342734	1.12242	0.98	Probable phosphorylase b kinase regulatory subunit beta	GO:0006468,GO:0005977,GO:0005964,GO:0005886,GO:0005575,GO:0003824,GO:0008150,GO:0005516,GO:0004553,GO:0003674,GO:0008607	CG8475-PC
cce6769.13	0.686106	0.634648	1.36935	1	0.32175	0.592021	1.00815	0.95	Protein O-mannosyltransferase 1	GO:0016203,GO:0007517,GO:0060025,GO:0005783,GO:0016021,GO:0016020,GO:0004169,GO:0007385,GO:0005789,GO:0045214,GO:0030259,GO:0035269,GO:0007525	CG6097-PA
cce35849.1	0.578035	1.56069	2.97688	1	0	2.08696	5.73913	0.97	Protein NDRG2	GO:0030154,GO:0007399,GO:0016055,GO:0046579,GO:0030426,GO:0005575,GO:0003674,GO:0048471	CG15669-PI
cce4701.1	0.37268	0.521106	1.1807	1	0.193632	0.36439	0.659653	1	Zinc finger MYM-type protein 3	GO:0043234,GO:0022604,GO:0007010,GO:0006697,GO:0016233,GO:0005634,GO:0005705,GO:0000792,GO:0006355,GO:0000791,GO:0006357,GO:0008270,GO:0005515,GO:0035012,GO:0022008,GO:0003682,GO:0003677	CG5965-PB
cce2162.2	0.51333	0.583602	1.09268	1	0.331858	0.445953	0.914705	1	Dynein heavy chain 8, axonemal	GO:0036157,GO:0097228,GO:0042623,GO:0007605,GO:0007018,GO:0005858,GO:0003774,GO:0005524,GO:0016887,GO:0030286,GO:0005874,GO:0005875,GO:0003777	CG9492-PG
cce2400.1	0.989244	1.27887	1.46865	1	0.221368	0.322401	0.451681	0.97	Unconventional myosin-XV	GO:0005737,GO:0007626,GO:0042472,GO:0070062,GO:0042623,GO:0007605,GO:0006886,GO:0007391,GO:0032420,GO:0030175,GO:0016461,GO:0016459,GO:0005515,GO:0046847,GO:0043025,GO:0003774,GO:0005524	CG43657-PD
cce3603.3	0.538876	1.78743	3.13531	1	0	2.65508	5.49242	0.99	Plasminogen activator inhibitor 1 RNA-binding protein	GO:0005737,GO:0070062,GO:0043488,GO:0005634,GO:0016020,GO:0005575,GO:0003674,GO:0003730,GO:0005886,GO:0008150,GO:0048471,GO:0042981,GO:0044822	CG41503-PB
cce2777.3	0.421895	0.901088	1.73579	1	0.22731	0.626662	1.25808	1	E3 ubiquitin-protein ligase MYCBP2	GO:0021785,GO:0050808,GO:0008582,GO:0030424,GO:0030509,GO:0045886,GO:0008270,GO:0032880,GO:0006355,GO:0016023,GO:0004842,GO:0005634,GO:0016020,GO:0051493,GO:0021952,GO:0015630,GO:2000331,GO:0006914,GO:0007628,GO:0005886,GO:0030514,GO:0016874,GO:0040011,GO:0016567,GO:0042177,GO:0006351,GO:0005515	CG32592-PA
cce914.24	0.596628	1.07782	2.0013	1	0.389408	1.01636	2.55062	1	Probable inositol transporter 2	GO:0005355,GO:0035428,GO:0015992,GO:0046427,GO:0016021,GO:0090406,GO:0046323,GO:0023052,GO:0005887,GO:0005886,GO:0005351,GO:0015798,GO:0055085,GO:0005366	CG10960-PB
cce949.14	0.969405	1.08999	1.59402	1	0.255885	0.580961	0.919497	0.99	Probable multidrug resistance-associated protein lethal(2)03659	GO:0043190,GO:0042626,GO:0005215,GO:0016021,GO:0006810,GO:0007275,GO:0055085,GO:0005524	CG4562-PE
cce44925.3	0.17533	0.2006	0.6442	1	0.201176	0.205761	0.560062	0.98	RNA exonuclease 1 homolog	GO:0005654,GO:0004527,GO:0003676	CG12877-PC
cce44925.1	0.903294	0.663338	2.49978	1	1.11821	0.257511	2.33119	0.96	Coiled-coil domain-containing protein 174	None	CG7183-PA
cce11914.2	0.569039	0.668449	1.03387	1	0.329218	0.333333	0.952675	1	Transmembrane protein 8A	GO:0007155,GO:0005765,GO:0070062,GO:0005887,GO:0005886	CG13654-PA
cce2118.4	0.271297	0.429185	0.990784	1	0.298588	0.429894	1.02013	0.99	Plexin domain-containing protein 2	GO:0070062,GO:0016021,GO:0016020,GO:0004872,GO:0005886,GO:0007275	CG2221-PA
cce224.2	0.436995	0.767025	0.968683	0.98	0.298805	0.636018	1.21854	0.99	Tubulin polyglutamylase TTLL4	GO:0005737,GO:0005856,GO:0015631,GO:0018095,GO:0042060,GO:0005929,GO:0016874,GO:0004835	CG16833-PD
cce1596.2	0.382653	0.408163	2.43622	1	0.255428	0.45977	5.18519	1	Pleckstrin homology domain-containing family G member 5	GO:0005089,GO:0005737,GO:0030139,GO:0007480,GO:0030027,GO:0005575,GO:0035025,GO:0008360,GO:0005911,GO:0035023,GO:0007155,GO:0048471,GO:0035767	CG42674-PC
cce2041.21	0.324324	0.405405	1.18919	1	0.324675	0.422078	1.36364	0.95	Hypodermin-A	GO:0004252,GO:0005576,GO:0006508	CG16998-PA
cce3244.6	0.277327	0.344968	1.44548	1	0.223305	0.621194	2.46041	1	Unknown	None	n/a
cce3244.5	0.551574	0.694086	1.26814	1	0.0336247	0.191294	0.41607	0.95	Heterogeneous nuclear ribonucleoprotein U-like protein 1	GO:0019899,GO:0006351,GO:0071011,GO:0009615,GO:0005634,GO:0044822,GO:0000398,GO:0030529,GO:0005654,GO:0006355,GO:0010467,GO:0003723,GO:0008380,GO:0006396,GO:0003729	CG30122-PC
cce91164.7	0.823879	0.807768	1.95696	1	0.324412	0.392349	1.52662	0.98	Fibroblast growth factor receptor 3	GO:0008284,GO:0006468,GO:0045792,GO:0016021,GO:0005007,GO:0016339,GO:0016020,GO:0045177,GO:0042060,GO:0001501,GO:0004714,GO:0090303,GO:0004713,GO:0005887,GO:0004672,GO:0006915,GO:0005886,GO:0007156,GO:0007030,GO:0005524,GO:0005509	CG10244-PA
cce6733.3	0.436538	0.703764	1.34439	1	0.311271	0.761297	1.4019	0.97	TELO2-interacting protein 1 homolog	GO:0005737,GO:0032006,GO:0046331,GO:0031932,GO:0031931	CG16908-PA
cce12420.2	0.379939	0.448328	2.00608	1	0.152207	0.456621	2.95282	0.99	Mitochondrial intermembrane space import and assembly protein 40	GO:0051084,GO:0005575,GO:0045041,GO:0022417,GO:0003674,GO:0008150,GO:0005758,GO:0015035	CG7950-PA
cce1367.15	0.39108	0.417725	1.12034	1	0.187266	0.42067	0.881701	0.97	Protein toll	GO:0009897,GO:0007416,GO:0019732,GO:0019730,GO:0006963,GO:0019955,GO:0006967,GO:0007165,GO:0008063,GO:0006955,GO:0005737,GO:0070976,GO:0016021,GO:0009617,GO:0000281,GO:0002229,GO:0042802,GO:0016201,GO:0009880,GO:0007507,GO:0045087,GO:0035172,GO:0050832,GO:0050830,GO:0005886,GO:0007155,GO:0007352,GO:0043234,GO:0006952,GO:0009950,GO:0009620,GO:0004888,GO:0045944,GO:0030097,GO:0045610,GO:0005769,GO:…	CG7250-PA
cce17379.1	0.485437	2.11648	4.9886	1	0.243309	3.10345	9.80392	1	Unknown	None	n/a
cce8008.4	0.0994135	0.416177	1.22302	1	0	0.213874	1.13574	1	1-phosphatidylinositol 4,5-bisphosphate phosphodiesterase gamma-1	GO:0005168,GO:0030307,GO:0042059,GO:0051281,GO:0004871,GO:0032868,GO:0007298,GO:0035556,GO:0008180,GO:0009395,GO:0001726,GO:0001701,GO:0030971,GO:0045766,GO:0005509,GO:0016477,GO:0005737,GO:0050852,GO:0019722,GO:0030027,GO:0035254,GO:0019901,GO:0045596,GO:0007173,GO:0005911,GO:0005886,GO:0042995,GO:0010634,GO:0004435,GO:0071364,GO:0043536,GO:0005829	CG4200-PA
cce7025.11	0.294464	0.580674	1.29204	1	0	0.64	1.40957	0.95	Neurotrophin receptor-interacting factor homolog	GO:0005737,GO:0043565,GO:0005730,GO:0003700,GO:0005813,GO:0005634,GO:0003714,GO:0005166,GO:1903507,GO:0005654,GO:0006355,GO:0006357,GO:0006351,GO:0003676,GO:0046872,GO:0000981	CG12299-PA
cce13442.3	0.165521	0.65699	1.52406	1	0	0.768349	2.1789	1	Zinc finger protein 277	GO:0000979,GO:0005634,GO:0070301,GO:0006355,GO:0006351,GO:0046872,GO:2000772	CG9890-PA
cce8008.1	0.333751	0.641187	1.33384	1	0.37594	0.416036	2.61438	0.99	Protein NDRG3	GO:0005737,GO:0070062,GO:0046579,GO:0005575,GO:0003674,GO:0007165	CG15669-PI
cce13688.1	0.712316	0.869719	1.46803	1	0.183908	0.233844	0.872527	0.97	ATP-binding cassette sub-family D member 2	GO:0043190,GO:0042626,GO:0005778,GO:0005215,GO:0016021,GO:0055085,GO:0005524	CG2316-PB
cce1975.24	0.657562	0.489378	2.09155	1	0.847887	0.273349	2.43989	1	Myrosinase 1	GO:0019137,GO:0046872,GO:0005975,GO:0004553	CG9701-PA
cce1975.21	0.567534	0.789456	0.984706	1	0.197239	0.532901	0.633784	0.96	Dynein heavy chain 7, axonemal	GO:0009331,GO:0036159,GO:0016887,GO:0005929,GO:0003341,GO:0004368,GO:0005874,GO:0005875,GO:0042623,GO:0005858,GO:0000166,GO:0005509,GO:0006072,GO:0003774,GO:0005524,GO:0007605,GO:0001539,GO:0008152,GO:0055114,GO:0036156,GO:0007018,GO:0003777	CG5526-PB
cce323425.1	0.293255	0.557041	1.66765	1	0	0.357462	1.4197	0.95	T-complex protein 1 subunit epsilon	GO:0031681,GO:0006457,GO:0042623,GO:0051082,GO:0005815,GO:0007052,GO:0005832,GO:0022008,GO:0005875,GO:0005524	CG8439-PA
cce11873.1	0.261849	0.453749	1.09653	1	0	0.43021	1.54321	1	Dipeptidase 1	GO:0008239,GO:0035690,GO:0008270,GO:0034235,GO:0031225,GO:0045177,GO:0050667,GO:0005615,GO:0016999,GO:0016805,GO:0043066,GO:0070573,GO:0006508,GO:0043027,GO:0030336,GO:0016324,GO:0071277,GO:0005886,GO:0031528,GO:0072341,GO:0071732,GO:0043154	CG6154-PC
cce3535.4	0.141243	0.894085	1.42256	1	0	0.361757	1.15385	0.99	Unknown	None	n/a
cce11704.1	0.154202	0.451041	1.66538	1	0.115741	0.613426	1.65509	1	Aromatic-L-amino-acid decarboxylase	GO:0048082,GO:0008021,GO:0006520,GO:0007619,GO:0007616,GO:0007615,GO:0004058,GO:0035220,GO:0030424,GO:0035690,GO:0030170,GO:0008062,GO:0042427,GO:0036468,GO:0016597,GO:0042423,GO:0040040,GO:0005737,GO:0010259,GO:0040007,GO:0048085,GO:0009611,GO:0071312,GO:0046684,GO:0043025,GO:0015842,GO:0007623,GO:0033076,GO:0006585,GO:0006584,GO:0006587,GO:0042417,GO:0042416,GO:0048066,GO:0007611,GO:0070062,GO:…	CG10697-PC
cce18.15	0.247647	0.668648	1.22338	0.98	0	0	1.33929	0.98	Unknown	GO:0030246	CG3244-PA
cce4020.7	1.70316	0.766423	3.18735	0.98	0.732601	0.21978	3.95604	0.96	Leucine-rich repeat-containing protein 48	GO:0006470,GO:0008599	CG40440-PA
cce16.5	0.413349	0.500732	1.08839	1	0.29036	0.504344	1.23143	1	Cadherin-89D	GO:0016339,GO:0005509,GO:0005887,GO:0005886,GO:0007155,GO:0044331,GO:0007156,GO:0016021	CG14900-PB
cce4020.5	0.361664	1.15562	2.00776	1	0.181159	0.532407	1.81667	0.99	Leucine-rich repeat-containing protein 48	GO:0005737,GO:0008599,GO:0000164,GO:0005929	CG13125-PA
cce14351.2	0.118906	0.309156	1.02259	0.99	0	0.214286	1.53571	1	Outer dense fiber protein 2	GO:0006996,GO:0036064,GO:0072372,GO:0000278,GO:0000086,GO:0005813,GO:0005829,GO:0017137,GO:0005814,GO:0000922,GO:0005198,GO:0007286,GO:1902017,GO:0005634,GO:0005874,GO:0007275,GO:0001520	CG3213-PA
cce162412.1	0.079096	0.135085	0.659867	1	0.0254259	0.200122	0.640732	1	Dynein heavy chain 7, axonemal	GO:0036156,GO:0008152,GO:0042623,GO:0036159,GO:0005929,GO:0007018,GO:0005858,GO:0000166,GO:0003774,GO:0001539,GO:2001019,GO:0016887,GO:0005524,GO:0003341,GO:0005874,GO:0005875,GO:0003777,GO:0005509	CG15804-PC
cce1813.19	0.484496	1.41715	3.08624	1	0.291121	1.24454	2.85298	0.98	Unknown	GO:0016021	CG10165-PA
cce3282.5	0.257566	0.725209	0.869285	1	0.161031	0.986312	1.1723	0.98	Neurochondrin homolog	GO:0005575,GO:0043025,GO:0003012,GO:0003674,GO:0030425	CG2330-PA
cce21981.1	0.356295	0.35697	1.75418	1	0.297089	0.381402	2.00912	1	Glycosyltransferase 25 family member	GO:0005575,GO:0008475,GO:0016757,GO:0005788,GO:0009103	CG31915-PA
cce18.7	0.31038	0.412767	1.1076	1	0.178687	0.603291	1.62311	1	Venom dipeptidyl peptidase 4	GO:0004177,GO:0016020,GO:0008239,GO:0005576,GO:0006508,GO:0008236	CG11034-PB
cce21981.3	0.229238	0.408468	0.75108	1	0.335191	0.700242	1.00966	1	Titin	GO:0035206,GO:0007498,GO:0030017,GO:0005875,GO:0051301,GO:0007062,GO:0007517,GO:0007519,GO:0031674,GO:0003779,GO:0030018,GO:0016203,GO:0008307,GO:0045214,GO:0000794,GO:0007520,GO:0007522,GO:0005863,GO:0007525,GO:0040011,GO:0004687,GO:0007076	CG1915-PP
cce3627.2	0.363636	0.636364	1.4	0.99	0.182149	0.860656	3.09654	0.99	Unknown	None	n/a
cce18.8	0.235073	0.341783	1.13851	0.99	0.247175	0.342466	2.44179	0.98	Mitochondrial assembly of ribosomal large subunit protein 1	GO:0005737,GO:0042273,GO:0070130,GO:0090071,GO:0005739,GO:0005575,GO:0003674,GO:0005759,GO:0008150,GO:0043023	CG9166-PA
cce3510.6	0.399756	0.583538	1.43164	1	0.399909	0.47252	1.37257	1	Protein Jumonji	GO:0001889,GO:0035097,GO:0003677,GO:0007417,GO:0048863,GO:0005719,GO:0005634,GO:0040029,GO:0005654,GO:0010467,GO:0048538,GO:0048536,GO:0045814,GO:0006351,GO:0008285,GO:0045892,GO:0031061,GO:0051574,GO:0035098,GO:0001227,GO:0005700,GO:0005622,GO:0061085,GO:0000977,GO:0003682,GO:0016568	CG3654-PD
cce4727.4	0.534649	0.564885	1.22192	1	0.402726	0.297619	0.94211	0.96	Zinc metalloprotease ZmpB	GO:0004222,GO:0005618,GO:0009986,GO:0005576,GO:0009405,GO:0008270,GO:0016021	n/a
cce1637.19	0.343643	0.670103	1.79553	1	0	0.930233	2.94574	0.98	Unknown	None	n/a
cce302387.14	0.157435	0.414341	1.47703	1	0.289948	0.70232	2.42698	1	Ribonucleases P/MRP protein subunit POP1	GO:0090502,GO:0090501,GO:0008033,GO:0005615,GO:0005655,GO:0000172,GO:0044822,GO:0004526,GO:0001682,GO:0016078,GO:0000171	CG32763-PA
cce14384.9	0.326597	0.321494	0.743009	1	0.490196	0.211397	1.1826	0.98	Protein misato	GO:0005856,GO:0005737,GO:0000070,GO:0003924,GO:0005739,GO:0090307,GO:0003674	CG1424-PA
cce74343.1	0.537634	0.652174	7.62162	1	0	0.332226	10.066	1	Fatty acid synthase	GO:0006633,GO:0047451,GO:0042470,GO:0005835,GO:0004320,GO:0016295,GO:0016296,GO:0016788,GO:0004317,GO:0004312,GO:0004313,GO:0047117,GO:0004316,GO:0008270,GO:0004314,GO:0004315,GO:0004319,GO:0055114,GO:0016491	CG17374-PC
cce694.2	0.240385	0.867052	1.4825	1	0.0465766	0.972572	1.52186	0.97	Beta-glucuronidase	GO:0005975,GO:0005783,GO:0032504,GO:0005615,GO:0016020,GO:0043231,GO:0005764,GO:0019904,GO:0004566,GO:0005102,GO:0070062	CG15117-PB
cce694.3	0.250527	0.777848	0.957949	1	0.243983	1.02471	1.07997	0.98	Protein xmas-2	GO:0016973,GO:0003676,GO:0005643,GO:0000166,GO:0009790,GO:0007283,GO:0045944,GO:0003723,GO:0005515,GO:0048477,GO:0007275,GO:0006406,GO:0003729	CG32562-PA
cce694.7	0.210292	0.428425	0.713381	1	0.358822	0.725922	1.276	0.99	Zinc finger protein 845	GO:0005634,GO:0006355,GO:0008270,GO:0003676,GO:0003677,GO:0046872,GO:0006351	CG3032-PA
cce1242.4	0.258198	0.404876	1.24055	1	0.155039	0.850563	2.31162	0.97	Unknown	None	CG17258-PB
cce83692.1	0.52356	2.54263	4.38251	1	0	3.57798	5.76271	0.99	Ejaculatory bulb-specific protein 3	GO:0009615,GO:0045297,GO:0007552,GO:0005576	CG11390-PA
cce233620.1	1.23799	0.970067	2.75684	0.99	1.38889	0.4	3.2	0.95	Protein twisted gastrulation	GO:0007630,GO:0007362,GO:0017015,GO:0048636,GO:0010629,GO:0005576,GO:0008293,GO:0007354,GO:0008201,GO:0030510	CG12410-PA
cce5257.4	0.658351	0.977131	2.29383	1	0.208333	1.125	3.69792	1	Poly(U)-specific endoribonuclease homolog	GO:0090502,GO:0004521,GO:0016788,GO:0005576,GO:0003723,GO:0046872,GO:0008236	CG2145-PA
cce1852.19	0.559701	0.597015	1.72575	1	0	0.406162	2.18487	1	Serine protease easter	GO:0004252,GO:0009950,GO:0031638,GO:0006952,GO:0005576,GO:0007311,GO:0008063,GO:0006508,GO:0008233,GO:0008236	CG4920-PA
cce10730.4	0.338879	0.836414	1.56654	1	0.277393	0.779011	1.88858	1	Cysteine/serine-rich nuclear protein 2	GO:0008285,GO:0010923,GO:0043565,GO:0003700,GO:0005634,GO:0006915,GO:0001228,GO:0019902,GO:0045944	CG4272-PB
cce1487.5	0.521874	0.283145	1.36354	1	0	0.12	0.66	0.95	Cytochrome P450 307a1	GO:0001700,GO:0042335,GO:0007494,GO:0005783,GO:0020037,GO:0048566,GO:0016705,GO:0007591,GO:0004497,GO:0007391,GO:0005789,GO:0005575,GO:0008258,GO:0006697,GO:0005506,GO:0007417,GO:0048477,GO:0055114,GO:0016491	CG41624-PB
cce302665.11	0.273342	0.360212	0.559739	1	0.388601	0.716893	1.24957	1	Unknown	GO:0046872	n/a
cce8036.1	0.540275	0.570913	1.17371	0.99	0.393314	0.654726	2.19507	0.99	Nucleoside diphosphate kinase 7	GO:0006228,GO:0005622,GO:0006241,GO:0004550,GO:0005524,GO:0006165,GO:0046872,GO:0006183	CG8362-PA
cce2073.6	0.266099	0.377861	1.62143	1	0.319489	0.34345	1.52822	1	Alpha-amylase 3	GO:0005737,GO:0043169,GO:0005975,GO:0003824,GO:0004556,GO:0046872	CG30360-PC
cce178.15	0.190999	0.465418	1.02252	1	0.241762	0.639133	1.16594	1	Protein lava lamp	GO:0050775,GO:0005794,GO:0050774,GO:0008017,GO:0007349,GO:0003779,GO:0048812,GO:0005938,GO:0005515,GO:0051683,GO:0000137,GO:0005875,GO:0030507	CG6450-PC
cce2859.17	0.176523	0.38173	0.969403	1	0.0662252	0.304636	1.22958	1	Glycerophosphocholine phosphodiesterase GPCPD1	GO:0006644,GO:0006629,GO:0008889,GO:0005829,GO:0007519,GO:0006071,GO:0047389,GO:2001070,GO:0046474,GO:0044281	CG2818-PA
cce1853.6	0.404818	0.701167	1.50018	1	0.37037	0.754612	1.90745	1	ATP-dependent DNA helicase Q5	GO:0008026,GO:0003676,GO:0003678,GO:0016591,GO:0051304,GO:0007067,GO:0051301,GO:0005737,GO:0010165,GO:0031965,GO:0005634,GO:0005654,GO:0006260,GO:0017116,GO:0005524,GO:0005525,GO:0045930,GO:0034244,GO:0006281,GO:0004003,GO:0032508,GO:0003924,GO:0004386,GO:0006974,GO:0006310,GO:0045002,GO:0005730,GO:0006259,GO:0000993	CG4879-PB
cce243.16	0.227773	0.61108	1.0288	1	0.212164	0.531312	1.36608	1	Arylphorin subunit alpha	GO:0005615,GO:0005811,GO:0005616,GO:0045735,GO:0005576	CG6821-PA
cce243.17	0.315507	1.65996	2.26219	1	0.236742	1.66548	2.47869	0.97	Arylphorin subunit alpha	GO:0005615,GO:0005811,GO:0005616,GO:0045735,GO:0005576	CG6821-PA
cce1435.16	0.296589	0.478505	1.08241	1	0.222552	0.330927	0.918733	0.95	Serine/threonine-protein kinase greatwall	GO:0000086,GO:0030261,GO:0007067,GO:0007143,GO:0051301,GO:0005737,GO:0007346,GO:0040020,GO:0005813,GO:0005634,GO:0005635,GO:0034048,GO:0004674,GO:0071889,GO:0004672,GO:0007088,GO:0005524,GO:0006468,GO:0032154,GO:0006974,GO:0046602,GO:0051721,GO:0005515,GO:0007144	CG7719-PA
cce14779.2	0.387324	0.504516	1.00334	1	0.211416	0.169563	1.07959	1	Ubiquitin carboxyl-terminal hydrolase 34	GO:0005737,GO:0016055,GO:0090263,GO:0030307,GO:0043687,GO:0031647,GO:0035220,GO:0004843,GO:0061136,GO:0006511,GO:0071108,GO:0043161,GO:0004197,GO:0016579,GO:0005634,GO:0060968	CG5794-PH
cce2368.5	0.165953	0.546311	1.4735	1	0.0524659	0.591091	1.12345	1	Multidrug resistance protein homolog 49	GO:0015893,GO:0042626,GO:0042623,GO:0016021,GO:0031427,GO:0006855,GO:0015238,GO:0008559,GO:0005524,GO:0005887,GO:0005886,GO:0001666,GO:0055085,GO:0008354	CG3879-PA
cce2368.4	0.217348	1.17422	2.16972	1	0.0593824	2.29976	3.5482	1	Circadian locomoter output cycles protein kaput	GO:0032922,GO:0008062,GO:0048148,GO:0007165,GO:0004871,GO:0003677,GO:0005737,GO:0000122,GO:0005634,GO:0006351,GO:0007623,GO:0007622,GO:0008134,GO:0005667,GO:0045187,GO:0045475,GO:0009649,GO:0009266,GO:0003700,GO:0045944,GO:0000977,GO:0005515,GO:0046982,GO:0045893	CG7391-PD
cce2368.8	0.312744	0.615578	1.37001	1	0.339071	0.25227	1.50311	1	Unknown	None	CG13313-PA
cce3925.6	0.238688	1.22509	1.44666	0.99	0.124611	1.47196	1.61371	0.95	Arylsulfatase J	GO:0003943,GO:0005576,GO:0008484,GO:0008152,GO:0046872	CG8646-PB
cce36807.3	0.676819	0.823659	1.86443	0.99	0.304878	0.316035	1.90385	0.99	85/88 kDa calcium-independent phospholipase A2	GO:0005737,GO:0006629,GO:0006935,GO:0032049,GO:0016020,GO:0016042,GO:0005515,GO:0004623,GO:0005815,GO:0005829,GO:0047499	CG6718-PB
cce36807.2	0.322581	0.456381	1.52542	1	0.201776	0.562025	1.99144	0.95	Islet cell autoantigen 1	GO:0030667,GO:0030672,GO:0005829,GO:0050796,GO:0000139,GO:0030658,GO:0046928,GO:0019904,GO:0006836,GO:0030054	CG10566-PA
cce24939.1	0.065839	0.221868	0.698812	1	0	0.286178	0.961048	1	Eukaryotic translation initiation factor 4 gamma 3	GO:0044822,GO:0007283,GO:0000022,GO:0005829,GO:0001934,GO:0000082,GO:0060903,GO:0006412,GO:0000340,GO:0007052,GO:0003723,GO:0005515,GO:0008190,GO:0007095,GO:0007067,GO:0045727,GO:0006413,GO:0016281,GO:0003743	CG10811-PB
cce1819.5	0.333876	0.712197	1.2489	1	0.114044	0.379012	0.545026	0.97	Protein-methionine sulfoxide oxidase MICAL2	GO:0007507,GO:0055114,GO:0043195,GO:0010735,GO:0016709,GO:0005829,GO:0019417,GO:0005634,GO:0016322,GO:0001947,GO:0003779,GO:0048813,GO:0045214,GO:0008270,GO:0005886,GO:0007010,GO:0007411,GO:0030042,GO:0070995,GO:0071949,GO:0043914	CG33208-PL
cce27534.1	0.61657	0.332621	2.47246	1	0.347222	0.286123	2.74841	1	Nudix hydrolase 8	GO:0016787,GO:0046872,GO:0009611,GO:0051726	CG8128-PA
cce680.1	0.20816	0.995004	2.70885	1	0.25	1.1625	4.7875	1	Lipase 3	GO:0004806,GO:0006629,GO:0016788,GO:0016042	CG2772-PA
cce1819.8	0.375558	0.31941	0.931702	1	0	0.258207	0.844657	0.98	Transcriptional repressor CTCFL	GO:0042393,GO:0010628,GO:0051569,GO:0003677,GO:0007049,GO:0005737,GO:0043565,GO:0006349,GO:0043046,GO:0005634,GO:0043007,GO:0006366,GO:0016571,GO:0046872,GO:0045892,GO:0045893,GO:0044212,GO:0003700,GO:0007379,GO:0001077,GO:0045944,GO:0000978,GO:0043035	CG8591-PA
cce3919.9	0.205993	0.266292	0.531086	1	0.157339	0.310182	0.672061	1	Putative cysteine proteinase CG12163	GO:0005764,GO:0003674,GO:0098595,GO:0005615,GO:0035071,GO:0051603,GO:0035220,GO:0045169,GO:0005575,GO:0048102,GO:0004197,GO:0008150,GO:0004869,GO:0006508,GO:0022416	CG12163-PA
cce748.20	0.732206	0.45373	1.03377	1	0.494627	0.28774	0.664458	0.96	NUAK family SNF1-like kinase 1	GO:0005737,GO:0030155,GO:0006468,GO:0031588,GO:0005730,GO:0042127,GO:2000772,GO:0005634,GO:0042149,GO:0006974,GO:0004674,GO:0015630,GO:0035507,GO:0007155,GO:0035556,GO:0046872,GO:0002039,GO:0032007,GO:0005524	CG17216-PA
cce3256.6	0.270234	0.148901	0.810283	1	0.456204	0.105388	1.52983	1	Molybdenum cofactor sulfurase	GO:0006777,GO:0043545,GO:0016829,GO:0030151,GO:0005575,GO:0016740,GO:0008265,GO:0006727,GO:0030170	CG1692-PA
cce13081.1	0.367647	0.80079	1.14392	0.96	0.31679	0.13245	1.14298	0.96	THO complex subunit 1	GO:0016607,GO:0007165,GO:0000347,GO:0003677,GO:0005737,GO:0005654,GO:0045171,GO:0005634,GO:0048297,GO:0046784,GO:0016363,GO:0031297,GO:0008380,GO:0006406,GO:0006351,GO:0043234,GO:0006915,GO:0032784,GO:0032786,GO:0000445,GO:0031990,GO:0000018,GO:0000346,GO:0003723,GO:2000002,GO:0006396,GO:0006397	CG2031-PA
cce1819.16	0.20957	0.345832	1.22333	1	0.244584	0.421585	0.924953	0.96	Probable 3',5'-cyclic phosphodiesterase pde-5	GO:0008081,GO:0016324,GO:0004114,GO:0032240,GO:0007165,GO:0005886,GO:0046068,GO:0046872,GO:0047555	CG8279-PC
cce914.6	0.269542	0.296496	0.884996	0.95	0.134953	0.0809717	1.32254	0.96	Protein FAM192A	GO:0005634	CG14480-PA
cce10716.2	0.351125	0.549312	0.750409	1	0.301786	0.584157	0.694247	1	63 kDa sperm flagellar membrane protein	GO:0031514,GO:0005575,GO:0003674,GO:0005509,GO:0005886,GO:0008150,GO:0031225	CG33978-PE
cce24698.5	0.302297	0.767327	2.09762	1	0.242131	0.744602	1.90184	0.96	Unknown	GO:0050662,GO:0044237,GO:0003824	CG5854-PA
cce14552.3	0.519931	0.296406	3.65108	1	0.173611	0.222717	5.06306	1	Protein-glutamate O-methyltransferase	GO:0006479,GO:0008757,GO:0005575,GO:0008150,GO:0051998,GO:2001020,GO:0003674,GO:0032259	CG11474-PA
cce5769.3	0.684932	0.903334	1.4096	1	0.274123	0.556196	1.07837	0.96	Polyribonucleotide nucleotidyltransferase 1, mitochondrial	GO:0004654,GO:0045926,GO:0051260,GO:0035458,GO:0071042,GO:0043631,GO:0034599,GO:0005737,GO:0006396,GO:0016020,GO:0097222,GO:0005739,GO:0034046,GO:0000962,GO:0000965,GO:0000964,GO:0005758,GO:0006402,GO:2000627,GO:0070207,GO:0044822,GO:0061014,GO:0008266,GO:0006401,GO:0045025,GO:0071850,GO:0070584,GO:0090503,GO:0043457,GO:0035198,GO:2000772,GO:0000175,GO:0035928,GO:0000957,GO:0003723,GO:0000958,GO:…	CG11337-PB
cce3268.4	0.227144	0.617547	2.28847	1	0.255754	1.25746	2.70247	1	Unknown	GO:0022008	CG14174-PA
cce27940.1	0.954055	0.68902	1.42041	0.97	0.188537	0.265487	0.917226	0.95	Zinc finger protein 460	GO:0006909,GO:0003700,GO:0005634,GO:0006355,GO:0006351,GO:0003676,GO:0003677,GO:0046872	CG7368-PC
cce2640.15	0.345423	0.723011	1.09216	1	0.259202	0.917215	1.92067	0.99	Maltase 2	GO:0032450,GO:0004558,GO:0005975,GO:0043169	CG14934-PA
cce2300.5	0.27933	2.82123	3.18436	1	0	4.71989	4.85994	0.97	Ejaculatory bulb-specific protein 3	GO:0007362,GO:0006468,GO:0007552,GO:0019992,GO:0009615,GO:0009617,GO:0045297,GO:0004674,GO:0005576,GO:0004672	CG9358-PA
cce5332.6	0.40293	0.428571	1.32601	1	0.440044	0	1.21012	0.95	Unknown	None	n/a
cce470.5	0.581529	1.14659	1.40311	1	0.110345	0.163629	0.269114	0.97	Serine/threonine-protein kinase mTOR	GO:0009594,GO:0030425,GO:0005789,GO:0035264,GO:0051897,GO:0043200,GO:0042331,GO:0051496,GO:0016020,GO:0030307,GO:0045859,GO:0007281,GO:0031669,GO:2001023,GO:0045793,GO:0045792,GO:0050731,GO:0005829,GO:0051219,GO:0010507,GO:0043022,GO:0051534,GO:0090070,GO:0001156,GO:0010628,GO:0016605,GO:0016049,GO:0032095,GO:0006207,GO:0008406,GO:0071456,GO:0045727,GO:0043025,GO:0007584,GO:0005524,GO:0016301,GO:…	CG5092-PB
cce142.4	0.266809	0.635005	2.04554	1	0.106838	1.07372	2.55342	1	Spermatogenesis associated 6-like protein	None	CG14079-PA
cce142.5	0.26388	0.383154	1.00908	1	0.411914	0.342205	1.14385	0.97	Cryptochrome-1	GO:0032922,GO:2000323,GO:0042593,GO:0003913,GO:0006094,GO:0005737,GO:0000122,GO:0005634,GO:0000166,GO:0045744,GO:0031397,GO:0006351,GO:0009881,GO:0006281,GO:0033762,GO:0018298,GO:0006975,GO:0042752,GO:0042754,GO:0001047,GO:0003914,GO:0043130,GO:2000001,GO:0043153,GO:0045892	CG2488-PA
cce1616.11	0.129813	0.262997	0.614583	1	0.0665526	0.235861	0.40458	0.99	Nucleoprotein TPR	GO:0045840,GO:0070090,GO:0090267,GO:0031490,GO:0042405,GO:0010965,GO:0051028,GO:0000022,GO:0051301,GO:0005737,GO:0007346,GO:0072686,GO:0005719,GO:0005730,GO:0006325,GO:0005634,GO:0005635,GO:0051225,GO:0005654,GO:0005652,GO:0043021,GO:0016363,GO:0034399,GO:0090235,GO:0007067,GO:0031965,GO:0006606,GO:0090316,GO:0060236,GO:1990047,GO:0005819,GO:0009408,GO:0051233,GO:0000775,GO:0006338,GO:0005643,GO:…	CG8274-PA
cce3211.8	0.240207	0.809313	1.068	1	0.277316	0.615641	1.22019	1	Apoptosis-inducing factor 3	GO:0050660,GO:0005783,GO:0097194,GO:0051537,GO:0005739,GO:0005743,GO:0045454,GO:0046872,GO:0055114,GO:0016491	CG4199-PC
cce21104.8	0.398089	0.254777	1.32166	1	0.239234	0.0956938	2.08134	0.97	Serine/threonine-protein phosphatase 2A activator	GO:0005737,GO:0051721,GO:0032515,GO:0003755,GO:0035308,GO:0005634,GO:0050790,GO:0000159,GO:0008160,GO:0034047,GO:0043666,GO:0032516,GO:0035307,GO:0008152,GO:0008601,GO:0005524,GO:0042803	CG3289-PA
cce3211.4	0.344556	0.394595	2.07392	1	0.236407	0.287356	2.60528	1	Venom carboxylesterase-6	GO:0005575,GO:0005576,GO:0008150,GO:0052689	CG4757-PA
cce3211.7	0.233549	0.260566	0.670322	1	0.0825083	0.277094	0.553498	0.97	Oxysterol-binding protein 2	GO:0005794,GO:0007030,GO:0005783,GO:0006869,GO:0008142,GO:0006886,GO:0016020,GO:0007291,GO:0007286,GO:0097440,GO:0015485	CG6708-PA
cce7304.2	0.524476	0.48951	1.3986	1	0.131234	0	1.22485	0.97	RIB43A-like with coiled-coils protein 2	GO:0005634	CG7264-PA
cce2777.2	0.53891	0.58446	1.12279	1	0.227666	0.383227	0.682479	1	Kalirin	GO:0005089,GO:0016319,GO:0005085,GO:0030426,GO:0030036,GO:0030424,GO:0035025,GO:0045887,GO:0007411,GO:0007412,GO:0007417,GO:0005737,GO:0070062,GO:0031532,GO:0004674,GO:0046872,GO:0005524,GO:0005856,GO:0007480,GO:0046331,GO:0048675,GO:0031234,GO:0043547,GO:0050770,GO:0007422,GO:0071772	CG18214-PA
cce2860.4	0.405553	0.594519	1.05447	1	0.187266	0.755485	1.72198	1	Gem-associated protein 5	GO:0015629,GO:0032797,GO:0030426,GO:0030036,GO:0031594,GO:0007411,GO:0005737,GO:0005654,GO:0000387,GO:0016604,GO:0031532,GO:0005634,GO:0016020,GO:0003779,GO:0044822,GO:0005794,GO:0008017,GO:0051015,GO:0005881,GO:0005884,GO:0034719,GO:0030674,GO:0005829,GO:0017069,GO:0005515,GO:0097113	CG4532-PG
cce2777.6	0.631128	0.746853	1.80996	1	0.243902	0.729323	1.63386	1	E3 ubiquitin-protein ligase MYCBP2	GO:0021785,GO:0050808,GO:0008582,GO:0030424,GO:0030509,GO:0045886,GO:0008270,GO:0032880,GO:0006355,GO:0016023,GO:0004842,GO:0005634,GO:0016020,GO:0051493,GO:0021952,GO:0015630,GO:2000331,GO:0006914,GO:0007628,GO:0005886,GO:0030514,GO:0016874,GO:0040011,GO:0016567,GO:0042177,GO:0006351,GO:0005515	CG32592-PA
cce2777.5	0.248854	0.467963	1.13375	1	0.0393082	0.516579	1.09101	1	Unknown	None	n/a
cce1903.5	0.301309	0.276343	1.22245	1	0.206718	0.217054	0.868217	0.96	E3 ubiquitin-protein ligase TRIM9	GO:0005737,GO:0005856,GO:0030425,GO:0005515,GO:0008021,GO:0043161,GO:0038007,GO:0016199,GO:0005622,GO:0045955,GO:0004842,GO:0008270,GO:0007409,GO:0035544,GO:0007411,GO:0022008,GO:0016079,GO:0016874,GO:0030054,GO:0042803	CG31721-PB
cce2777.9	0.190278	0.404774	1.13994	1	0.103842	0.482866	1.37591	1	Coiled-coil domain-containing protein AGAP005037	GO:0005575,GO:0008150,GO:0003674	CG32809-PG
cce18754.3	0.3335	0.597799	1.34401	1	0.0500501	0.638138	1.17367	1	Glucose dehydrogenase [FAD, quinone]	GO:0050660,GO:0016614,GO:0008812,GO:0006066,GO:0005576,GO:0046693,GO:0008364,GO:0006006,GO:0055114	CG6142-PA
cce15587.12	0.318665	0.921093	1.31108	1	0.258045	0.830298	1.19156	1	HEAT repeat-containing protein 6	None	CG16989-PA
cce1934.3	0.579941	0.863409	1.43733	1	0.290499	0.411251	0.945514	0.99	Ankyrin repeat and LEM domain-containing protein 2	GO:0005737,GO:0051721,GO:0042326,GO:0000902,GO:0016020,GO:0030176,GO:0035307,GO:0007084,GO:0022008,GO:0007067,GO:0051301,GO:0005783	CG8465-PD
cce8343.3	0.172154	0.329245	1.04584	1	0.258398	0.426357	2.29328	1	Serine/threonine-protein kinase PRP4 homolog	GO:0006468,GO:0071011,GO:0071013,GO:0044822,GO:0000398,GO:0005654,GO:0004674,GO:0008360,GO:0004672,GO:0007155,GO:0022008,GO:0005694,GO:0008380,GO:0005524,GO:0006397	CG7028-PC
cce1041.6	0.559611	0.729927	1.82482	1	0.146199	0.482456	1.65205	0.97	Larval cuticle protein 16/17	GO:0005214,GO:0040003,GO:0042302,GO:0008010,GO:0031012	CG6956-PA
cce17828.4	0.459433	0.683284	1.80645	1	0.234742	0.836268	1.76643	1	Uncharacterized protein KIAA1841	None	CG6761-PA
cce5896.3	0.167168	1.28887	2.0896	1	0.100402	1.91265	3.28815	1	Protein ref(2)P	GO:0005737,GO:0042802,GO:0030382,GO:0051046,GO:0006470,GO:0005634,GO:0005886,GO:0035335,GO:0005776,GO:0016235,GO:0019058,GO:0043130,GO:0008270,GO:0003677,GO:0006511,GO:0048565,GO:0016239,GO:0004725,GO:0007005,GO:0006351	CG10360-PA
cce2790.11	0.21875	0.265625	0.979167	1	0.281426	0.290807	2.26391	1	Ankyrin repeat and SOCS box protein 3	GO:0007016,GO:0005200,GO:0045170,GO:0008092,GO:0045169,GO:0016567,GO:0007165,GO:0005886,GO:0035556,GO:0005622	CG1651-PB
cce31200.2	0.398687	0.457399	0.83751	1	0.335861	0.532443	1.06505	1	Peroxisome proliferator-activated receptor gamma coactivator-related protein 1	GO:0005737,GO:0016607,GO:0008286,GO:0000166,GO:0030307,GO:0005634,GO:0005654,GO:0008134,GO:0051091,GO:0030374,GO:0046627,GO:0001104,GO:0006355,GO:0010821,GO:0006351,GO:0003676,GO:0045944,GO:0001894,GO:0097009,GO:0044822,GO:0003729	CG9809-PB
cce20815.2	0.530813	0.326331	0.804201	1	0.1554	0.222064	0.811476	1	Lysosomal alpha-mannosidase	GO:0005764,GO:0015923,GO:0070062,GO:0030246,GO:0006464,GO:0007611,GO:0006013,GO:0005576,GO:0008270,GO:0004559,GO:0005537	CG6206-PA
cce2790.16	0.277075	0.408503	0.992795	1	0.198843	0.406901	0.990815	1	Tight junction-associated protein 1	GO:0005737,GO:0005794,GO:0007030,GO:0005802,GO:0005654,GO:0005886,GO:0005768,GO:0005923	CG42324-PK
cce10687.2	0.251314	0.247809	1.44267	1	0.411523	0.0864304	1.79876	1	Probable cytochrome P450 305a1	GO:0004497,GO:0016705,GO:0043231,GO:0020037,GO:0016020,GO:0005789,GO:0005506,GO:0055114,GO:0009055	CG8733-PA
cce317064.1	0.258244	0.938474	1.51642	1	0.357782	1.00828	1.90237	1	Laminin subunit alpha-2	GO:0005605,GO:0005604,GO:0042383,GO:0070062,GO:0043197,GO:0030155,GO:0007517,GO:0030334,GO:0005198,GO:0022011,GO:0030198,GO:0045995,GO:0007155,GO:0007411,GO:0032224,GO:0005576	n/a
cce3395.2	0.177416	0.410144	1.17303	1	0.18797	0.075188	0.946115	0.98	T-complex protein 1 subunit zeta	GO:0006457,GO:0070062,GO:0042623,GO:0044822,GO:0005811,GO:0044297,GO:0005832,GO:0031122,GO:1901998,GO:0007052,GO:0002199,GO:0001669,GO:0051082,GO:0007339,GO:0007067,GO:0005874,GO:0005875,GO:0005524,GO:0007099	CG8231-PA
cce7884.10	0.521534	1.53937	1.96389	1	0.20202	1.37374	1.9596	1	Trichoplein keratin filament-binding protein	GO:0005737,GO:0005856	CG17230-PA
cce2368.10	0.109559	0.283484	0.755957	1	0	0.431566	0.998767	1	Ankyrin repeat domain-containing protein 12	GO:0005737,GO:0005654,GO:0005575,GO:0003674,GO:0005515,GO:0008150	CG10984-PB
cce3395.7	0.725275	0.671527	2.03878	1	0.330688	0.461538	2.22656	0.99	Elongation of very long chain fatty acids protein 7	GO:0009922,GO:0005783,GO:0016021,GO:0030497,GO:0005789,GO:0005575,GO:0016740,GO:0034626,GO:0022008,GO:0042761,GO:0019367	CG5326-PA
cce914.17	0.355586	0.917143	1.99413	1	0.206612	0.701424	1.48017	0.98	Facilitated trehalose transporter Tret1	GO:0005355,GO:0015574,GO:0046427,GO:0015771,GO:0016021,GO:0005886,GO:0055085	CG10960-PB
cce372.3	0.285714	1.25714	3.37143	1	0	1.33621	5	0.99	Unknown	None	n/a
cce4773.8	0.158579	2.84491	3.2921	1	0.0952381	4.02619	5.31429	1	Unknown	GO:0006633,GO:0005835,GO:0016788,GO:0004312,GO:0008270,GO:0055114,GO:0016491	CG17374-PC
cce372.1	0.0625	0.7	1.20625	1	0	1.09756	1.83865	1	PiggyBac transposable element-derived protein 4	None	n/a
cce287.13	0.401749	0.423609	1.09063	1	0.265957	0.632979	1.41489	1	Acyl-CoA synthetase family member 4 homolog	GO:0005575,GO:0003824,GO:0006631,GO:0016878,GO:0005524	CG13401-PA
cce3022.11	0.487055	0.536293	1.53639	1	0.0641026	0.38218	1.29727	1	Vascular endothelial growth factor receptor 1	GO:1901534,GO:0061327,GO:0019730,GO:0030031,GO:0030154,GO:0030335,GO:0030036,GO:0007419,GO:0046777,GO:0010863,GO:0032869,GO:0007298,GO:0001525,GO:0000022,GO:0043406,GO:0036326,GO:0036327,GO:0007435,GO:0036323,GO:0043235,GO:0001569,GO:0019838,GO:0045766,GO:0038202,GO:0048803,GO:0004714,GO:0043066,GO:0048514,GO:0005017,GO:0016477,GO:0002040,GO:0005524,GO:0004713,GO:0048598,GO:0042386,GO:0006468,GO:…	CG8222-PJ
cce3022.10	0.167043	0.652512	1.08163	1	0.300752	0.493371	1.12131	1	Outer dense fiber protein 3	GO:0005643,GO:0007605,GO:0022008,GO:0005737	CG8086-PI
cce5072.6	0.342075	0.537634	2.04431	1	0.342466	0.745071	2.73965	0.99	Endoplasmic reticulum-Golgi intermediate compartment protein 2	GO:0005737,GO:0005794,GO:0006888,GO:0043231,GO:0005793,GO:0005730,GO:0016021,GO:0016020,GO:0033116,GO:0005789,GO:0003674,GO:0005634,GO:0030134	CG4293-PB
cce522.1	0.220059	0.457978	0.604392	1	0.0771159	0.321593	0.463822	0.98	Voltage-dependent calcium channel type A subunit alpha-1	GO:0007632,GO:0006887,GO:0007619,GO:0008331,GO:0008332,GO:0005886,GO:0045887,GO:0005891,GO:0050908,GO:0007275,GO:0086010,GO:0048786,GO:0002027,GO:0005509,GO:0010524,GO:0042045,GO:0016324,GO:0006816,GO:0007602,GO:0034220,GO:0046928,GO:0007269,GO:0007268,GO:0016323,GO:0008344,GO:0045433,GO:0070588,GO:0070509,GO:0005245	CG43368-PN
cce5072.3	0.506385	0.781041	1.66445	0.99	0.198413	0.76244	2.42086	0.99	Unknown	None	CG8813-PA
cce1637.3	0.337838	0.516697	1.37002	1	0.302245	0.541014	1.25892	0.98	Cyclic nucleotide-gated cation channel	GO:0030553,GO:0030552,GO:0007608,GO:0050896,GO:0016021,GO:0005216	n/a
cce682.6	0.573593	0.344156	0.865801	0.99	1.12086	0.386615	1.49448	0.95	Caspase	GO:0097200,GO:0010165,GO:0097194,GO:0097153,GO:1990525,GO:0035070,GO:0035103,GO:0012501,GO:0006915,GO:0016322,GO:0005737,GO:0046672,GO:0004197,GO:0046668,GO:0048515,GO:0045476,GO:0010623,GO:0006508,GO:2001269	CG7788-PA
cce515.28	0.455373	0.18345	1.03044	1	0.0782473	0.0938967	0.790297	0.98	Tektin-1	GO:0007017,GO:0008017,GO:0015630,GO:0000226,GO:0005634,GO:0005874,GO:0005875	CG10541-PA
cce108559.1	0.306407	0.504178	1.89786	1	0.195095	0.769231	2.74247	1	Ciliogenesis-associated TTC17-interacting protein	GO:0005737,GO:0015629,GO:0005634,GO:0005886,GO:0030041,GO:0044782	CG13243-PA
cce1468.11	0.217486	0.453179	0.926738	1	0.0435161	0.484599	0.897402	0.95	E3 UFM1-protein ligase 1 homolog	GO:0016874	CG1104-PA
cce4166.9	0.566449	0.431373	1.54684	1	0.459318	0.23622	2.53281	0.98	Leucine-rich repeat-containing protein 23	GO:0016336,GO:0008285,GO:0008599,GO:0000164,GO:0016334	CG5851-PA
cce9574.4	0.321561	0.57749	1.10311	1	0	0.334448	0.589507	0.99	Ras-associated and pleckstrin homology domains-containing protein 1	GO:0048639,GO:0007015,GO:0032433,GO:0045927,GO:0007444,GO:0030027,GO:0048675,GO:0030175,GO:0005856,GO:0051781,GO:0005737,GO:0007160,GO:0008361,GO:0046331,GO:0007165,GO:0008157,GO:0005886	CG11940-PA
cce993.17	0.235309	0.66682	0.730289	1	0.343738	1.07922	1.13405	0.98	Putative ATP-dependent RNA helicase TDRD12	GO:0043186,GO:0070725,GO:0005829,GO:0030154,GO:0031965,GO:0004004,GO:0004386,GO:0007283,GO:0031047,GO:0003676,GO:0051321,GO:0010526,GO:0005694,GO:0007275,GO:0005524	CG31755-PB
cce32.1	0.405242	1.13554	1.31057	0.96	0.207039	0.473602	1.03002	0.97	Unknown	None	CG43737-PB
cce456.9	0.540787	0.445661	1.43862	1	0.508607	0.269953	1.17762	0.95	Unknown	None	n/a
cce811.10	0.457449	0.403529	0.95632	1	0.304325	0.261717	0.718391	0.99	Protein toll	GO:0009897,GO:0007416,GO:0019732,GO:0019730,GO:0006963,GO:0019955,GO:0006967,GO:0007165,GO:0008063,GO:0006955,GO:0005737,GO:0070976,GO:0016021,GO:0009617,GO:0000281,GO:0010508,GO:0002229,GO:0042802,GO:0016201,GO:0009880,GO:0008329,GO:0007507,GO:0045087,GO:0035172,GO:0050832,GO:0050830,GO:0005886,GO:0007155,GO:0007352,GO:0043234,GO:0006952,GO:0051607,GO:0002752,GO:0009950,GO:0009620,GO:0046790,GO:…	CG8595-PA
cce957.8	0.17321	0.450346	1.11432	1	0.23108	0.779896	1.89197	1	Unknown	GO:0046872,GO:0005875	CG11122-PA
cce957.9	0.243193	0.282989	1.11076	1	0.337061	0.492184	1.80143	1	Ice nucleation protein	GO:0050825,GO:0046872,GO:0009279,GO:0005875	CG11122-PA
cce2041.8	0.474838	0.576366	1.0054	1	0.20354	0.329672	0.67257	1	Dystonin	GO:0016319,GO:0035147,GO:0008022,GO:0015629,GO:0005178,GO:0035371,GO:0030426,GO:0035149,GO:0030424,GO:0030175,GO:0000226,GO:0030011,GO:0030716,GO:0005874,GO:0030018,GO:0005856,GO:0007517,GO:0005925,GO:0070062,GO:0007026,GO:0016023,GO:0030056,GO:0031673,GO:0005635,GO:0009611,GO:0051491,GO:0007475,GO:0003779,GO:0005509,GO:0009925,GO:0031581,GO:0005882,GO:0042803,GO:0016203,GO:0005737,GO:0015630,GO:…	CG18076-PH
cce14147.2	0.404814	1.02967	3.25716	1	0.262985	1.11972	5.01802	1	Kin of IRRE-like protein 1	GO:0016337,GO:0070062,GO:0007588,GO:0030838,GO:0043198,GO:0016021,GO:0045121,GO:0031253,GO:0017022,GO:0005911,GO:0005886,GO:0001933,GO:0048471	CG43462-PC
cce2735.3	0.862069	1.1626	2.55496	1	0.235294	0.264805	1.38823	0.96	Lipase 3	GO:0048812,GO:0004806,GO:0006629,GO:0016788,GO:0016042	CG31871-PA
cce18.24	0.163788	0.333532	0.860631	1	0.10426	0.299374	1.01579	1	Fibronectin type-III domain-containing protein 3a	GO:0016021,GO:0000139,GO:0005575,GO:0003674,GO:0005515,GO:0008150	CG42389-PE
cce5173.2	0.316811	0.857796	0.972891	1	0.276775	0.720818	0.77136	0.96	Unknown	GO:0005515	n/a
cce1050.1	0.387597	0.64112	1.48375	1	0.14556	0.551633	1.6535	1	Protein daughter of sevenless	GO:0005070,GO:0005737,GO:0042169,GO:0042461,GO:0019730,GO:0045500,GO:0009967,GO:0046578,GO:0035220,GO:0008595,GO:0005515,GO:0005886,GO:0008293	CG1044-PA
cce1958.2	0.136612	0.692575	1.44214	1	0.102564	0.95808	2.09138	0.95	Trypsin epsilon	GO:0003824,GO:0005576,GO:0005615,GO:0006508,GO:0004252	CG18681-PA
cce281.4	0.313152	0.637916	3.85369	1	0.31348	0.411653	4.94644	1	Zinc carboxypeptidase A 1	GO:0006508,GO:0004181,GO:0008270,GO:0005615	CG3097-PA
cce1615.2	0.639205	0.924609	1.62521	1	0.497512	0.171013	1.32365	0.95	Protein argonaute-2	GO:0033227,GO:0030423,GO:0030422,GO:0035087,GO:0048102,GO:0003676,GO:0070868,GO:0009047,GO:0005737,GO:0007367,GO:0004521,GO:0007349,GO:0016246,GO:0046872,GO:0070578,GO:0016032,GO:0035071,GO:0045071,GO:0090502,GO:0051607,GO:0007279,GO:0035195,GO:0005829,GO:0035197,GO:0035190,GO:0005515,GO:0016442,GO:0006413,GO:0003743	CG7439-PC
cce2614.4	0.410705	0.286169	1.12083	1	0.43755	0.111376	1.16945	0.96	Enhancer of mRNA-decapping protein 3	GO:0000932,GO:0005875,GO:0003723	CG6311-PB
cce2207.7	0.353741	0.356032	1.55577	1	0.0816993	0.0983284	1.75912	1	L-threonine ammonia-lyase	GO:0006567,GO:0030170,GO:0008152,GO:0009097,GO:0004794,GO:0003941,GO:0016597	CG8129-PB
cce303320.5	0.506806	0.754778	1.51752	1	0.304216	0.488918	1.62973	1	Peroxidase	GO:0042600,GO:0046872,GO:0006909,GO:0020037,GO:0006979,GO:0045471,GO:0005576,GO:0042744,GO:0007306,GO:0022008,GO:0005506,GO:0004601,GO:0055114	CG3477-PA
cce7724.1	0.203528	0.144988	1.06305	1	0	0.145289	0.863487	0.98	MOG interacting and ectopic P-granules protein 1	GO:0007506,GO:0003682,GO:0070615,GO:0000122,GO:0005634,GO:0030154,GO:0005700,GO:0048813,GO:0002119,GO:0003723,GO:0005515,GO:0017151,GO:0046872,GO:0042826,GO:0008134,GO:0040035,GO:0016581	CG1244-PC
cce32065.1	0.145773	2.69792	12.4468	1	0.262544	1.75203	6.44845	1	Replicase large subunit	GO:0039694,GO:0005524,GO:0003968,GO:0003723,GO:0008174,GO:0004386,GO:0006396,GO:0006351	n/a
cce9880.3	0.345859	0.615149	2.24992	1	0.364759	0.621594	2.44949	1	Glutamate receptor ionotropic, delta-2	GO:0045211,GO:0009593,GO:0008328,GO:0035235,GO:0016021,GO:0015276,GO:0005234,GO:0034220,GO:0030054,GO:0005886,GO:0030425,GO:0035249,GO:0004970	CG33492-PC
cce44925.4	0.518887	0.556137	0.9852	1	0.276594	0.325933	0.496001	0.97	Histone-lysine N-methyltransferase trithorax	GO:0008023,GO:0051568,GO:0008270,GO:0003677,GO:0007411,GO:0032968,GO:0005875,GO:0008354,GO:0043565,GO:0005634,GO:0007275,GO:0016571,GO:0042800,GO:0043966,GO:0048096,GO:0008157,GO:2001020,GO:0044212,GO:0003700,GO:0005700,GO:0035097,GO:0006351,GO:0003682,GO:0044665	CG8651-PD
cce3281.10	0.595722	1.18712	2.40872	1	0.406504	0.374251	1.72669	0.95	Neuronal acetylcholine receptor subunit non-alpha-3	GO:0006811,GO:0005892,GO:0045211,GO:0004889,GO:0007271,GO:0016021,GO:0030054	CG11822-PA
cce8426.17	0.502925	0.917019	1.14087	1	0.0888757	0.305848	0.424379	0.99	Uncharacterized protein KIAA1109	GO:0051647,GO:0006629,GO:0016021,GO:0019915,GO:0005575,GO:0007283,GO:0001558,GO:0003674,GO:0060612,GO:0045444,GO:0005634,GO:0048488	CG42555-PJ
cce14351.1	0.135257	0.398888	1.13791	1	0.135318	0.595401	1.00708	0.99	SET and MYND domain-containing protein 4	GO:0005737,GO:0016791,GO:0005515,GO:0005634,GO:0007562,GO:0010629,GO:0008152,GO:0008168,GO:0046872,GO:0042826	CG14122-PA
cce949.9	0.439096	0.973562	1.7409	1	0.19943	0.634431	1.12709	0.98	Probable multidrug resistance-associated protein lethal(2)03659	GO:0043190,GO:0042626,GO:0005215,GO:0016021,GO:0007275,GO:0008559,GO:0055085,GO:0005524	CG5789-PA
cce287.3	0.242836	0.414036	1.08953	1	0.0485909	0.291545	0.621963	0.96	Protein SPT2 homolog	GO:0035091,GO:0005575,GO:0003824,GO:0003674,GO:0008152,GO:0008150	CG5815-PA
cce3774.8	0.379198	0.119591	0.862817	1	0.433604	0.0652955	1.11871	0.99	Sulfhydryl oxidase 1	GO:0016971,GO:0045171,GO:0070062,GO:0003756,GO:0030173,GO:0045454,GO:0016242,GO:0055114,GO:0005615	CG4670-PA
cce10978.3	0.298151	0.973191	1.76996	0.98	0	0.662252	2.39651	1	Unknown	None	n/a
cce3774.7	0.243754	0.286732	1.20537	1	0.0457247	0.249965	1.19705	1	Transcription factor 25	GO:0003700,GO:0005634,GO:0000122,GO:0006351,GO:0003677	CG7927-PA
cce4041.7	0.241047	0.265293	0.976225	1	0.103359	0.281338	1.55666	1	Choline dehydrogenase, mitochondrial	GO:0005575,GO:0050660,GO:0008812,GO:0006066,GO:0005743,GO:0019285,GO:0045455,GO:0055114,GO:0016491	CG45065-PA
cce5072.9	0.264178	0.463191	1.2023	1	0.211416	0.465116	1.45877	1	Yemanuclein-alpha	GO:0001940,GO:0005634,GO:0035042,GO:0005654,GO:0003700,GO:0006357,GO:0042585,GO:0003677,GO:0048477,GO:0007143,GO:0000776,GO:0000777	CG14513-PB
cce64.3	0.72721	0.903039	1.78862	1	0.257732	0.330336	1.08871	1	Chitin synthase 2	GO:0007443,GO:0007424,GO:0004100,GO:0007430,GO:0008362,GO:0060439,GO:0035159,GO:0016021,GO:0009611,GO:0030659,GO:0035158,GO:0001838,GO:0071555,GO:0005886,GO:0006031,GO:0006035	CG2666-PA
cce1175.2	0.321854	0.595351	1.09008	0.99	0.193424	0.45819	1.71022	0.98	Ras GTPase-activating protein-binding protein 2	GO:0005737,GO:0016318,GO:0006810,GO:0051028,GO:0071011,GO:0005829,GO:0005811,GO:0044822,GO:0017124,GO:0000398,GO:0000166,GO:0007264,GO:0003676,GO:0007265,GO:0003729,GO:0071013,GO:0001752	CG9412-PB
cce358.9	0.373134	0.835821	1.27363	0.98	0.149477	0.964126	2.00299	0.96	Uncharacterized protein C15orf26	GO:0005575,GO:0003674,GO:0008150,GO:0004252,GO:0006508	CG5197-PA
cce64.8	0.235445	0.603958	1.14689	1	0.29437	1.19713	2.09886	1	Unknown	None	n/a
cce64.9	0.156076	0.240022	1.00005	1	0.133869	0.206101	1.51207	1	BTB/POZ domain-containing protein 3	GO:0048813,GO:0005829,GO:0005634,GO:0021987	CG17068-PA
[truncated: 579 more rows]

## Sheet: S4C
Table S4C. Enriched GO terms associated with speciation hotspots between C. cecrops and C. isobeon
[truncated: 78 more rows]

[truncated: 1 more sheets: S4D]
