# Supplementary material for: Complete genomes of Hairstreak butterflies, their speciation, and nucleo-mitochondrial incongruence
Source: Sci Rep. 2016 Apr 28;6:24863. doi: 10.1038/srep24863 (PMC4848470; doi:10.1038/srep24863)
Supplement: Supplementary Table S5 [file srep24863-s5.xls]

## Sheet: Index
Supplementary Table S5. Nuclear markers to distinguish C. cecrops and C. isobeon
This file contains multiple sheets and each sheet corresponds to one supplement table
S5A	supplementary Table S5A. Genes that could be used as nuclear markers to separate C. cecrops and C. isobeon
S5B	supplementary Table S5B. Exons that could be used to identify C. cecrops and C. isobeon

## Sheet: S5A
Table S5A. Genes that could be used as nuclear markers to separate C. cecrops and C. isobeon
Div1: Mimimal interspecific divergence (%) in DNA sequence - Maximal intraspecific divergence (%) in DNA sequence
Div2: Mimimal interspecific divergence (%) in protein sequence - Maximal intraspecific divergence (%) in protein sequence
proteinID	Flybase ortholog	Div1	Div2	Annotation	GO terms	Sequence
cce957.8	CG11122-PA	0.202195	0.129983	Unknown	GO:0046872,GO:0005875	ATGACCAAAGGTGCTTTAAAAGGGTTTGACGGTATCAAAGTTTCTATAGTTACAACAGATATCAATATGTCAGCTATCATACCTCCTACTAAGAAGTCATCTAAGAAAAAGAGAAAGAGCCAATCTAATAAAAAGAGAGAAAGAAAATCGTCTGAAGCAAATAGTAAATCTAATGATGGCCGTCATGACGAACCGCCACAAAAAAAATTAGATGTATACGAGTTTATGGATACAGACGATGCTGAGGTATTTGATTTTAGACCATCAACAATCATGGAAAGATTTAAAAGTATTAGTAATAAAGAAACACCTAGCACATCTAAAAGTATTGGAAAATGCAATGAAATTGAAATATCTAGTGACAGTGCTTCAGACGGGGATGATTTTGTATACATGTCT…
cce10434.1	CG18397-PA	0.497382	0.13089	S phase cyclin A-associated protein in the endoplasmic reticulum	GO:0005737,GO:0005819,GO:0005783,GO:0005634,GO:0005654,GO:0000022,GO:0046872	ATGGAAGAGGTTCGACAGTTGGTGCAAGAAGAAGGGCGAGAAGCACGGAATTTAGTGGCTTTTCACGTAGCGGTGGATAATCCCGCTCGCGTTTCTCGGAAGCCACCGAAAGCCCTGCCTCCGGCGAGGCGCGCGCCGCCCCGAGCCACCCGTCTTCGCTCCGCATCAGCTGGACGCGACAAACGTTCGGAATTGAGGGCCCGCTATTGGGCTCTTCTGTTCGGAGACTTGCAGCGTTCGGTTGGAGAAATTTATAATACAGTTGAAGCCCATGAAAATGTAAGCGAATGCCAAGAGGTTATTTTAGTGCTTGAAAATTACACTCGTGACTTTAAAGCGCTTGCTGAATGGTTTAGACTTAAATGGGAGTACGATAACACGCCTCCTTTGCAAAGACCT…
cce3523.4	CG30443-PA	0.188767	0.134374	Zinc finger protein 271	GO:0005634,GO:0006355,GO:0006351,GO:0003676,GO:0003677,GO:0046872	ATGGGAGGCCCAACTTTTTATTGCCCTTTATGCTGTGATATGAAATTTTCCTCCAAGCAGGCGCTTACCGATCATTTAAGCAAAATATCTTCAAATATTAAATGTCCCGTCTGTAGTAAGAAATATTCTACCTTAGGACATATTATTAAACATTTAAGAGTAGATAATTGTGTACCCACATGTAAAGATACACCAATATTCCAAGAAAATACATCAATTTCAGAAAACAAAAATAATATAATTTCCAACCCCCATATAAATCAAACAAGTTATGATGATGACTCACAGAATGAATCCTTTGCTAGTCAAACACTTGTCAATAGCCCTGAAATCAATACTGTATCAGAAGCCTATGTAGATATATTGCATAAACAACTAGTGAAACCAAGTTATCAAGGG…
cce1546.9	CG3723-PC	0.318239	0.134794	Dynein beta chain, ciliary	GO:0005737,GO:0042623,GO:0007605,GO:0007018,GO:0005858,GO:0005875,GO:0030030,GO:0005524,GO:0016887,GO:0031514,GO:0030286,GO:0005874,GO:0003774,GO:0003777	ATGGAAGAGGGCAGGACACGTTGCGAGGCTTACAGACCTACGGTGGACTCTAAGCGCAACCTTATGGAAAAGTCCACAAGATTCGCTCATAAAATTTACATTGACAAGTATAATGCGCTATACGACGAAGTGGCAGCGCTGTCTACTAGTTACCTGAGTCTCGGCTGGCTCAGACTGGATCTGAAAAGATTAAACCAAGCGATCATGAACATCATATGCAAGTGGAGCAATCTGTACAAACAGAACCTCAAGGATCATGTCCAAACAAGCCTGAACGACCTCGAGGAATTCATCGCGTATGCTACAAAAGAGCTGTCGGTGGAACTACGACAGGACGACTACGAGGGACTTTTGAACATAATGAAGGTCCTGAACGAGGTGAAGGCGAAAATAGACGCC…
cce2368.10	CG10984-PB	0.287711	0.184957	Ankyrin repeat domain-containing protein 12	GO:0005737,GO:0005654,GO:0005575,GO:0003674,GO:0005515,GO:0008150	ATGCCGTCGTCGTCGCGCTCGCGGGGCTCCGGACGCGGGCCTGACGGCGCGCTCAGGACCCAAGTCATAGCACCCATGTCGGAGCGGCAGCAACTAGCCCTGGTGATGCAAATATCGTCTCAGGATGTTCCACCAGCCGCTCCGACTCATGCTGAGGAAAGGAAACGTACCAGACAACAACGGAATGAACATGGAGAAACACCTTTACATGTAGCAGCCATAAAGGGAGATCATGAACAAGTAAAAAAGCTACTCGATCAAGGCCAAGACCCCGATGTGACAGATTTTGCGGGTTGGACAGCACTTCACGAGGCATGCAACTATGGCTGGCTGCAAGTTGTTATGGTACTTGTGAATTCCGGGGCTAATGTTAATGCAAAAGGATTAGATGATGACACA…
cce8563.4	CG43726-PB	0.358461	0.185676	Tudor domain-containing protein 1	GO:0005737,GO:0034587,GO:0043186,GO:0035194,GO:0043046,GO:0005634,GO:0071546,GO:0005622,GO:0007281,GO:0007283,GO:0008270,GO:0051321,GO:0046872,GO:0007275,GO:0031047	ATGGATGGGAAGATAAAGAAATGTTGTCCCAGCTGTAGTCAATTTTATCAACTCAAATCACTAACTGTTCAGAACCATGGAAATATACCCCTATTCTTATCATGTGGCCATTCAATGTGTGAGAATTGTGTCAGGAATGTTATAAAATTTGCTGAGCCAATAGGATGCAAAATTTGTCACAAGGAGATGGAGATTAGTACTGCTGAAATAACTTCTTTGATAGATAGTAAAACATCCCTCTATCAACTATTCCCAGTGAATTATTATTTATTGGGAGAACTCACTATGCAAAAGATACAGGCTCAAGATGAGATTGAAGATAAACAAGATGGAAATTTTTACATCGATGTACAAGCTATTTTGGAATCTAATTCAAAAACAGAAGGTATGTGTATGGAG…
cce4544.2	CG7070-PA	0.251099	0.188324	Pyruvate kinase	GO:0030955,GO:0000287,GO:0043186,GO:0016310,GO:0005829,GO:0005811,GO:0007525,GO:0007520,GO:0004743,GO:0006096,GO:0005524	ATGGTGTGGCCGACAATACTGGATAGGAAAATAGACGAATTTGATATCATGGACCTACCGGGACAACAGTTGAAGTCGGCCCAAGCGAGTTCATACTTGGATCACATACTTAACTATGACATAACATCCCAACCGGCATGTCAACGCCTCACGGGGATTATGGCAAGCATTGGAAAAGCATCTTGTGAAATCGAAGTTTTAGAAAAGATGATAGAGGTTGGATTAAATATAGCATTAATTAACTTCAACTTCGGCACGATCGACGAAAACATTGAGACTATTAAGAACATTCGAGAAGCTTCTAAAAATCATAGCAAAATGATGGGGCGGAACTGTCCTATAGCGATTGCCGGGGTATTGCCCGGCAAGAAGATAAGAACTGGTAAAATTTTTCACAGT…
cce1920.4	CG13917-PA	0.44757	0.191816	BTB/POZ domain-containing protein 8	GO:0005654,GO:0005515	ATGCCGGCCCCGAGGTTTAAGCCATTTCTGGCTAATGAACCCTCGAATTCAGATGAAGTATCAACATTGGAACTATTTCTAAAGAGACAACTGGAAGACGACGTGGCAAGTGATGCTTACACCGAATGCGACATCAAGAATCAAGAAAAACAAATTTTAAGCTATTTAAAAAGTAACATAACATTAACTAACATAACGCAGCAAACCAAAGCCAAGGAAGATATTGTAGATTCCGATATTTTTCTTACACCCAAATGTTTAAGCCCTTATATAGAAAATAAATTTGAGCCATCGTCTTGTCTTAGTCCTAGTGTGGAAGTAACTAAGCAATATTATGCCCTTGTACCTGGTAATTTAGAGCAAGAATTGATAGAACAAGATGCCTTATCGGACGCATTC…
cce2450.6	CG44193-PG	0.55851	0.209376	FERM, RhoGEF and pleckstrin domain-containing protein 1	GO:0005089,GO:0035023,GO:0030425,GO:0019898,GO:0030175,GO:0045202,GO:0003677,GO:0007416,GO:0005737,GO:0043547,GO:0016601,GO:0048365,GO:0003779,GO:0030054,GO:0005856,GO:0031234,GO:0030676,GO:0043197,GO:0008092,GO:0005829,GO:0005575,GO:0048813	ATGATGGACTCAGAGCTACCCCCTGGCAGCTGCAATTCCACAGGACATCTTTCTACTATTGGATGGAATATACCAGGTCGGATGCACCACTCGGCGAGCACGCCGGCCGGCGTGGACGGCGGCGCGCGCACGCCCCCCGCCACGCCCAAGAAGGGGGGCAAGATGCTGGCCGTGCGCGTGCACATGCTCGACGACTCCGTCTCCATGTTCCAGATACAGTCGAAGGCGCTAGGTCGAGTGCTGTTCGACCAGGTCTGTCGGCAGCTGCACCTGCTGGAGGCTGACTACTTCGGGCTCGAGTATCAAGATGCCAACGGAACAAAGTACTGGCTGGACGTGGAGAAGGCGATGTGCCGGCAGCTGGGGCTGTCGATGCTGGAGCCGTCGCTGCGGTTCTGC…
cce3516.7	CG32346-PH	0.367718	0.219965	Nucleosome-remodeling factor subunit NURF301	GO:0035064,GO:0008270,GO:0003677,GO:0046426,GO:0042766,GO:0006325,GO:0045747,GO:0070577,GO:0045824,GO:0048515,GO:0010468,GO:0035076,GO:0035073,GO:0046331,GO:0007095,GO:0016922,GO:0006338,GO:0006334,GO:0016589,GO:0048813,GO:0006357,GO:0006351,GO:0030097	ATGACGGGGAGGGGGGCAAAAAAACGCGGCAGGCCCCCTAAATCAGGCAATTTTGAGAAAAACAGAAAGTTTCAGTATCATCTGTTAAAAAAGCCTAAATATTTACAAGCTCAAAATGTGAGTTCGTGTTCTCTTGGTAGTACGCCTTCAGCATCTCGAGCATCGTCGCCACAGGGAAGTGATATAAGTCGAAGAAGTGGACGAAAACCTAGAGGCGGTAAATCACATAAAAGTCGAAAAGGCGGACTTTCAAATTCATACTCTAGACGTGGGTATAATCCCCAAGCTGCTGATTATCATGACTCAGAATATCATTATGGATCTGATTTTGGCGACGAGTATAGTGATAGATCTGAACCAGAAGAAGATCGGGCAAGTGAGAGTACTGAAGGAACTGTT…
cce23451.2	CG9311-PA	0.21724	0.235845	Tyrosine-protein phosphatase non-receptor type 23	GO:0006470,GO:1903393,GO:0035335,GO:0043162,GO:0051225,GO:0005737,GO:0036064,GO:0031982,GO:0016023,GO:0005634,GO:0005654,GO:0045742,GO:2000643,GO:0060271,GO:0019901,GO:1903387,GO:0070062,GO:0002775,GO:0004725,GO:0010633,GO:0040008,GO:0045752,GO:0015031,GO:0005768,GO:0005769	ATGGAGGCTGTGCCAAAATTGCAGCTATTAAGCTTTGATCTAAAAGTGAGCCCAGAAAACACTCACTTCGGCCCAAAGCTAAAACAGTATATAGCCGAGGCATATAGAGAAGATCCCGACAGCTATGGAAACGAAATGCACCAATTAGAAGGCCTTCGATCTGCTGCCGTAAGACCAACTAAGGACACGTCTGGATTATATTCGTTAACCAGATATTTCTGCCAGCTTCGAGCAATGCAGAGTCGATTTCCAATGAACAAAGGTCAACCTGCCGCCTGTACTTTTGCTTGGAAAGACCTATATGCTAATATGAGCTGTTCTATGGCAGACATAAAATTTGAAATGGCTTGTATATTGTACAACATTGGAGCACTACACACCCAACTGGGTTCTCTTGAA…
cce6720.7	CG30084-PF	0.136077	0.265986	PDZ and LIM domain protein Zasp	GO:0001725,GO:0045177,GO:0015629,GO:0030239,GO:0051371,GO:0005915,GO:0045178,GO:0016323,GO:0003779,GO:0031252,GO:0008270,GO:0005515,GO:0001952,GO:0061061,GO:0005927,GO:0005925,GO:0030018	ATGGCACAGTTGTTAACTGTGCGGTTAAACAAATCGGACCAGCAACCTCTCGGCTTCCGGTTGCAGGGCGGAAAAGACTTTGGCACACCACTAGTAGTCCAAAAGGTGAACGGCGGCAGTGCGGCGGAGCGGGCGGGTCTGCAGGCGGGCGACGCTCTCATTCGCGTCAACAACACTGACGTGTACACGCTGCGGCACCAGGAGGCGCAGGACACCATCCGCGCCGCCGGGCCCGCGCTCGAGCTCACCGTGCAACGCGGAGGCGGCACATGGCGGCCGACGGTGACGCCCACCGGCAGCCTGCCCCGGCCCGGCTCGCGGCCGCTGGGGGCCAGCCCCCTGCCGGTCACCAACACCTCGCTGAAGGCCACCCCGCAACCCTCGCGCGCCTTCGGCTCC…
cce1088.16	CG8777-PA	0.209809	0.275374	Tetratricopeptide repeat protein 37	GO:0005737,GO:0005634,GO:0005654,GO:0000956,GO:0035327,GO:0005515,GO:0055087	ATGGCCGATGTTAAATCCTTATTAAAAGAAGCAAGGACCTTTATTGATGCAAAAAATTTCAAAGAAGCAATAGAATGCTGTAAAAACATATTGAGAAAAGACAAACAAAATTATTTAGCATTAGTTTTACTTGGAAAATCTTTTGAGGATTCCGATCAAGCGCCACTAGCATATCAAAAAGCAATAGCAGTAAAACCAGATCAAATTCTGGCATGGCACGGGCTTGCTAACTACTATGAACGGAAAGATGACAAGGTTTTGAAAAATAAATTATTTTATATATACGATGAGTTATTAAAATTGTTAGATGTTGAAAAATCAGCAGAAATATTAATCAAAGTTACCCAGTTAGGAGTCACGCTAAGCAGTAATGAAGCTATTCACATCTTACTGAATTAT…
cce71.20	CG8301-PA	0.225661	0.290135	Zinc finger and SCAN domain-containing protein 12	GO:0003700,GO:0005634,GO:0008270,GO:0003676,GO:0003677,GO:0046872,GO:0006351	ATGTTTTCAACTTCCATTAAAAATGGCAGTGAACAGTGTAAAGAAAATATATCGAGTGATTCAGCCGAAAATGAACAGCTTGCTTACGAAATTCTCCCGCCTGAAATTGGTTTTCGTGGATTCCCTAAATTACCAAGAGTCGCATGTGAACGTATAGATATCACACCGTACGTCGTTAATAATACAAGCGAAAGTATTCCATTCAAATCTAAAAACTCAAATGTAAAATCAGATAACAGAATGCTTTCACAACAATGCTCTGTGATTCTTGTAAGAGAGGACTTGGAAAATCTAAAGACACTTTATAACAACAAAAACAATTATATAACCACCAGCTCTAATTTAAAGAAATGTAAACATTGCGATAAAGTATATACCTCCGATAAGCGACTCAAAAAT…
cce9031.5	CG5808-PA	0.241838	0.302297	Putative neuropeptide precursor protein	GO:0005737,GO:0006457,GO:0003676,GO:0071011,GO:0071013,GO:0000398,GO:0000166,GO:0005576,GO:0003755,GO:0022008,GO:0003729	ATGGCTGTTGTAATAGAAACAACCCTCGGCGATATCACCGTGGATCTTTATCTAGAACAGCGTCCTGTAACATGTTTAAACTTTTTGAAATTATGCAAAATGAAATATTACAATTACAATCTATTTCATACGATACGAAGTGACTTCATAGCTCAGACTGGTGACCCTACCGGAGGGGGTTCTGGAGGTGAATCTATATGGGGCATATTAGAAGGGCCTCAAAAGAGGTTCTTTTCAGGTGAAAAAATGCCGAAAATACGTCATACCGGCGCTGGATTATTGTCAATGGTATGTACAAATGATATGATGGTAGGCTCACAATTCTTTTTCACTCTAGCACCAGACTTAGATTCATTAGATGGAACACATTGTGTTATAGGGGAAGTCACAGAAGGCCAC…
cce72976.7	CG9215-PA	0.342839	0.304901	Endothelial zinc finger protein induced by tumor necrosis factor alpha	GO:0003700,GO:0005634,GO:0006355,GO:0008270,GO:0003676,GO:0003677,GO:0046872,GO:0006351	ATGGATAGATTGAACCAGTTAAAAGGTGAAACGGGAGGTTCCCGTGACTTGACACTGGATACATCGTCGCCACCAAGTGATTCATTTATGACTGCAAACGAAACCTCAACAAAGTATTTTTCACTATCAGATTCTACTTTTGATGTAACCCCTTCCAAGGATACGGAAATATCAACTACCGCAGATTCTGAACAGCTCACAGATACAAAATTAATATCAAATCTCTCACCGATCCCAAAGAAAAGTACTGAAACTGAAGTAGTACTTCAGATTGATGGTAAAAATGTTGATGCTATAGCTATTGGGAATGGACTTTATTTGTACAGAAAAGGCGCAGAGGAACTTGCTGCAATTCAGATGATAGATGATAATCAACAACAACCTAGTTTTAAGTTTCTC…
cce5392.2	CG4532-PG	0.390514	0.306348	Coronin-7	GO:0015629,GO:0030426,GO:0030036,GO:0031594,GO:0007411,GO:0031532,GO:0016021,GO:0003779,GO:0005794,GO:0008017,GO:0051015,GO:0005881,GO:0005884,GO:0030041,GO:0030674,GO:0006895,GO:0005829,GO:0005802,GO:0000139,GO:0016023,GO:0097113,GO:0015031	ATGGCCTGGCGTTTTAAAGCCTCTAAATATAAAAATGCAGCACCTATAGTGCCGAAACCGGAGGCATGTATACGGGATATATGCGTGGGGTCATACCAGACCTATGGGAACAATATTTGTGCATCTGCCGCATTCATGGCATTTAACTGGGAACATGTTGGATCTAGCATGGCAGTTCTGCCATTGGATGACTGCGGAAGGAAGAGCAAAACAATGCCATTACTGCATGCACACTCAGATACCATTACAGACATGGAGTTTTCACCATTTCATGATGGGCTTTTGCTAACCGGTTCACAGGATTCTTTGCAAAAGTGCTCTTTTAAGACCACTGTTTCGAATTTGAAGCAACATATACGAAGTAGGCATGGCCGTTTTACACCTGCGACCTCACAAGCA…
cce10152.7	CG31025-PA	0.337791	0.317884	Unknown	GO:0008157	ATGGAGCAAATGTACCTGATTGAGATTTTTATAGATAAAATAACAGTATTTGTCGCTGATGAAGAAGAGTTTGCGGACAATAACTTTATTCTTAAAGTTAAATTTGGCCCTAAAGTTGAGTTTATTATCAAAGAAGGCCAACTTGCTGTAAAGAAAAAAGGGGCTCACGATGACATTATAGAAACCGATGCACTTGGAAGAAAGAAGAGGTCAAGAACTATTCGTGTTGGAAAATCATATCTTTTTCCTTCTTATCCTGACACGATTCTTATTACTCTTAGTAAATTCCCTCTGAAGTTTGATTTATTCACCGATAGGGAAAACGAAGTTGAAATATTTGTGGGCATCGGCATGATAATCTGGGATACTAACTTCTTCCATATGTTGAAAGAAAATACA…
cce483.7	CG15141-PA	0.288246	0.323392	Putative E3 ubiquitin-protein ligase UBR7	GO:0016874,GO:0004842,GO:0008270,GO:0016567	ATGGAAACTAACATTGTTACACCTGCAGAAGATGCCGATATGGTTGATTGTGACGGAGAAAGGGTAGTTACGATGATGGATGTTTTACAAGAACAGGAAGATTTTGAAAACGATGCAAATGCTGTATTAGGTGCATCTGATGAAAAGAATTGCACATATGCAAAGGGTTTCATTAAAAGACAAGCCATTTACGCATGCATGACTTGCTGTCCTGAGGCTAAAGTTGATCCAACAAAAAGAGCTGGTGTATGTCTTGCTTGCAGCTTAATGTGTCATGAAAATCATGACCTCATAGAGTTATATACAAAACGAAACTTCCGCTGCGATTGTGGGAATCCCAAATTTAAGTCGATTACCTGCCAATATTATTCATCAAAAACAGATCTCAATGAAAATAAT…
cce3702.3	CG17387-PA	0.19215	0.336257	Coiled-coil domain-containing protein 39	GO:0005856,GO:0060287,GO:0060285,GO:0070286,GO:0005930	ATGGCTAATCCCGAGCCGAAACAACCGAAATATATGGCCCAGTTATTAAAAGAACTTGGCTGGAATGAAGGTACACGCATACCACTAGCAAATGCCGCAAATCAAAATTTGGAGACAATTTTGATTGAGAGGCAAAATGAGATTCAGCGTTTAAAGGAAGCTTTGATAGCACAAAAACAAAAACGCGCAGATGTAGACAAATATAAAAGTCTTATACTCACAGAGTCCCAAGAAAATACACGTTTACTGTTTGCACATAAACAACAGTTGGAACAAGAGGTGAAAATTCGCCAATTATCAAAGAATGAAGCTGATTTGCTCGACAGAGATACAGTTGTCTGCAACAAGAACAATAACACTATTGCGACGCGTGTTGAAAAACTACAATGTAGCATAGCA…
cce4338.2	CG17374-PC	0.89779	0.353637	Fatty acid synthase	GO:0006633,GO:0047451,GO:0004320,GO:0008144,GO:0008270,GO:0001649,GO:0016491,GO:0005737,GO:0070062,GO:0016295,GO:0005835,GO:0016020,GO:0071353,GO:0005739,GO:0030879,GO:0005794,GO:0044822,GO:0004315,GO:0016788,GO:0047117,GO:0042587,GO:0005886,GO:0055114,GO:0006084,GO:0042470,GO:0004312,GO:0004313,GO:0016296,GO:0004316,GO:0004317,GO:0004314,GO:0070402,GO:0004319	ATAAATCCAATTCAAAAAACAAACCGTTGGAATCATAGTCCACCAGAATCTTCTGAATATGTTGGCAACGTTCCAGATTTAGAGTATTTCGATGCTGAATTTTTTAGAGTTAATTTTCGACTTTGTAATGTTTCAGATGTCATGTCACGAAAATTTCTAGAACAAGCATATCAAGCAATATATGACGCAGGCGTAAGTCCAGCCAGTCTGTCAGGAAAAAAAGTTGGCGTGTTTGTGGGGACAACTATTTGTGAATCAGAAAAGGCGTTCTTTTACGAAGATAATTCGGGATTAGGTTTGGGAATGGTAAGGTGCAGCAAAAGTATGTTTGCCAATCGTATTTCATACTGGCTAAATGCAAAGGGCCCCTCTATGCAGATAGACAATTCTTTCTGTGGT…
cce979.3	CG14305-PA	0.653252	0.356488	Testis-specific serine/threonine-protein kinase 1	GO:0005737,GO:0006468,GO:0031514,GO:0007286,GO:0000287,GO:0004674,GO:0007283,GO:0001669,GO:0004672,GO:0035556,GO:0007275,GO:0005524	ATGACCAGTCTTCTAACTTCGCCATCAGAACAAAATACTCTAGCAGCTAAAGGATACAAATTAATTAAATTTATTGGGGAAGGAGCATATGCCAAGGTATATTTAACGGAGGTTGCATCTAAATCGGAAAATAAAACGATCCTCGCCTGTAAGATAATAGAGACAGCCAAGGCGCCTAAGGATTTTGTCGTAAAATTTTTGCCACGTGAAATAGACGTCCTTGTACGCTTGAATCATCCGCACTTAATACAAATACACAGTATATTTCAAAGGAAAACTAAATACTATATATTTATGCGTTACACGGAGAATGGTGACGTGTTGAATCATATTTTAAAGAAAGGTGCAGTCTCAGAGAACCAAACGCGCGTGTGGATCCGACAGCTGGCGCTAGGCATA…
cce3074.4	CG7642-PA	0.513868	0.359089	Xanthine dehydrogenase	GO:0050660,GO:0043546,GO:0008762,GO:0006206,GO:0051537,GO:0005777,GO:0048072,GO:0006525,GO:0006568,GO:0005875,GO:0009115,GO:0004854,GO:0004855,GO:0008340,GO:0005506,GO:0009055,GO:0006144,GO:0055114,GO:0006650	ATGGAAGAGATCGAAGCTTTTATACCTGAAGATAGAGAGACGCAGCTTATATTTTTTGTGAATGGAAAGAAGGTGGTAGAACCGAACCCCGACCCGGCATCGACGTTGCTCTGGTATCTGCGGAAGAAGCTGTCACTGACGGGCACCAAGTACGGGTGCGGGGAGGGAGGGTGCGGCGCATGCACGGTCATGCTCTCCCGGTACAACAAAACTGAAGACTCCGTAAAGCATATTGCTGTGAATGCATGCCTAACTCCTGTATGTGCCGTGTATGGACTAGCTGTAACAACAATTGAAGGCATCGGTTCCACTCAAGAAAGGTTACATCCTGTACAAGAAAGAATCGCAAAAGCGCACGGATCCCAGTGTGGATTCTGCACACCAGGAATGGTCATGTCT…
cce2839.3	CG18369-PA	0.34304	0.359389	Cytosol aminopeptidase	GO:0005737,GO:0004177,GO:0070062,GO:0007498,GO:0030145,GO:0005739,GO:0005654,GO:0006508,GO:0008233,GO:0005925,GO:0008235	ATGGGACGTTCAAAATTGTTTTCGTGTTTGCAATTTATTTCAATCCTCAAAGGAAAGGCAAGGTTTTACTCTGCCGCTGCTTCCCCACCGCCGCCCGGCAAATATGACACGAGTTCAAAACCATGCGACCGTCCTGATAGATCAAGATCTAAGGGCGCATCAAAGGACAATCCTCAGGTAAAACTTAAATCCATTCAAAGGGGGGTGGTGTTGGGCGTGTACCAATGCGAGGAAAAGACTCAGCTGACCGAGGATGCAGCCAACTTCGACGCGGAACACGGGGGAATTATCTCGAAGCATCTCAATATGATCTCCTCGTCTCTGCAGCTGGGCAAGGCGACGCTGTTGACGGACCTGGAGCTCGGTAGTACGGAGAACATGCGCGTGGGCGTGGGCGCT…
cce11684.2	n/a	1.52695	0.359712	Zinc-type alcohol dehydrogenase-like protein SERP1785	GO:0008270,GO:0016747,GO:0016491	ATGATGGTCTGTGGTATTGGTTTCAATATTCTAAAGATTATAGACACCACTAGAGGAAAAGTACTATCAAGAGACAAAATTTACAATATGACTCAGCAATTGCCAAAGACAATGAAGGCTGTCGGTCTGTATAAATATTTACCGATATCTGATCCAAACAGCTTAATAGATCTAGTAATCAATATACCAAATGTGGAAAAGAACAATGTGTTGGTTGAAGTGAAAGCTGTATCTGTTAACCCAGTCGACACCAAAGTACGAGCACCGAAGCCAATCGTCGAAACATCACCAAGAATTTTAGGATACGACGGTTCTGAAGCCAAACTATTTAATATTGGGGATGAAGTCTTTTTTACCGGTGACATAAGAAAAAATGGTGCAAATGCACAATATGTATCT…
cce2859.6	CG5971-PA	0.344379	0.362915	Polycomb group protein Psc	GO:0005725,GO:0006338,GO:0035102,GO:0005634,GO:0006342,GO:0000166,GO:0003689,GO:0005656,GO:0006267,GO:0008270,GO:0001047,GO:0003677,GO:0007411,GO:0005704,GO:0035186	ATGGTTACTTCTAACAAACAACCCGATCAAAAGGTTGTGAAAATGGATGAACAAAATAACGTTGCAGTAGTGCCTCAAAGAACGCTTCTTGGCGAAGTTAATGAACATATAACATGTCCTTTGTGCCACGGCTATTATATCGACGCGACGACCATCGTGGAATGTTTACATTCGTTTTGTCGAAGTTGTATCATAAAGCACCTTCAAGTTAAAAGTTACTGTCCAGTTTGTGAAATGATGATCAATTCTGCAAAACCGAATATTAAGCTGGATAAAGCTCTTCAAGATATAGTGTACAAATTGGTCCCTGGTCTTTTTCAAAAGGAAATGGAAAGACGACAACAATTTTACTCTTCAAGGCCAGGCCCAGCTGCTTCTGCAACACCAGAACAGAGAGGT…
cce3510.6	CG3654-PD	0.525022	0.385389	Protein Jumonji	GO:0001889,GO:0035097,GO:0003677,GO:0007417,GO:0048863,GO:0005719,GO:0005634,GO:0040029,GO:0005654,GO:0010467,GO:0048538,GO:0048536,GO:0045814,GO:0006351,GO:0008285,GO:0045892,GO:0031061,GO:0051574,GO:0035098,GO:0001227,GO:0005700,GO:0005622,GO:0061085,GO:0000977,GO:0003682,GO:0016568	ATGAAGGCGAAACAAGTACATGCTCAACGAAAATATGCACAAGGTGCTCATATTCCTATTTCCAATGCCAGTACATCTGTTGACAGAAGAGTTGGAGAAACAGGATCTCAGAATACTTCTAAAGTATTTTTAAACAATAATGATGCTAAAAACCTTTTAGACATTGTTTCATTTAGCAACATCCATCGACACACACAACCCATCGTATTAGTTAAAAGACTTGAAAACACATTGGATGCGTTTAAAAAAGAACCAACCATTCCTAATCACAAAAAGAACAATCATGTTGAAAATCACAATGTGCCTAAATTTCCTGCGCGGCGTGAACCCGACAAAGCGGCACCATTTGCTAATACGCTCTCCTCTTCTTCCAAAAAGAAGACAGGTCGGCCTTTTAAA…
cce1806.15	CG8590-PA	0.160397	0.393701	Chromosome-associated kinesin KIF4	GO:0007018,GO:0016887,GO:0003677,GO:0005871,GO:0007067,GO:0005874,GO:0005875,GO:0007140,GO:0005737,GO:0005818,GO:0005819,GO:0005634,GO:0016020,GO:0000281,GO:0005654,GO:0007088,GO:0005694,GO:0005524,GO:0008017,GO:0016321,GO:0007052,GO:0007338,GO:0008152,GO:0007059,GO:0007131,GO:0051233,GO:0051231,GO:0000910,GO:0008574,GO:0005829,GO:0030496,GO:0051256,GO:0003777	ATGGTCGAGGGAGATTCCAATAAAGGTACAATAGATACTGTACAAGTGGCTTTACGAATTAGGCCTCTAATGCAACAAGAAATAGACAGAGGATGCGATGAATGTATCGACGTAGTTCATGGCGAGCCGCAAGTTCAAATAAAAGATCAAGCATTTACATATAACTATGTATTTCCTCAACACATCACTCAGCAAGAGTTCTATGACACTGCTGTAAAAGGACTTATTGGAAAATTATTTCAAGGATACAACGTGACTATATTGGCCTATGGTCAAACAGGCTCCGGAAAAACATATACTATGGGAACTAATTACTCAGGATCTAATGGAGATACTACAAGACTAGGTGTGATACCTCAAGCGGTTGCTGATATATTTGATTACATGGAGACACATGAA…
cce4439.7	CG3825-PA	0.138985	0.397956	Protein phosphatase 1 regulatory subunit 15A	GO:0005783,GO:0006915,GO:0005789,GO:0005741,GO:0008157,GO:0006417	ATGGAATATCATAGTCCTATTCATTACCAGGAAAAAGATTTGCTTAAAACACAAGTGTCCGACATAAAGACTGAGGAGGTGAAAGAGGTACTGAAACCTGAAAAAAGTAAGAATAGTTTAAACACAAGTGAGTGTATAGTGTCGACATGCGAAGATAAACTAAACAGAATTAAAGCTCTTTTAAAGTCTAAATGTACAAAACAAAAAGAAAATGTAGAAAATAATGACAACAGCAATGGGAAAATTAAAGAAGATATGGTGTTTGGTAATGAAATTGAAATTCCCAAATCCAATGATGTAGAGATAGGTAATAATTTTAATGAAGTAACTGGAAAATTCTATTCTTCTTCAGTAGAAAGTGATGATTCATTTCAAATAGTGTTCAATGATGATGCAAGA…
cce1966.5	CG3879-PA	0.224215	0.411061	Multidrug resistance protein homolog 49	GO:0015893,GO:0042626,GO:0042623,GO:0016021,GO:0031427,GO:0006855,GO:0015238,GO:0008559,GO:0005524,GO:0005887,GO:0005886,GO:0001666,GO:0055085,GO:0008354	ATGAAACGTAATGACTCTGCACGAAGTAGCCAAAGCTCAAGGATAAGACGGGCGAGCCATCAGCTCCCGACGTCGGCGCTCAGCTTCCGTCAGAACTCGCTGACCATCAGCTCGGTCGCCCAGCAAGCTGCTTTCCTCGCGGAGAAAGCCTACAACAAGGAGAAGGAACTTGCAGACCCGAATAGCGTGCCACCGGCAGTATCATGGTGTACATTGTTCAGGTTCGCGACGGCGTGGGAGATCGCGCTGCTGGTCACGGGCGTGGTGCTCGCGACGTTGAATGGACTGTTCGTGCCCATCGGCGTCATCATATACGGCGAGTTCACGTCGCTGCTCATAGACCGGACCGTCATGAACAAGACTTCCACGCCCACGCTCACCATAGCCATGTTCGGGGGC…
cce91.16	CG8947-PA	0.188172	0.436369	Counting factor associated protein D	GO:1903665,GO:0005615,GO:0051603,GO:0031410,GO:0005811,GO:0031288,GO:0005764,GO:0030435,GO:0004197,GO:0006508,GO:1903669,GO:0005875,GO:0005576	ATGATAAAATTTTTATTATTTTTATTTTACCTTGGATCATCATTTGCTATTGATTATGATTTTGATAAAGAAATTCCACCACGATGGAATGATGTTTACACTGTGAGGGGCCAGCTCAATATACCGTATGCTGAGCTTCATGAACCATTCTATGCATGGTTCGATAGCAAAAATGAAAAATCTAGAATCGACTACTACGGAGGCATGGTCAAGACGTACCAACTGGGGCCATCGGCGTTCCCTAAATACGGAACCTCCATTAAGGTAGCTCCGGTGACGACAGAGAAAGTGCTGAACAAGATAACGTGTCTGCAGATCAACGGCACCGACCACGACCAGATGGACGTGCAGACGGTGCTGCCGGACATGACGGACTTCCATTATATCGACACGGAAACG…
cce1140.7	CG1961-PA	0.938665	0.437993	Apyrase	GO:0008253,GO:0017110,GO:0017111,GO:0016788,GO:0000166,GO:0009166,GO:0005576,GO:0046872,GO:0005524	ATGAGAGAGAGACTCGATGATGGATTAACAATAGTTAAATATTCTATTATTATGATGGACGAGGACACCGGGTCTCCAAGCATTGTGACCTGCCCATATACTTATATACTAAAGATTCCATTATGTTTTAGGTTTGAAGAAACATCTATCCAGTATCCAGTGTGCACGTCAAATGACACGTCGTGTTTGGGCGGATTCGCCAGACTTTACCAGGAGATCCGTACTTTGCTGAAGGAGAAGCCTGGAGCGTTGGTGCTGAACGCTGGAGACACCTACCAAGGCACCTTCTGGTACACTTTGCTCAAATGGAATATAACTCAACAATTCATAAATTTGTTGCCAAATGACGCGCATGCGATAGGAAATCACGAGTTCGACGATGGAGTTGCGGGATTAGCT…
cce5307.23	n/a	0.24403	0.438421	Breast cancer type 2 susceptibility protein homolog	GO:0042127,GO:0010332,GO:0033593,GO:0035264,GO:0008630,GO:0008585,GO:0031052,GO:0007141,GO:0031619,GO:0010485,GO:0010484,GO:0005737,GO:0010165,GO:0032355,GO:0006302,GO:0000724,GO:0005813,GO:0005634,GO:0043967,GO:0005654,GO:0048478,GO:0002020,GO:0032465,GO:0043009,GO:0042771,GO:0030879,GO:0045931,GO:0043234,GO:0007420,GO:0051298,GO:0043966,GO:0008283,GO:0030141,GO:0007584,GO:0006289,GO:0006974,GO:…	ATGGATGTAGATAGTGAAATTAATAATTTCGAACAAGTTCTTATGGGTTATAGTGCCGGAAAGTCATTATTATATAAAGATAAAAATTGTAAAGAAACCAGTGATGGGTTAAAATCTATTGACATAATTAATAATGTCGCTAAGCAAATAAAAGTTATAAATAAGAATGTTTTTGATAATAAATTGAAAACTTTTAAGAAATCTAACCTTGCACCTGTTAATTTATTAACACTTGATCCACAACAGAAACCGGGAACATCCAATAAATTTGAAACTCAATTTGAATTGGGCACACAACTCCTTACAGTTATAAAAGATGCTGAAGCAATAAAAGATACAAGAACCGATGTTACACAAGAATTTGATATTACTTTTGAACAAATAGTTGAAAGCAAGTTG…
cce7413.6	CG10443-PF	0.792122	0.438878	Tyrosine-protein phosphatase Lar	GO:0048675,GO:0051124,GO:0006470,GO:0035335,GO:0030424,GO:0045467,GO:0008045,GO:0007411,GO:0007412,GO:0005925,GO:0005875,GO:0001700,GO:0032093,GO:0016021,GO:0048841,GO:0031290,GO:0048477,GO:0008594,GO:0007283,GO:0008360,GO:0005886,GO:0007155,GO:0008201,GO:1903386,GO:0007399,GO:0004725,GO:0005001	ATGTGTCAAAAAGCTATGGACAACAACCACTTGACGACAATAAACGAGCTCATACCCCACACCGTGTACACCATACGGGTGCAGGCCTTCACGCTGGTGGGCCCGGGACCCGTGTCCGCGCCCGTGCAGGTCAAGACGCAGCAAGGTGTACCGTCGCAACCGTCAAATCTAGTGGCAGTGGAAGCGGGAGAGACCTCGGTGACTCTGTCGTGGCGGAGGCCGGCGCACGCTGGGGACAATATCGTCTCGTATGAGCTCTATTGGAATGATACGTATGCGAAAGAACATCATAAGAAGCGGATACCAATAACAGAAACGTACACACTCCTCGGTCTGTACCCAAATACGTTGTACTACATATGGTTGGCGGCGAGGTCGCAGCGCGGTGAGGGGGCCACT…
cce11873.1	CG6154-PC	0.134415	0.439485	Dipeptidase 1	GO:0008239,GO:0035690,GO:0008270,GO:0034235,GO:0031225,GO:0045177,GO:0050667,GO:0005615,GO:0016999,GO:0016805,GO:0043066,GO:0070573,GO:0006508,GO:0043027,GO:0030336,GO:0016324,GO:0071277,GO:0005886,GO:0031528,GO:0072341,GO:0071732,GO:0043154	AACCACCGAGAAGAAACATAAAGTTGCCCAAGTTTTTTACGGGAGCGAGAATGGCGAATCGCAGCGAACGTCGTGCGGTCATCTGTGTCCTATTGGCTGTGACCGCTGTGGTTGCTGCTGCTCACTATGACAGGGAGAGGCTCGAAATAGCGAAGCAAATACTTGGAGAAGTGCCACTAACCGATGGACATAACGACTTGCCGTGGAACATCCGAAAATTTCTACGCAACCAGATAAACGACTTTGATCTGAATACTGATCTTACCGTAGTCGAACCGTGGGCGATCTCGAGATACTCGCACACTGATCTCCCAAGATTGAGGACCGGAATGGTTGGAGCACAGTTTTGGTCTGCATTTGTGCCTTGCGCTGCACAGAACAAAGACGCCGTGCAACTCA…
cce1546.10	CG3723-PC	0.484631	0.467566	Dynein beta chain, ciliary	GO:0005737,GO:0042623,GO:0007605,GO:0007018,GO:0005858,GO:0005875,GO:0030030,GO:0005524,GO:0016887,GO:0031514,GO:0030286,GO:0005874,GO:0003774,GO:0003777	ATGTTACTTTTGAATTACTTCTTTCGAAACGACTTCATAAACACAACATTATTACTATTATATTTTGATAACCCTAAATACGAATTGGTCGTTTTTCGCATGAATACTGCGGGATTATTAACTTGTTCTCTTACTTTCCCTCCTATAAGTAGAACCAAAATGGTTTACTTTTTAAGGACCGAGAATAGCAAAATTACACAGAAGAACTACCGCACGGTTGGCGAAACATCTGGAAATATACTGATGGATATAAGTGTGATGGCGGATGAGGTGATCGGCCCACTATTGTGCAATCCTCAAAACCAGAAAGGGTGGCCGAAAATTGTCACGAGTGACATGAAGGGACACGTGAATGACCTCCGAAACCTAATGCATCAGCTAAAAGGGGAGATGACAAGT…
cce10540.3	CG13232-PA	0.340637	0.467763	Bardet-Biedl syndrome 4 protein homolog	GO:0034452,GO:0000242,GO:0042384,GO:0008152,GO:0060170,GO:0005813,GO:0051297,GO:0034451,GO:0005515,GO:0005929,GO:0035058,GO:0003777,GO:0034464	ATGAGGAAATATTCTTATGTAGAAATAGACTCAGATTTCAGAAAAGGCAATCACAACTGGTTGCTTCATGCTCGATATGTGAGAGGCGAACATTCATTGTGCCTGGAGCTGGCTGATAAACTTTTAAAAGAGACGAATAACACACACAGATTTTCACATTTTGTCAAGGGCTCGGTATTAGCTGATGCCGGAAGACTTCAAGAGGCAGTGGAAAAATTCCATAGTTGCATCAGGTTGCATCCACACGATCCGGAACCATTAAAACAAGTTGCAAAGTGTCTGTATCGTCAAGGCAGATTTCAGCTGTCACTGGAGGCCTATTTAGAAGCTAGTAAAATTTCACAATTCCCGGATCCAGAAATATATTGTGCCCTGGATGGCAACCCTACTAAGGCTGCG…
cce5072.9	CG14513-PB	0.405215	0.475687	Yemanuclein-alpha	GO:0001940,GO:0005634,GO:0035042,GO:0005654,GO:0003700,GO:0006357,GO:0042585,GO:0003677,GO:0048477,GO:0007143,GO:0000776,GO:0000777	ATGTCGGACCCTAAACGTGCTAATCTTATAACAGTGGGTGCTACAAAAAATGTGAAGAATAATGTGAATAAAACTGTGAGATTAACTATAAATTTGGATGAGAGTAACGAAAGTAAATATCCAGAACTGAATTACAAGGAACTAGTCGTAGCAACAGCGAGAAAAAAACGCACGGAAAATGGAAAAACAGCAGGGCTGGATCCTTTCTCTGACAATGATGATGATGTTGAGAGAGTAGCTAGAAAGTTCGAACAGAAATATGGCGGCAAAAGCACATATGGAAGAAAAGGAAGATCGAAATATGATGACTTTGCAGACATTGGTGCTGGCTATGACGAGAATGACCCATTTATCGATAATACAGATGGTTACGACGAAATGGTACCTCCCGAATGTGAC…
cce2860.3	n/a	0.339605	0.510059	Gem-associated protein 5	GO:0005737,GO:0000387,GO:0016020,GO:0032797,GO:0005829,GO:0097504,GO:0044822,GO:0000398,GO:0005654,GO:0017069,GO:0010467,GO:0016604,GO:0034660,GO:0034719,GO:0005634,GO:0006461	ATGGAGAGAAGCCAGAGCTGCAGGTGTGGAAGACGCTGGTGGGACACCAAGGAGTGGTGGCACAGCTGGCCTGGAGTCCGCACCACGACGAGCAGCTGCTGTCCACCTCGCAGGACGGCACCATCCGGGTGTGGGACATATCGAGCGGCGACTGCATCGCGATATTCGGCGGGCACGTGCAGCAGGCGCTCGGTGCGGCGTGGAGCGNNNNNNNNNNNNNNNNNNNNNNNNNNNNNNNNNNNNNNNNNNNNNNNNNNNNNNNNCCCGCCGCAGCTGTATGAGGAAGTAAGACACGAAGTACTTACTAAAAAAGACAGAAGAAAGATCAAAAACAAAAAGGAATACGAGAAAAGAAAAGAAGCAAGTGAGAAAGAAAAGGCATGCACTAACGAGGAAGAC…
cce738.18	CG4572-PA	0.290412	0.520833	Venom serine carboxypeptidase	GO:0006508,GO:0033227,GO:0004185,GO:0005576	ATGAACAAAACTGTGATATGTGTATTAATATTAGTATTGCATGGAACCAAAGGCAAAGTGTTATCAAAGGACGAAAAGTTGCTGGACGATTCCACAAATTTTATTTATAATCATGAAACTAAGAAAGTTATAGGACTTCATGTAGATTTACCGACCCACAAATTAGATACAAAACAGAATATCAGTAATACGGACAATGTACTGAAAAAATGTAATAAAACAAAAGACAGTTCCGAAAACTTAATAGATACTTCGTATAGCTCAGAAGAACAAGATGAGTGCGAAGATAACAGAAGACAGGACAACTCAGCCCTAATTTTAACGCCATTAATAGAAGAAGGAAAATTCGAAGAAGCCCGTAACTTATCTAAAGTAAATTCAAACTACTTTTTTGGCGTA…
cce14552.4	CG11474-PA	0.126075	0.555119	Protein-glutamate O-methyltransferase	GO:0006479,GO:0008757,GO:0005575,GO:0008150,GO:0051998,GO:2001020,GO:0003674,GO:0032259	ATGTCTAACAGTGAAATTGCAGTGGCAGATAAATCAATTACACCAGACTTCATTTATGGTGGACCCTTCATCCATTATGAAAAAATAGACCCCATAATAGACATGGCTACTCCGAGGAACCTACCGCTGCAAGGCACCTTCAAACAGAGCTTCGCCTATTACACTCTGAAGGAGAGACTGCCCATCATACTGACCAAAGTCATTGACTACGCGTCCAGAGAGGGGAGAACAATTAAGTCGCAATGCAATGCGTCGGACGCAGACATCAAGAATTACATGCAGTACATAACGAAGCTCAAGTCTGACCTCATCACCAATAAGAAGTACGATCCCCTAGTGGTGGATACTCCTGAAGCGAAGCGGTGGAACTCCTGGATAGATGTGTTGGACCATAAGAAC…
cce137.6	CG14438-PA	0.34829	0.555265	RE1-silencing transcription factor	GO:0021785,GO:0003676,GO:0005634,GO:0045879,GO:0043065,GO:0010629,GO:0001764,GO:0006351,GO:0021610,GO:0060831,GO:0046872,GO:0000981	ATGGACTTGGAGTACGATCAGAAATTCGAGGAGATGAAGAAGTATATTCCTTTTCTGGAGGATATGATAAAAAGATTGGAAAGTTCAGGACCATCTTCGAACCCTCGACAAGCACAGCTCGATAAGATACGATCCCTGAGAGATCTGTTATTGGTTAAGAAAAAAAGGATGAAAATGGAAAACTTACTTAAATGTGAACAAGTTTTAATTAATTTACACGCAAAAGTGGAACAGCGTGGTTCACTCACGGCTACGGATGGAGATGTTTCAAAAGACAAGACTGATTTGAATGCTGTGCGAAACAAATTAAAATCAATCGTAAATTCCAAATTGACCATGCAGGATAGTGCAGAAACCTTGCCTGAGATTGCAAGAGCTAGTAAAACCGAAGAAGTATGT…
cce853.8	CG31233-PA	0.537249	0.558731	Aminopeptidase N	GO:0004177,GO:0008270,GO:0005886,GO:0006508,GO:0008237,GO:0031225	ATGTATTCGTCAGGAATATTATTCCTGGCGCTGTTGGGGTTGGCTGTCGGCGTTCCAATTAGCACGCAGAATGTGACCACAAACGTAGCACGGAGCGACGAGTCCTACCTCCTGCCCGGCGAGTCGTTCCCCACCTTCTACGACGTCCGCCTGTTCCTAGATCCAGGCTACGTAGAGTCCTTCCACGGAGATGTCACCATCAGGCTCTTTCCTTACATTAACACCAATGAGATCGTGATACATGCCATGGAAATGACCATCATGGAGATCCACATGCACACTGATAGCAATCCAGATGTTAATTTAATAGCCAGGTTCTCTGTGGATCCGGAATGGACTGATACACATTTCCTGCGCATTCAGACGAACGTACAACTGAGCGCTCTACATCCATATAAC…
cce1598.7	CG3820-PA	0.278702	0.571518	Nuclear pore complex protein Nup214	GO:0000059,GO:0005643,GO:0090204,GO:0046826,GO:0005515,GO:0051028,GO:0005875,GO:0007184	ATGGAAATAAAAGTGGGCCCTGATTCCGTTGACCAACCGTCATTGCAGTACAAACTACAACGCAAAATTAAGGTTTTCAATACAAACAACCATCTTTCTAATCGAGGATACAATTTAGTGACAAGTTCAAGCAAGTATGGTATTATATTTGTAGCATCGCCAAGTCGTACAATATCAGCTTATTACTTAAGGGAATTGATTGACAAGGAATGTGAGCCAAAACATTTAACAGTCCAGCTTCCCATACAACCTACTCACATAGCCATAAACTGTGACCAGGAGTGGCTGGCTGTAACTGGTGACCAAATGCTCATTATTTACAAGTGCCAAGATTTTCAAAACCAGACCGTTGGTCCAGCTGCAACTATAAAATGTGACGTTAGTCCCTCAACATACATT…
cce13442.3	CG9890-PA	0.30581	0.573394	Zinc finger protein 277	GO:0000979,GO:0005634,GO:0070301,GO:0006355,GO:0006351,GO:0046872,GO:2000772	ATGGCGGATAGTGAAAAGCAATTCTTTGGACCCCTTACTCTGCACCAGAAATGTGAAAAGGCTATAATTTTCAAAACTGATGAACTATCGGAATGTACGTGTGCATTGTGCGATGAAATTTTTACTTTGCCCACTGCTGAGAAGCAATTGCTTACACATCTATTCATGAAACACCGCCTGGTAATTGCCGATGTTAACCAGATTCCAGATTTAAAGGCGTATCTCAGATATTGGCGATTGAGGTTTAAAGATCAAAATCTACCATATTTTTGCACCACAATGCTTCTTGACAATAAACCAGATGGAACAAAGTCAAAAAATGAAGAATACTTTCTTTTGAGTGATGTGTTGCCTGAAGATAAGGAGCTGAGGCAAAATCTTGCTCAAGAAAAATTAGAA…
cce11704.1	CG10697-PC	0.925926	0.578704	Aromatic-L-amino-acid decarboxylase	GO:0048082,GO:0008021,GO:0006520,GO:0007619,GO:0007616,GO:0007615,GO:0004058,GO:0035220,GO:0030424,GO:0035690,GO:0030170,GO:0008062,GO:0042427,GO:0036468,GO:0016597,GO:0042423,GO:0040040,GO:0005737,GO:0010259,GO:0040007,GO:0048085,GO:0009611,GO:0071312,GO:0046684,GO:0043025,GO:0015842,GO:0007623,GO:0033076,GO:0006585,GO:0006584,GO:0006587,GO:0042417,GO:0042416,GO:0048066,GO:0007611,GO:0070062,GO:…	GTTACGCACTGGCTTTCACCACAGTTTCATTCTTACTTTCCTTGTGGTATTTCATACCCGAGCATAGTTGGAGGCTTACTCTGCAATGGACTGGGCATCATAGGACATTCTTGGCTCGAAAGTCCAGCATGTACAGAACTAGAGGTAGTCGTAGTTAGCTGGCTGGCTAAACTTATGGGCTTACCAGAATACTTTCTGAATGCTGCACCAGGGCCTGGAGGTGGAACAATACAGGGTTCGGCGAGTGAATCCACATTGGTTTGTTTACTAGCTTCTAAAAACAGATTACTTCGGAAGCATAAGGCGCAAGGTACTCTTGATGAAGAATTAATTAAAACTAAATTAGTTGCTTATACATCTGATCAATCAAATTCATCAGTTGAAAAAGCTGGTGCTCTC…
cce85.7	CG7504-PB	0.612709	0.590535	Probable helicase senataxin	GO:0030426,GO:0030424,GO:0000781,GO:0003677,GO:0003678,GO:0000228,GO:0008543,GO:0005875,GO:0005737,GO:2000806,GO:0006302,GO:0005730,GO:0005634,GO:0000165,GO:0044344,GO:0005654,GO:0043066,GO:0006369,GO:0045944,GO:0060566,GO:0042802,GO:2000144,GO:0033120,GO:0007623,GO:0001147,GO:0032508,GO:0070301,GO:0004004,GO:0006974,GO:0007283,GO:0010976,GO:0034599,GO:0006310,GO:0043491,GO:0071300,GO:0006376,GO:…	ATGGCCCGCTGGAAATTGCTTAGACAGGATTATGGAACAGACGAACATTCATTTTTGGAAGGTAATGAGATAACTGTGGGAAGGGACCCTAATAATACAGTAAGTCTCAAAAGCCTAGTCATATCAAGAAATCATTGCATGTTGCACTTCAAAAAGGACGAAGTTTTGATTACTGATCTGAAGAGTGCAAATGGTGTTTATGTAGGATTAAAAAAAATACCTCCGAATATTCCATTTTCGGTAAGTGATTCAGATTTAATTGGCTTAGGATGGACTCATGGAGTGCAAGGAAATATTCAAGATAACCAAAAGTATATTTATAAACTAATAAAAGAAAAATCATTAGTAGAGAGGATCACATTTCAAAACCAAGATGATCTTGATATAATAGAAGCTGAG…
cce1636.18	CG4453-PD	0.205333	0.60162	Nuclear pore complex protein Nup153	GO:0046718,GO:0019221,GO:0034605,GO:0019083,GO:0010827,GO:0008270,GO:0003677,GO:0005487,GO:0051028,GO:0000278,GO:0005737,GO:0044267,GO:0072686,GO:0005730,GO:0005813,GO:0044615,GO:0005635,GO:0044613,GO:0005215,GO:0015758,GO:0010467,GO:0019058,GO:0005652,GO:0046832,GO:0044281,GO:0007184,GO:0034399,GO:0017056,GO:0051298,GO:0031965,GO:0043687,GO:0006606,GO:0006607,GO:0051292,GO:0007077,GO:0022008,GO:…	ATGAGTGATAGTTTTCCAGTGGTCAGAGAAAAACGGCGGAAATCGTCCAAGAAATCTAACAAATCTTTCGTTGAGAGTGTAACATCGAAAGTGTCAGGATTGTTGCCTTCAACAATTACAAAATGGTTTAGCAATCAAAGTTCCTCAAGTGCTAATGGTTCAGCTACTTTAGCAGAATCAACAGATTCCTCAACAGAAGATGAAGCGACAGACATTCCTATTGTGTCACAACCACCTGCAAAACGGATGCGTTACAACAACTCTCCAGTAAAAAATGATAACTACATTACTACCAAGTGCACAAGTACAAACACGGAATCAACAGAGCCTTACAACAGTATACAATCTCAACCAGGAAGGACTATGTTCCGAAGAGAGACAAATCTCACATCAACATCA…
cce2805.15	CG2210-PC	0.402994	0.604491	Nucleoside diphosphate kinase	GO:0018105,GO:0016334,GO:0034332,GO:0009142,GO:0006468,GO:0007067,GO:0005874,GO:0046777,GO:0006220,GO:0006228,GO:0042981,GO:0000287,GO:0005875,GO:0006241,GO:0005524,GO:0005525,GO:0035152,GO:0008017,GO:0016301,GO:0005880,GO:0009117,GO:0005886,GO:0006183,GO:0007424,GO:0007427,GO:0007017,GO:0005829,GO:0005622,GO:0006163,GO:0004550,GO:0006165	ATGAATGCAAACGTTGTTGTCGGCGATGTCGAAGATGATTTAGCAAATCTTCTAATGTCCAAAGGATATTTGCCTAAAGAAAAGGATTTACCTAACTTAGACTCCTCTAATAATTCACAAAACAAACAGTCATATGTTCTCTCAAAATTATCAGACGATGACTTGCTTAAGTTACTTACCTTACAATCCGAGAAAAATGCATACTCGTTAGATCAGTTACTAAATATGAATGTCAACAGTAAACAGAAACTCGATGAGAGCGATCTTTCTGATCAAAAGTCAAGGGAAGTCAAGGGCAAAAATGTAAACTCAAATATATTGTCAAGTTCAGATAAAGAAGAAAAGAGAGAGAATAAAATTTCAAATCAAGTGTTTGGGCTAGATAATAAAGATTCAAAT…
cce8008.4	CG4200-PA	0.464028	0.607816	1-phosphatidylinositol 4,5-bisphosphate phosphodiesterase gamma-1	GO:0005168,GO:0030307,GO:0042059,GO:0051281,GO:0004871,GO:0032868,GO:0007298,GO:0035556,GO:0008180,GO:0009395,GO:0001726,GO:0001701,GO:0030971,GO:0045766,GO:0005509,GO:0016477,GO:0005737,GO:0050852,GO:0019722,GO:0030027,GO:0035254,GO:0019901,GO:0045596,GO:0007173,GO:0005911,GO:0005886,GO:0042995,GO:0010634,GO:0004435,GO:0071364,GO:0043536,GO:0005829	ATGAATTCTGTCTGTTACAACGGGGGCACTGATAGACTTATCCATGAAGCAGATCAATTAATATCGTATATTGAACGTGGATCTACTGTGCTCAAATTCTATCCACGAAAGCGTCCAGAACGTCGTTCTCTATCCGTTCGTCGAGAAACCCATCAAGTTATATGGTTCCGAAATGGCGTACCGCAAAGACACGCATTCGAAGGAGCTTTAGATATTCGTGACATAAAAGAAGTAAGAATAGGTAAATCTTCGAAGGAGTTCGAGCGATGGCCTGACGAATCGAAAAGATTGGAAAATTCGAAATGCTTTACTATTTATTATGGAACAGAGTTCAAACTCCGTTCAGCGTCATTCGCAGCCCAAACTGATAAGGAATGTGAGACTTGGAGACAGGGTTTA…
cce481.2	CG3121-PA	0.288066	0.617284	Radial spoke head protein 4 homolog A	GO:0005856,GO:0007017,GO:0005730,GO:0035082,GO:0008017,GO:0005654,GO:0001534,GO:0003341,GO:0005634,GO:0005875	ATGTTAATAAAAAGCTGGAAGGTGAAGGGATGGGTAAGGAAACATCATTACAACGTCCTAAACTACCTCCCGTACCTGTGTCTTCGTGGAAGGCTCCTCCGGAGATTCCTGTCGAAAGACCTGGCCAAGGACCTGGTTGGTGCCTGCATAAGACATAAGTTAACAGATAAATATTTGTCGATAAAGAGTTTTTTAACGGGTTTTGGCCCACCACACGTTCCCAGCGCTGCTTCTTCTAGTATAGATAAAAACTTTTTCATTTTAATTTTTGTCCGAGCTCTGTTACAACTGAACCAGCCGGTGGTCAATTTAAGTCAAAATAATTTGATAGCACGAAAGTTTCCCGCGTTGACCATCGTGGTCACTGTAATAAACTACACCAACAACGGTACGAAGGAC…
cce3074.1	CG11098-PA	0.502837	0.630252	Transport and Golgi organization protein 1	GO:0070971,GO:0005794,GO:0007030,GO:0000137,GO:0009306,GO:0016021,GO:0006887,GO:0000139,GO:0003674,GO:0012505,GO:0051047,GO:0033363	ATGTCTTTTTCAATATATATTTTATTTATTTATTTAATTTCAAGTTATGAGTGCAGATTGCCTGATCAAGTTATTTGTGTCAACGAAGATTGTAGCGAGCCAATATCGAAAGCGAAAACTCTTATTAACTACAACAGCCCAGATCCTGAATTTATTTCTTTTCGTGGAAAAAATGACGCTCTTATATTAATGAAGTCAGCTGGAACAAATTCAGATATTTGGTATGCAAGTATTAATGGTCAAAATGGGTTTATCAATTCAAGATTTCTTAGGGAATATAAGATAATTGAAAAAAACCCTCAAGTTATTTTACCAATTGAAGCTGTTAGAAAAATACAAGAGGTTCAACCTGATAAAGTTCAAAAACCTCATGAAGTCTTTGAAGGTACTACAATATTT…
cce2097.1	CG33526-PD	0.45312	0.647381	Serine/threonine-protein phosphatase 1 regulatory subunit 10	GO:0006909,GO:0019888,GO:0005634,GO:0050790,GO:0006605,GO:0008157,GO:0004864,GO:0006351,GO:0003677,GO:0046872,GO:0035304	ATGCCTCGTATGGACCCAATCAAATTACTAAACTGTCTTAAAGTAGTTTTATTACCCAATGGAGGAATTAAAAGTACTGATGAAGTGGAAAGGCTTGCAAAATTAATGACTCAATTTTCAAAAAAATTAGTATCAAAATGTATCTACATACAAATTTTAAAGTGTACAGAAGGAAAACTGTTAGATACATTTCTGGGCTCCGGTGGATGGAGATTAGTTCATATGTGGCTCTCCGAAGGCATAGAAACTCAGAATTGGCCGCTAGTTACTGAGTTATTGGAATTACTATTATTATGTCCTGTGGACATAGAAAGATTAAAAACAAATAACTGTCCAAAGCTTGTCAAGGAATTATCAAAAGTGGAAAATAATAATGCTATCCGAGCATTAGCTTTAAAG…
cce1853.6	CG4879-PB	0.519229	0.648428	ATP-dependent DNA helicase Q5	GO:0008026,GO:0003676,GO:0003678,GO:0016591,GO:0051304,GO:0007067,GO:0051301,GO:0005737,GO:0010165,GO:0031965,GO:0005634,GO:0005654,GO:0006260,GO:0017116,GO:0005524,GO:0005525,GO:0045930,GO:0034244,GO:0006281,GO:0004003,GO:0032508,GO:0003924,GO:0004386,GO:0006974,GO:0006310,GO:0045002,GO:0005730,GO:0006259,GO:0000993	ATGGATAGCGTAACTGAAAAACTGTTTCAATGTTTTGGTCACAAAAAATTTAAAAGTGAACTTCAAGAAAGGGCCGTGCGGGCAATAACGAGAGGAGTTCATGATGTCTTTGTGTCAATGCCGACTGGCTCTGGAAAGTCCCTGTGCTTCCAACTTCCAGCAATGTTGCAGGACAATAAAGTTGCTATTGTATTTTCACCGCTACTGGCTCTCATCAAAGATCAAATTGACCACCTGTCAAAGTTAAAAATTGTGGCAGAATCCATAAACTCAAAAATGACCAGCAAAGACAGAGAAAGAGTCTTAAACGACCTACACAGTATGAAGCCTAGCACAAGATTTCTATATGTAACTCCCGAGCAGGCGGCTACGGGAACCTTCAAGTCTCTAATTGAGCAC…
cce3702.4	CG14655-PA	0.507937	0.666667	Zinc finger protein 583	GO:0005634,GO:0006355,GO:0006351,GO:0003676,GO:0003677,GO:0046872	ATGAGCGCTGATGCAGAGAACTTGCCGTGTCCGATATGTTTACACAGTGGTATGTTCGATACAGTGCAATCGTTAAAGGATAGATTGATATTTGTGTCGACCAATAACATCGTCTGCCCCGTGTGTCAGGCAGAAGTATCCGGGTTGGACAAACTAACCATTCACCTATTCAGCCATGTGAAATTTCGTACCGCAAAAGAACAATCACATCTAAATACAGCCAAGGAAATAATCTGTCATAATGAAGACGCAAAATCAAGGCAACAACCTAAGAAAACAAAGGCGTGCGCGTCCAAAAATAAAACTCCAACCGCAACTGCTTCGCCCGTGAAGTATGTCAAAATATATCCTAAATTACCGGTAGCGTTAAATACTGTGCCCGTAATATCTACAGGAAGA…
cce5683.2	CG12531-PA	0.277641	0.683626	Probable cationic amino acid transporter	GO:0015297,GO:0015326,GO:1902475,GO:0016020,GO:0015171,GO:0005765,GO:0015807,GO:0015179,GO:0005887,GO:0010923,GO:0003333	ATGGACCTGACTTCCTTGGGCGTCGGTTCCTGCGTCGGTACGGGCATGTACCTGGTCGCTGGAATGGTTGCTCGGAAGTTTGCTGGACCCGGAGTCGCATTATCCTTTATAATTGCTGCTATAGCAAGTGTCTTCTCAGGTGCTTGCTACGCTGAGTTCGGTGTGCGGGTGCCCAACACATCGGGCTCCGCCTACACCTACTCGTACGTGACCGTTGGTGAATTCATCGCCTTCGTTATCGGATGGAATATGGCTCTCGAATATTTGGTAATTTTTAGTCTAAATTGTTATTTTTGTGTACAGATCGGAACAAGCGCCTGTGCTCGTGCTCTAAGCGCTTGTTTGGACGCTATGGCTGACGGATCCCTCATGAAGTTTCTTACGCTCAAAGTCGGAACC…
cce2234.6	CG31623-PA	0.555517	0.700662	Dynein assembly factor 1, axonemal	GO:0030324,GO:0007268,GO:0070286,GO:0060972,GO:0003341,GO:0000922,GO:0071907,GO:0005737,GO:0005634,GO:0060287,GO:0001947,GO:0044458,GO:0060271,GO:0035469,GO:0005886,GO:0003356,GO:0005930,GO:0071910,GO:0036159,GO:0036158,GO:0005575,GO:0005515,GO:0045502	ATGGATCCTCCCGAAAATTCAGTTTCAAGTAAAGATTTGGAAAGTACACAAAATAAGCGAAAGGAATTACAAATATTTTTTAAGGATTTATCGTTGTCGGAAGACGTAATTAATAAAGTGATAGAGAATGAATTGTTGCCTCAATGTGATGGTGACAACGAGGTCCCCCCATATATTTCAGCAAGTAAAAGTGCAGAAATTAATACTGAATATGAGATCATGTCAGGCCAACCGTTTACTAATGTTGAAGATTATACCGATGACCTATCTAAAGTACTTACTACTGAAGAAATAAAAGAAGTGCTAAAAGAAAACTCGATGATAGTGGAAAAGGCGAGGCAAATACAGATTTTAAGCCGTCCAGAGAATGTAAGAAAAAATAAACGAATACCGATAGAT…
cce1155.25	CG4767-PA	0.701754	0.701754	Tektin-4	GO:0005737,GO:0007017,GO:0030030,GO:0008017,GO:0031514,GO:0000226,GO:0005874,GO:0005875	ATGATTCCTGAAGAAGATAAATGCCAAAAAGTGTGCAATGAAATCGGAGCATTCGTAAAAGGAGAAAAACCTCCCAACAAGGAAAATGAAAAAGAAGTAAAGTTCTTTGGCACAGTTACCACTCATCCAGCTGTAACTGATGAATATTTGCCTTCTTTAAAACCTGGACCCGATGGAAAAGTTGATTGGACACCTCTCGCTAAACTGACAGGGACTCGACCGTCAGTAAACAAGTATAGTCTTAGCAGGTATTCACTGAATGAATGGAAGAACCATAACAAAGAAGTACTGGACCCTGACTGTATTGCTGAAGCAAATGCCTTGGATTATAATGCAAAAAGTGCGATATTAAAATGTTTTGGTAACGTGGATAAACAACAGAGAGATAATAGAAAAATA…
cce2409.19	CG2904-PC	0.608122	0.705009	Inactive ubiquitin carboxyl-terminal hydrolase 54	GO:0016318,GO:0001745,GO:0004221,GO:0036459,GO:0006511,GO:0008157,GO:0046666,GO:0046667,GO:0016579,GO:0004843	GTGTTATGGCATCTCGACATATTTCGACGCAGCTTCCGTGAGCTCTCCGGTCACGCTTGCCTTGGTCCTTCGTGTATATTTTGTGCCCTAAAGGACCTGTTCGATCAGCTGCAATGGTCCTCCGAGCCGGCGCCGGCGGCGGACAGTCTCCGGCGGGCGCTGGGCGGCGGCGGACGGTTCCAGCTGGGCTGCATGGCCGACGCCAGCGAGTGCTTCGAGCACCTGCTACTGAGGGTCCATGCGCATGTGGCAGCGGGTGGAGACAAGAGAGAGGATGATGCATGCAGGGCTCCGCACTGCGTCCCGCATCGGAAGTTCGCGATGATGCTGGTGGAGCAGTCCGTGTGTGGAGCCTGTCAGGCGACATCCGAGCCGCTACCTTTCACTCAGATGGTGCAC…
cce3252.1	CG33993-PA	0.684571	0.705893	Tensin-4	GO:0005737,GO:0005856,GO:0006915,GO:0005575,GO:0003674,GO:0005515,GO:0008150,GO:0005925	ATGGTTCAAAAGAATTTTCTATATAAATTACTTGCTCGTCGAACGTGTTTGTTTCGTGCCCTGACGTCCGGCGACGCGCTGTTCGCATACTTCCAAATATTACGTTTTACATCTCAGTACCGCCCACGCGACGGTTATTGGAGTATTCCGAGAAGTATATTTTGTGAGAACTCCGACGGCCTATTGGGAGATGGAGTAACGGAGTACAGCGTTATTGAAGACAGCTTTGTTCCAAAAAATGCGGCCAGTCCACGATCAACAATAGACGGAGAACAGGGGTCATATGACGTCATTGGTCCTGTCGCGGCAGTGAGGTGGTCTAGGGTGAACCTGGGCATCTTAGGTGAAGACAATTCTTTCAAAGCGATGTATACACAAAGCTTTGAAAGAATTGTGTGT…
cce6715.11	CG14938-PA	0.438596	0.708502	Zinc finger protein 782	GO:0045931,GO:0031935,GO:0006357,GO:0003700,GO:0005634,GO:0007476,GO:0006355,GO:0046331,GO:0045892,GO:0006351,GO:0003676,GO:0003677,GO:0007155,GO:0046872,GO:0030178	ATGGTGGACGTAACAACAACTTGTCGAACGTGTATGAGAAATAATATATCTTTAATTGATTTATTTGGTCCTGTAAAAATTGAGGAAAACTGTACTCTTAAATTAGCCGACGTTCTTGAGGCAACAACTGCCCTTACTATTTCTAGAGGAGATGGTTTGCCACAAACTTTATGTGATGATTGCGCTAAGATTCTTCATCTTGTTTACACATTCCGTACTCAAGCAATCAATGTAGAAGCTGAATTAAAGAGGCTTATTGTTATTTCAACACCGGTTAAAAATGAAAAGGAGAATGACAATTCCGAAGATTGGGATAATGATTATTTAGATCCATATGATTTCTTAAAAGAAGTAATACCAAAGAAAGAGACATCAGAAAATAATGTCTATGTGTGTGAA…
cce302663.3	CG6053-PC	0.446146	0.725676	Dynein intermediate chain 2, axonemal	GO:0042384,GO:0042623,GO:0007605,GO:0007018,GO:0005858,GO:0005875,GO:0005515,GO:0005868,GO:0005874,GO:0003774,GO:0003777	ATGGCCGTAACTTTTACATATATAAAGAAAAGGCGTGACCTGGGACGGCAGCCAATGTTCAGTGAGCAAGGTCCAGAGCTGTGCGACAGCATCCCTCGCGACCCGACTCAGGACCGCTACTACATCCTGCGCAACCCGGTCTCGCAGATGATACAGCATGTGCCCTGCTACTCAGCACAAACGATCAACACTAAACGGGTGAAGTACGTCACGACGGGGGTGAACCACGCGGAAGGCGGGTGGCCGAAGGACGTGAACTATACTGACCCGGAGGTGACTCAGAGGTACCGCAGGAAAGTTGAAAAGGACGACCCTTACATACACTGCGTTATGTCGCAGACCCCGACCATGGAATACTACTTGAAACAGAACAACGCCATAGATATGTACCACAGCTAC…
cce9657.12	CG9068-PA	0.407498	0.733496	Dynein-1-beta heavy chain, flagellar inner arm I1 complex	GO:0036156,GO:0008152,GO:0031514,GO:0008017,GO:0036159,GO:0060294,GO:0005875,GO:0003774,GO:0003777,GO:0016887,GO:0005874,GO:0005930,GO:0005524	ATGGAAACCAATCCAGATGCAGGAGATGCCGCTCCAGTTAAAGAGGCCGACGATCCAGAGAATGTGGATGTTCATCCTAGCCAAACAGAAGTTACGGAAGGTGTTCCGGCAGATGAGGAAGTCCCTCCCGACAAAACGGAAGGCGTCATCGAGGAAGCGGTAGCCGCTTCATCTCCTATTGTAGAAACCTCTAAAGGGAAAAAACCAAAAAAAGTAAAGGTTGCCTGGAGTGATGATCTCAGCCATGATTCTGAAGAAGACAGAGAACGAGAACGTTTAGCACGATTAGAACGTGAGTTAGCAGCTTTACCGAAGAAACCGATCTACACGCCAGAAGATATGCAGCTGCTGATATCGTATGTTATGAAAATGACAACTCTTTATGATTTGAGAGACGAG…
cce71.17	CG6752-PA	0.600886	0.737584	RING finger and SPRY domain-containing protein 1	GO:0005576,GO:0008270	ATGGGCAGTTGTTGCGGTAAAATTAAGGAGCCCGATGAGATAAGCTATGTGAGCACTCCTCCTGTGAATGCGATCGAGGTACCAGATGATGTCAGCGACATTATTGTGACTTCTCCAGTGAAAACCGTTGATGTGCAGTTAATTGACGAACTAGTCATGGAGATGCTCAATATAGCGGCATCCAGGGCAGACAGTGAGGATGAATCGCCAGTTTCTCTTGTGAGACTGCACACTATTGCTGACAGAGATGAGGGATGGATTCAAATGATGATCTCGATCGTGAAAAACATTCCACTCGACAGCCCGTTTAGTCCGACGGCCATGTCTATACTTCTAGATGATTGCCCCCTACCATCAAGGCATACTGTCATCCAGGTGGCTGAGATGTACCAGATGACG…
cce1144.6	CG41265-PA	0.37539	0.742029	Coiled-coil domain-containing protein 40	GO:0005737,GO:0071910,GO:0003356,GO:0001539,GO:0070286,GO:0060287,GO:0003674,GO:0035469,GO:0005929,GO:0003341,GO:0030324,GO:0001947,GO:0071907,GO:0003351	ATGATATTAGAACGCGAAGCGGCAGAGGAGGTGGAAGCCCTGGCGGCGCTGTGCAGGCAGTTGGAGGAGTGGCGCGAGGAGACCGAGTCAGAGCTGACCATCAGCCGCCGCATGTCCGACAAGATGGCGGCCGAGAAGAAAGCGCTGGCTGATGAGAAGAGACAGCTGGACGTGTTCATATTTGGACTAAGTAATGAAGTGTGGAAATTGGAGTCCAAGTTGGAACTGTTTAAGAAGCAGATTGAAATCAAAAATGGGGAAATGGAGAAAGTGAACGATAAGGTGACAGCATATGCTGCGGAGTTGGAAGACTTGGAGCTGGACAAGAAACGCCTAGTCTGCCTGTGGAACTCCGTGCTGGTCAACATCAACCAGAGAGACAAGGTTTTCGATACAGTC…
cce3871.1	CG14838-PA	0.440209	0.752015	WD repeat-containing protein 63	GO:0030286,GO:0007018,GO:0042623	ATGAACGTCCCACCACAGCTTAGGAGAAAGAGGTTTATACCGAAATATGATGTTGAAGAAACACAGATACAAATAGACATGGTTATCGGAAAAAATATCAGTGCACAATATCCCTGGAAACTGGTAGAAAAAGCGAAAATTATAGAGAGTATAGAGTTGAACGGAAACACATCAGAGTTTTATTCTCTAAATGAACAAATTAATTCTTATCCAGAAGTTGAGATTTTAATGGGATACATTGTTGATGAATCGAAAGATGTTGACGAATTTTATATTTGCTGTACAATTGAATCCAGAGATCATTGCAAGCAACAATCGGATAAATTTATTAAGAGACAGGAAAAGAAATTGGAAAAGGCCGTACAAAAGAAACCACGCCCTTGGCAATGCTTGGATAGT…
cce4365.4	n/a	0.863544	0.752137	DNA polymerase catalytic subunit	GO:0008408,GO:0003677,GO:0000166,GO:0003887,GO:0006260,GO:0003676,GO:0042025	ATGACCGCAAGATTAGTTTTCAACTTTCGTTACGACCCCTCAATCTCCGGATACTTGGCGGACAGTATAGACACGCGGCTACGCCACGAGAGACTCCTCATCGACTATCGTCCGGCGTGCTGTGCACTCGTCGAGTGTTTGGTCAACGATCTGGGATTCGACGCGACGCCCGACTTTACGGGACAACTGATGATCGTAGAGTTCACCTCTCACGCCGCATACAAGCTCGTCTACGACACATTGAGCGACAACTCGCCGCTTTGGTACCGTCTCTTGCCCGACATATGCGAGATCGGCTTGGCCATTCAAATGTACAAATGTGCGTTCGGTACGCCGATGGCGACGAAAGCGACACTGCCGCACGTCGAATGTCTCGGTTTCGCGGTGCGAAATCGGATA…
cce957.9	CG11122-PA	0.502351	0.75344	Ice nucleation protein	GO:0050825,GO:0046872,GO:0009279,GO:0005875	ATGCCAGCATTTGTGTCTCCGCTTCTTCTGTACACTGGTGTTGAGGGATATAATAGTTCTCAATACCCATCGCATGAATTATTGACAACGAGCGATAATAGGCATGATGTAGACTGGAAAACTTTGATCATCGACCCGGACCCGCTCGCAACAGACAATTTAGATGTCGTAGCCACTGACCTTCGGTACCTGAAAGCCAAGTTGTTTGAAGAACCGGGCAAGATGAGTACGGGTGAAGATGAACCATTTTCTGGGTTAAATGGAAGGCTGAGACCGCGAAAGTCTAATGCTAGTCCAAAAACGACAACAGCCGTACAAAAACTGGATGTGAAGCCGCACAATGATAAACCCAAACGAATTGCTACCCCGTCCAAAACTACTTCTACTAAACCAGAAGAT…
cce5938.6	CG12141-PC	0.572902	0.774799	Lysine--tRNA ligase	GO:0004824,GO:0005737,GO:0015630,GO:0006430,GO:0005739,GO:0003676,GO:0046872,GO:0005875,GO:0005524	ATGGCGGAAGCATCGAATGAAAATCTATCTAAGAACGAATTAAAGCGTCGACTTAAAGCTGAGCAGAAATTGAAGGAAAAAGCAGAGAAAGCAGCCCAACAGCCCACTGCTGAGAAAGAGAAAAAGAGTTCAAAAGCTGAAGAAGAAATAAGTCCAAATGAGTATTATAAATTACGTACTGGAGCGATTGCGGCACTTAAGAATGGTGCTAAACAAGATCACCCTTATCCACACAAGTTTACTGTTACCATATCTTTAGAAGAATTTATCGAAAAGTACAATAATTTGAACAGTGGAGATGTTTTAGATAACGTTACATTATCTGTGGCTGGCAGGGTTCATTCTATCAGAGAGTCTGGAGCTAAACTTATTTTTTATGATCTGAGAGGTGAAGGTGTA…
cce949.20	CG2488-PA	0.563502	0.812744	Cryptochrome-1	GO:0005737,GO:0009881,GO:0048511,GO:0006281,GO:0005634,GO:0006355,GO:0018298,GO:0000166,GO:0003914,GO:0006351,GO:0003913	ATGCTCTGGACCTGTTTTGTTTATAAGGTCAGCAGTGATGTTGGTGACATAGCTATGTCCGAGGCTGTAGAGACGCCGAGAGCGTCACTGACTTTAAAAAACGAAGGTGTCACCAATTCTCATATAAACAAACACAGGGAAAAACACACTGTACATTGGTTTCGCAAGGGCCTGAGGTTCCATGATAATCCAGCATTGCGAGATGGACTTGCCAACGCATCTACCTTCCGATGTGTTTTTATCATAGACCCTTGGTTTGCAAGCTCCTCAAATGTGGGAATTAACAAATGGAGATTTCTCCTTCAGTGTCTCCAAGACTTGGACAGTAGTTTGAAAAAGCTTAACTCCCGACTGTTTGTCGTGAGAGGGCAGCCAGCGGATGCGTTACCAAAGTTATTT…
cce5280.6	CG17603-PE	0.242886	0.821176	Transcription initiation factor TFIID subunit 1	GO:0060261,GO:0051123,GO:0001075,GO:0008270,GO:0003677,GO:0007049,GO:0043565,GO:0005634,GO:0004674,GO:0006367,GO:0004672,GO:0035174,GO:0005524,GO:0016573,GO:0046425,GO:0008134,GO:0006461,GO:0022008,GO:0001129,GO:0000117,GO:0007221,GO:0051726,GO:0006355,GO:0045944,GO:0006352,GO:0005669	ATGGATGAAGACGAGATGACATTGGAGGAAGAATGTGAACGATTAATGAATATTGTTGTGGAGTCAAGAAAAAAATTTGGTAAAATTTGTAGAGAATATAAACAAAAGACGTCACTAGTGGAAAACAAAATGCTGAATCTTCAAATTCAAACAATATCGAGTTACCCTTTCAAATCAAAACATGAAATGCCCAACGACGACGATCTTAAAAAGATGTTCAAAGAAACAGAGCAGTTTACTCAAGAAATCCAGGAACAACAAAACCGAATGGACAATTTAGGAAGAAAATTAAGAAATACACTGAACATTGTGTCACAGTTAAAGGACGATCAGATTGGATGCAAATTGAAGGTACCAGTCACTGCGGAAGCAATGTTCACATCAGCTAAAAATAAAAAC…
cce2808.8	CG3639-PA	1.12275	0.848303	Peroxisome assembly protein 12	GO:0005779,GO:0007031,GO:0016558,GO:0006625,GO:0005777,GO:0008022,GO:0008270,GO:0007286,GO:0048137	ATGGCCGTTTACGCCGCACATTTAACAAGGACCTTGCAAGGTACGCCGTCGGTTTTCCAAATAACAGCCCAAGAAGCTCTTGGTGCGACAGTCAAACCAGCGTTCCGGAGACTTGTGCAGTATTTATCGGAGGTCCATCCACACAAGTGCGGCTGGTGCGACAAGTGGTTTGATGAAGTGTACTTGTTAGCAGACTGCGTCCTACAGTACTACTACCTCAAACATTACGCCGCTTCATTTTCTGAATGTTTTTACGGTCTGCTCCGCACACCCATTGCCCACAACAGTGAATTCAGCTCCGGAACACGTCTGCCTGCAGCTTTGGAAAGAGGGTCTCTGGTCTTCTTGGTATTTTTACCATACTTGAAGGATAAACTAGAGAAAGTAATTGACAAATGG…
cce522.16	CG18301-PA	0.318007	0.894874	Lipase 3	GO:0006629,GO:0016788,GO:0016042	ATGTATGTATATGCATTTCTTCCGGAGCTGGCCGCTACTCGAGAATATTTCTACAAGCGTGGTCATCGAAAGATGATAATGGTAATGCTAGATGTACAGCAATATGTAGATGGTAAAAATGGTCTGATGATAGAGCTGGAACATGTCCATAAGATCTCTGTAACTGAGCGACGTGTAGTGAGGGCGTTGCTGTGTGTTGACGGTAGAACAGAACTCAACTGTCACCAGCCCTTCACTTCCCGCGGGTGCTTCACTGGTCAAGTGCTCAGAACAACACATTGCGAACTTAACTTGAACAAGTCTCCAGATCTTAGATCCTTGAAAAGAGCTCTAGGATATTCCGAAGACACATATTTAAACTTCACCGAGCTGACGACGAAATATGGATATCCCACTGAA…
cce1813.15	CG3731-PB	0.409475	0.959697	Mitochondrial-processing peptidase subunit beta	GO:0004222,GO:0005811,GO:0008121,GO:0006122,GO:0005739,GO:0031122,GO:0005750,GO:0005759,GO:0017087,GO:0016485,GO:0006508,GO:0046872,GO:0005875	ATGGGACACCCATTCAACATGCTTAGAACAATATTAAGTAAGCCCTTCAATGTTCTTAAATATAATAATGAACGACGCAGAAAGCATGGTGTGTCGTTGACGCAACTTTCAAGTTTAACAAATGGTCTACAACTAGCAACAGAGGAATCATGCTCACCTTTGGCTTGTATTTCTCTTTTTATTTTGATGGGATCTAGATATGAAAATGAATGTAACAATGGTATGTCATACTTTATTGAATACATGGCATGTAGGGGCTTTAGATCTTTGAAACAAGATTCTTTCGAAGAAAAACTTAATTGTATGGGAGCAAAATTTTCTTCTCACACTAATAGAGGGTATCAGAGGTTCACTGCCGTAGCCCCAGCAAATTTTGCGAAAGATCTTATCAGTATACTT…
cce8343.3	CG7028-PC	0.355297	0.968992	Serine/threonine-protein kinase PRP4 homolog	GO:0006468,GO:0071011,GO:0071013,GO:0044822,GO:0000398,GO:0005654,GO:0004674,GO:0008360,GO:0004672,GO:0007155,GO:0022008,GO:0005694,GO:0008380,GO:0005524,GO:0006397	ATGGCCCAAGAGGACGAGTCAAAAGCGAAATTATTTAGACTTATGGCGATAGCGGATTACATATTGAATATGGGAGACGTTGCTCATTTTGCAGAAATGGCAGATAAATATAAAAGTGCAAGTGACAATAAATATAAAAGTTCTAAACAAGAATTAAAAAAGAGTAAAAGCAGGAATACAATGAAGAGAATGGTTTTTGAATCAAAAACACCACCACTACCATCCAGCTGCAGTGTTATCACGGAACAATTATTGAAACAAAAAAAATCTATTGATGAAAAACTTTCAAAGCATAATAATAAGAAAACAGGCTATAAAATTTCTTCACATAAGAGAATAAGAGAAATAGATCTTGGTAGTAGATCTAAAGATGAACAAGAAATATATGAAATCTCCGAA…
cce3246.4	CG1354-PE	0.638487	0.988456	Adenylate kinase 9	GO:0061571,GO:0061570,GO:0003674,GO:0005737,GO:0005730,GO:0005634,GO:0005654,GO:0006174,GO:0005524,GO:0005525,GO:0061565,GO:0061566,GO:0061567,GO:0061568,GO:0061569,GO:0031965,GO:0008150,GO:0061508,GO:0006186,GO:0005575,GO:0050145,GO:0004550,GO:0006756,GO:0006757	ATGCCCCCAAAGAAATTAGAAGAACCAGAAAAAAAGCCTCTGATAGGTCGAGTGGGCACTAATTTAAAAGTTGGTATTGTTGGAGTGCCTAATGTGGGAAAATCAACATTCTTCAATGTCCTTACTAAAAGCCAGGCCGCTGCAGAGAATTTTCCTTTCTGCACAATAGATCCCAATGAAAATAAACCTTCGAAGGCGAGACTTCAAAGTAGTAAAATTGCACGCCCATTAGCGGCAACAATACTCGGCATAAACAACACCAGTATACCACTGTCCGATGATGCTAATACAAAAAATTATTGGTCTGACTATGATGCGCTAGAATCCTACTTAAACACAAAACCTGCTTGCTATTTAAGTCTTGGAAGTGATGGAAGCGGGTGCAAATCGCTGGCAAAC…
cce71.2	n/a	0.741293	0.988722	Centrosome-associated protein 350	GO:0005737,GO:0034453,GO:0005819,GO:0005813,GO:0016020,GO:0005654	ATGGATGCTTCAGCATCAAGAAGTAATTGTAATATTATAAATGAATTGGGAACAAATCAAGGAAATTCATTAAATTCTTCTAATACAAACCATAAAAATTCAGTTACTAAGTACACACGAATACCGGATTTCGACAACTACGCGCCATGGTCTCCAAACGAAAATTTTACACAGCTTCGTTCACGTCGATACGTAAGTTTTGATGAACCATCGAATCGTCAAACATCCAGATCATTGAAATCAGTTGTTATCGCACAAAAAAGAATGATATCCAATTTAAGTAGAAAAATTGTTACTATTGAAGAAAATACTGAAAATGATAGTGGTGAAGCATATTACACGTTTCCGAATGAACTGAGAAACAGACATACTAAAGGATCGTCATTGCGCAGTTCTATT…
cce67043.4	CG4365-PC	0.332226	0.996678	Hydroxyacylglutathione hydrolase, mitochondrial	GO:0006750,GO:0005759,GO:0004416,GO:0008270,GO:0005875	ATGCTTGCTAGATTTGTTTTGAATTTGCCACATGGGCTATCACAGAAAATAAATAAAGTTTATTGTCGAGCATTATGGACTCAGCAAAGTCCACACAGTCTACAAGCCTATATCGAAGGTATAGCTATGGGTATCAAAATATTACCGGCTTTAAAAGACAATTATATGTATTTAATTATTGATAAAGGAAGTAAGAAAGCTGCCATAGTGGATCCGGTGGAACCCGCTACTGTGGTAAATGCGGTTAATGCCCATGGAGTCAAACTGACCGCAGTATTAACCACACATCACCACTGGGATCATGCAGGTGGCAATGATGCCTTAGTCACAAAATACCCTGGCATACAAGTCTATGGAGGCGATGATCGTATTGGTGCTATGACACAAAAAGTGTCGCAC…
cce1992.12	CG14157-PA	0.755556	1.06667	Odorant receptor 67d	GO:0005549,GO:0007608,GO:0007619,GO:0071683,GO:0016021,GO:0043695,GO:0050911,GO:0005886,GO:0004984,GO:0032590,GO:0007186,GO:0019236,GO:0016503	ATGTTTATTGGATATATAAGCGATAGATTTGTTTGCATACAACGTAAACTAACAGAAACGAGTGTTGATAACATTATTTGGTGGCTGAATTTGGTACCGAGATGTTCAGGATTCTCTATTTTAACGCACGATAATTCAGTTTTATTTTGGGTATCACACTATGTGGCTTTAACGTACATGAATTTTATAAGCAATTCCGTATATCGCATCAAGTTAGCGAAGGATCTGGAGAATGTTGTTAAGGCAAACACAAACATATCGATAATATTGTCGCTTTTAATATCAACGATTAAAAGACTTAGGAAAATTGACAAATTAACATCAGAAGCTAAGTTTTTAGTTAAAAAACATAAAAAGTACTTAAAAACCATTAAAATTGTGGTGTTAATGTATTATTTG…
cce7057.12	CG2711-PA	0.334622	1.07645	Myoneurin	GO:0006351,GO:0003700,GO:0005634,GO:0006355,GO:0000790,GO:0008270,GO:0005515,GO:0003677,GO:0043035	ATGTCGGACTCGTTATGCATACCGTTCCTCCTGAAACATCTTGCAAATGGTACTCTTGCTCAAAAGTTATGTCGAATTTGTCTTTTACCCCTAGACGATTTCTATGAAGACGTGTTTACAAAAATATGTAAAGAAAACAATGAATATTGTGTAGCAGATGTACTCAACCAAGTTTGCAATATTAAGATCAGTACATCTGAAGAGTACAAAGTTTGTCCAAAGTGCTTCAGTGCTGCTGCCGAAGCTTACAAATTCTATCTTCAAGCACTCCGAAGTCAGGAGGTACTACTCTTTTATATAGACAAGCTAAATATACAGCTGAGTATTGAAATTCCGGAGCATTTGCAAATGGAAAACATTTGTTTGTCCCTGCCTGTAATCATACCACAAACTAAGATA…
cce3681.5	CG15255-PA	0.576806	1.0929	Zinc metalloproteinase nas-4	GO:0006508,GO:0022008,GO:0005576,GO:0004222,GO:0008270	ATGAGTGAAATAGAAGATTTTAATAATTTTATAAAAGAAACCTCGCAATTGGATCAAAATGTAAAAAGTTCGTTCGCTCCAGATTACGACGAGGAGGAATCGATATCGGACGACGCGTGGGAGGAGAGCGGCAAGTTCGAGGGTGACCTCATACTGAACGACCGGCAACGGCGCATGATTGTAGCCAACGTCGCTGAAGGACTGGCCCGCAACGGCCTCATCGACACCACTAAGAGATGGCCAAAAAACCAAGTGATTTACTTCATTCAAAGGGAACATTTCACTAGCGAACAGATGGAGGTGATACAGAACGGCATCGCGGACCTCGCACAGGCCTCCTGCGTCAAGTTCAAGCCTTACAAGAAGGGCGACAGGAACGCAGTAGTCATACAGGGAAGT…
cce5257.4	CG2145-PA	0.625	1.09375	Poly(U)-specific endoribonuclease homolog	GO:0090502,GO:0004521,GO:0016788,GO:0005576,GO:0003723,GO:0046872,GO:0008236	GTCTAACCCAACTGAAAAAGAACAACGAACAAGTGAATCTGCTGAAGAAGATCTGGTTCACCAAGTACGCGCGCCACTGGAAAAGCAAGTGCAATTGCAGCTCCGCCTTCGAGAACATATTCTTGGCTGAATTTGACTCCAATGAACTTCTAGGTCTACACAGCTGGATTTTCTTCGCTAAGCTCGAAATGGCCAATGAGGCGAACTACTTGGGTTACATCTCCAAACTTGACCTTGCCGGAAAAGGTCTCATCTTGAAGCATCACTCGGTCCTTAAAGAGTTAAAGGGCGCGTCGAAAATGATCACGATGTTTGTGGGCACCTCTCCCGAGCTAGAGCTGGGCTTATACACTGTCTGCTTCATGACCAGACCAGACAGACCTTGCAGACTGAAAGCTA…
cce16589.1	CG7070-PA	0.67961	1.09911	Pyruvate kinase	GO:0030955,GO:0000287,GO:0043186,GO:0016310,GO:0005829,GO:0005811,GO:0007525,GO:0007520,GO:0004743,GO:0006096,GO:0005524	ATGGCTTTACCATGGCATATTCCGTTGAGTTCAATTTCTGGTACTCCGAGGGAACGTTATGAACCTCGAACGAACATTTTAGAACATTATTGTAACTTAGATATACATAAAAATCCACGCGATGAACTTCAAACCGGCCTTATGTGTGAGATTGGAACATCTAATCGTGATCCCGCTTTAATTCAAAGACTAATCGCATCAGGTATGACAGTAGCTCGATTAAACCTAAAGGATCTAGAACCGGAGGCGCGTGGTCAGCTTGTACAAAGTATAAGGCAAGCGGTTATTAATTACAGCTCTGAATTGAACTATGTTTATCCTTTAGCTTTGCTTGTTGATGCTTATGGTCCCAGCATATTTACTGGTAACTTAAAAGGAGGCCAAAAAATGACAGTTGAT…
cce27026.1	CG14965-PA	0.492005	1.13337	Unknown	GO:0003676	ATGGGTGGCTGTAAATGTACATACCGTAATTGTACAGCTAAATCGGACGGAAAGATTCATATGTTCCATTATCCCGTATTTGAAAGATTAAGATGCCATCAATGGTTATTAAACGCAAATCGCCTAGACTTCCTAAACCTAAGACTCTCTCAGTTAAAGAATAGAGTTGTCTGCCAACATCATTTCAAGGAAGATAATTTCATGAATTATAAGAAAGACAAACTTACATTTGATGCAATACCAACTGAAGATGGACCAAATTGTGACTCGTCAGGCTGGATTTCTAAGTTAGAAGATAGCAACAAAGTTTGCCCTATCATTTTAGAAGATATAGAAAATGATTGCTGTGCTGTGTACGATAAAAAGGCAAACTTCTCTGTCCGATACGGAGATTTTCTA…
cce1184.8	CG15120-PA	1.10742	1.16279	Parkin coregulated gene protein homolog	GO:0097225,GO:0043005,GO:0030544,GO:0031072,GO:0005829,GO:0051087,GO:0044297,GO:0005739,GO:0003779,GO:0048487,GO:0031625,GO:0034620,GO:0060548,GO:0005929,GO:0043014,GO:0001664,GO:0007286,GO:0051879,GO:0005634,GO:0031982	ATGACTCTTATGCCACCGTGTGTTCCGAAAATGTGTGGGGCGGAGTTTCGCCAAACGCTAAAAAAGCCTAGTCCAAATGGACGGAACACAAGGAAATCTCGCATTGTGCCACCGTTTAGTATACAATCTATGCAGAAAAATACAAAAGTGATTTGTCCCCTAAAAATTACCGTGTATGACCCTTTACCAACGAAGTCTAAATTGTTCAAGAGATCATACAAAAGAGGGGAATTTCCCATCACCATTGAGTTCACAGCTTACGGGAGGCACCTCGCTTGGAAGGTACCGATAGAAAAGTTAGATTTCCATCACTATCTTCCAATATTCTTCGACGGTATCGCTGAAACAACCTATCCATATAATTTTGTAGTAGAGCGTGGTATAAAAGATCTTATAACA…
cce1155.26	CG4767-PA	0.846883	1.1687	Tektin-4	GO:0005737,GO:0007017,GO:0008017,GO:0000226,GO:0005929,GO:0005874,GO:0005875	ATGGACTCAAACTCTAAATTCACTTGTCCAAATATATGCCCTAATTATGTGAAGACAGAGGAAAATAAACGATATATGGAAGCTGGTGAATTGAGAAATATCAAAAATCCTAACGAATCACCATATGTACCCGGTCAGATAAACCCTCCTGAACCTAAGATATACCCTCGTGACGCACCTCCAAGATACTTACCGCAACCTGGAGACAGTACGAGCGGGGATATATTAGGAATGGGTCCAATAGGACCTTGGGCTGCTGGACACTTAGACTGGTCACCGCAGGCCGGCATGACGGGAGTTCGCCCAGTTGTAGACAAGTATTCGATTACAAAATATTCAACTGGTGAATGGAGAAAAAATAATGCGAACACATTAAATCCACGAACTTTAGATAATGCT…
cce23082.1	CG3861-PA	0.513518	1.18026	Probable citrate synthase 1, mitochondrial	GO:0046912,GO:0044262,GO:0004108,GO:0005739,GO:0006099,GO:0005759,GO:0005975,GO:0005875	ATGGCTCTATTCAGGATAACATCTTCGAAATTCGTAGAATTACAGAAAGTATGCCCCACCACACACATACTCCTGCGCAGCTTGAGCGCGGAAAGCACCAACCTAAAGTCCATTTTGCAAGAGAAGATCCCCCAGGAACAAGCGAAGATCCGCGACTTCCGCAAGAAGCATGGCTCCACTAAAGTCGGCGAAGTCACCATCGACATGATGTACGGTGGTATGCGCGGTATCAAGGGCTTAGTCTGGGAGACATCAGTCTTGGACCCTGATGAGGGCATCAGATTCCGTGGATTGTCAATCCCAGAGTGCCAACAAAAGCTGCCAAAAGCCCAGTGCGGCGAGGAGCCACTCCCAGAGGGTCTCTTCTGGCTATTGGTAACTGGCGAAGTACCCACCGAC…
cce7151.11	CG11902-PB	0.352219	1.18218	Zinc finger protein 471	GO:0003700,GO:0005634,GO:0006355,GO:0008270,GO:0003676,GO:0003677,GO:0046872,GO:0006351	ATGGCTTTACACAGTCAGGACATAAAAATGGAAAATATCTGTCGAACGTGTTTGTCGAAAGACATAGAATTAATCTCAGTTTTTGAGACATATATGGGAACAGCACCTTTGAATAATATAATCACGTCAGTTACGGGAATAGAGTTTACAGAGGGCGATGGACTACCCACGACAGTTTGTTACGAGTGTAGGAACAAAGCAGTCACGGCGTATGATTTCAAGTCCCGCTCCCGACAAGCCGACATGGCTTTACAAGGACTTATCAAGAAGGAGAAGGACAGCCAGGTACCCAGTGAAACTCAAGAGTCTGAGGATGATATTGACGTGAAGGTTGAAAATATAGCAGACGGCGACGACTATATCGATTTAGATTTTAACCTGTCTCTTAGCAACAGCCAC…
cce3268.12	CG15436-PA	0.616329	1.18686	Zinc finger protein 39	GO:0005634,GO:0030154,GO:0006355,GO:0007283,GO:0008270,GO:0003677,GO:0046872,GO:0007275,GO:0006351	ATGAGTATAATAAGTATGAATTTAAATGATAATTTGGACAGAAACACCCATAGTTGTGATTTAGTTTATGCTGAAAATACTCAGAGTTCTTTGGATATTAAAAAATTATGCCGAGCTTGTCTCGCTTTTGACGACGACATGATATCGATATTCTATAATAATAATGAAGAATTAGCTAATATGTTTTTAATAACTACATCTATCAAGGTTGAACCAGAAGATAATCTACCGCTACAAATATGCAAGTCTTGTCAATCGGAAATCATAAATTCATATAACTTCAGATTAAAATGTAATGAGTCTGATAGCTATTTAAGATCTTTTACAAAGGACGAACAAAATACTTTACATTTAAGGAGAGAAAATGAAGAGTCCCTTGATCCTACTAATGTTGACAGT…
cce4179.8	CG11323-PA	1.13464	1.192	Tubulin glycylase 3A	GO:0005737,GO:0070737,GO:0070735,GO:0015630,GO:0018094,GO:0070736,GO:0005874,GO:0004835	ATGTTGGCAGTAAAAGCCCACAAAGAAAACAAAATATTTTCTATTCACGGAAATTGTAAAGCTATTCGTGATTCCTTATTGGAACGTGGATGGGTTGAAAAGATTCAGCCCAACCCACGGGGACAAGTTAAAAGAATTCATCCCGATAATACCGATAAACACGTTGAAAATTTAGTATTATCTAGTCTTCTCGAAAAGTTCCTACCTAAGTTTATTTGGTACTCAAACGAAAAGGCTAGTAACCGCATTTTTGATGCACATAATTCTAACACCATAATCAACAAATTAGTCCAAGATGGAATTTGGACAACAAAACATGGATTACGTGCGATAATAAAAAATAAGTACTGGTTTTACATCCCAGATGTAGCTGAAGTGTACACTCCACGTGCCTATGAC…
cce1108.16	CG9010-PA	0.607843	1.20588	Glyceraldehyde-3-phosphate dehydrogenase	GO:0005737,GO:0004365,GO:0051287,GO:0050661,GO:0006006,GO:0006096,GO:0055114	ATGAGAAATATTATCGACACATCGTATGATGATACAGTGTCTTCTGATTATATGAGAGCGAAACAATCCTGTATACTGGATCTCCGATCCAGCTTAGCGTTGACAAGCAGATCGTTTAAGCTCATTTGTTGGTACGAGAACGAATACTCTTATGCGTGCCGAATTGTAGACACTCTATTATTTGTGGAAGAACAATTGAGATATGCAAAAAAGTCAATTCCACCAATAGAAGTTAAAGGTAAAGAATTGCTAGGTCCAAGATCTAGCAATTGTATACCTTCAACGTCAAGTGATGATATAAATATTTTGAAGAGAATTTACTTAGATCAAAATTATATAGCGGATCCGAATTCATCATTCTGGGAAAAGAAACAATTGTATAAGACGGAAGAAAATATA…
cce6715.3	CG1960-PA	0.668532	1.21269	Mediator of DNA damage checkpoint protein 1	GO:0006302,GO:0006281,GO:0005654,GO:0005515,GO:0005925,GO:0005694,GO:0007049	ATGGAGTTAACGCAACGTATTGCGTGTACTATAAATGAAGCTAGCGCTAGTTTTCTTCCCGAACAGGTGGCGTTTCTGGGGATATGTGGTCAAAAATATCCCGTGATGAAAGGTCCGAATAAAATAGGAAGAGATCCTGACACATGCAACATCGTTCTTAAATTGAATTCAATATCAAGACATCATGCTGTTATAAATGCACTTAACGACTCGGAGTATATGTTAATGGATTTAAATTCAGCCAACAAAACAAAGCTGGAAAATGATGATTCATTTATCATGCCGTCTCAACCAAAGATTAAACAAATTATTAGAAATCATAATAATACTTGTAAAACTGGAAAACCAATGTCAGTACCCCAAGTAGGAACAAAAAAAATTGACAATGCTTATTGGAAG…
cce73.9	CG5245-PA	0.63857	1.24521	Zinc finger protein 235	GO:0003700,GO:0005634,GO:0006355,GO:0006351,GO:0003676,GO:0003677,GO:0046872	ATGTTCTCGGATAATCAGGTCGCCGAACACGTCTCTGATGACGATGAACCTCTTTCTAACATGGCTGTGAGGAAGTCGGCCGATCTTTACGACAACTTTTACAGAGCACTGAGTTCCACGGAGACTGACTCGAGCGCTGACGATTTAGAAGAAAATGACTCGAAGGACATGGACATTCATGAATATGATGACCTAACTAATTGTAACATGAGAAAAGACAAAATGAACGACGAAATCAGGCAAGAACTGAGTCAAGTGCAGACCAAAGTCAATGGAAAAATTTATTTTACGTGTATAGTGTGCGGCAAAAACCTAAGTTCGTCGCATACCTACGTGTTCCACAAACGTATCCATACGGGCGAGCGTCCGTGCGTGTGTCACATCTGCGGCAAGCAGTTC…
cce2514.2	CG8362-PA	0.650407	1.25241	Nucleoside diphosphate kinase 7	GO:0006228,GO:0005622,GO:0006241,GO:0004550,GO:0005524,GO:0006165,GO:0046872,GO:0006183	ATGGTTTCCAACGCAGACAAGGCATTCCTTGCTATAACTGTAGCGGTATCTATCACAGAAAAAGAGAAAAGAAAGAGGCGATGGTGTAAGGAATGGTATAAAATGAGATATCGATTCACGCATGAAAACTTGCAAAGAACTCTTCAAGCAACTGAGCCCGACGATTATAAAAATTTTCTACGAATGGACAACGTTTCTTTTAAAACATTGTTGGAATTGATTCGACCCAATATTGAAAAGCAAGATACCAATATGCGACACGCTATTCCTGCCAGCCAAAGGCTCTCTATAACTCTACGGTACTTGGTCACCGGTATGGACTTGGAAGATTTAAAGTTTATGTGTGCTGTCGCTCCTCGTACTTTGGATTTAATAATACTGGAGATATCTATATATAAC…
cce16499.5	CG8310-PB	0.756726	1.26263	Nuclear receptor coactivator 5	GO:0042626,GO:0015992,GO:0015629,GO:0015991,GO:0005634,GO:0006355,GO:0046627,GO:0005654,GO:0042593,GO:0000221,GO:0006351,GO:0046961,GO:0003682,GO:0044822,GO:0033176,GO:0005615	ATGAAAGTATTAGACCACATTGTAATGCCAAGAGTCAATCTAACTATCGGGTACATTCTTCAAGAATTAGAAGAACGTGGCAGGGAAGATTTTTATAGAATAAAAAAATCTATGGGCAAGAAGAAGGAAAAACGCGATGAAAAAGATTTACGTGATGAAAAAGATTTACGCGTTGAAAAATATTTACGCGATGAAAAAGATTTACGCGATGAAAAAGATTTGCGCGATGAAAAAGATTTACGTGATGAAAAAGATTTACGCGATGAAAAAGATTTACGCGATGAAAAAGATTTACGCGATGAAAAAGATTTACGCGATGAAAAAGATTTACGCGATGAAAAAGATTTACGCGATGAAAAAGATTTACGCGATGAAGGCATTGAACAACTCGTTACAGAA…
cce2162.3	CG40936-PB	0.965108	1.2761	Dynein heavy chain 8, axonemal	GO:0008152,GO:0007018,GO:0005858,GO:0001539,GO:0003777,GO:0016887,GO:0030286,GO:0005874,GO:0005524	ATGTCAGGACAATCACAAATTCGGAGTCCAGTAACACAAGCCAAAACGTCAACACTATCAGTAATCACAAAATCGGAGTCCAGTATCAAAAGCCACAATGTTATGATTAATGCTAAATCACGAGAGTCCAGGTACACGCAAGCGGATGTCTTCGGTAAGGTCAAGAGTAAGAAGAAAGCACGTATGATGTCTAATGATAGCACAACAGAAGTGTTCTTAGAAAGGGTAAATCACGATGCACAGTATAATGAAGAAAGAGATAACCCAGAACTACCACGAAATATGCCCCCCATCGCCGGTCGTGTTATGTGGATACGCTTCTATGACAAGTACATAAGAGTACCAATGGAGGAGTTCATAAATCATCATGAAGTAAAATTGGGACTAACTACACCTCTT…
cce4345.8	CG10407-PA	0.614747	1.27714	Circadian clock-controlled protein	GO:0007623,GO:0005615,GO:0032504	ATGTGGTTGTGGTCGTTGTGTGGCTGTGCTACGTGTGGGTTGGCCCTAAGCAAGAGTCACTCCGGCCCACCTCTACTTGACACTTCCTCCGGCGTGGCACTACGTCCTACAAACATACATACAGATACTGTTTGCCTGACGAGGGCCACACAAGAAGCCATTCCAGAATTCGTAAAGGGCATTCCCGAGCTGGGAATACAATCCCTTGATCCGTTCGTTATTGAGAAAATAGCCATTCCACTACAAGGTCTTACGGTGACGTTCTACAAGGGCAAATTCACAGGATTCAAGACGTGTATTGCAGATAGTGTTACGTCATACTTGGAGAAGAGGAAATTCAGTTTAGCATTCCACTGTAACCTTACCATTGAGGGACACTACACAGCGAAAGGAAATCTT…
cce8600.7	CG7390-PC	1.8399	1.28171	Regucalcin	GO:0019853,GO:0005737,GO:0005829,GO:0009631,GO:0004341,GO:0090256,GO:0005509,GO:0044720,GO:0030234,GO:0008270	ATGGCGCGCGCTGTGCAGCTGAGTGTGGCGTATACTGCCACGTCGCCTTGGTGCTGCGGCCGGTACAAGGCAGCGTGCGAGCATTACGAGGCGGCGTTGCTGAGAAGATACGGCACCATGGCCGAGTCGTCTTCTGGTCATGTAGATTTGAATAAAGGCTCATTGTATCGAGTGGACAGCAATGGTATCCACAAGCTCGATGATGGGATCAGCATATCCAACGGCATGGCCTGGGACCTGAAGGAGAAGGCGTTTTACTACACGGACACATTGGAGTACAAAATACGGAGATACGACTATGATGTCGAAACCGGGGCGATATGTAAGTTTACGAAGCTAACAAATATGAGATACATCTTCGATTTGAAAGAGAACAACATTGAAGGCACGCCCGATGGC…
cce5307.8	CG5028-PA	1.20275	1.28866	Isocitrate dehydrogenase [NAD] subunit gamma, mitochondrial (Fragment)	GO:0016616,GO:0051287,GO:0000287,GO:0005739,GO:0006099,GO:0005524,GO:0006102,GO:0005759,GO:0004449,GO:0005875,GO:0055114	ATGGCTTTAAGGCTATTATCTAAAATAAAACTGTTACCCGAGCTTAGAGGAGTAGCGTATTTAACTACTGCACCAGCTCCAGCGAAGACAATCGACGAAAAGCACAGCAAGACTCCAGTAGTCAGGAAGCAGAAGAGTATTCCTAAGGCACAATACGGTGGACGACATGCAGTAACTATGTTGCCTGGAGGAGGAATTGGACCAGAGTTAATGGGTTACGTCACGAGCATTTTCGAATATATTGGTGCCCCAATAGACTTTGAAGTGATTGATATTGATCCCAATGCGGACAATAATGATGATGTAGAATATGCTATCACTACCATTAAAAGAAATGGTATAGGATTAAAGGGCAACATCGAGACAAAAAGCGAGTCGTCATATGTGACGTCACGAAAC…
cce2860.2	CG6392-PC	0.731853	1.35117	Centromere-associated protein E	GO:0016020,GO:0051382,GO:0030496,GO:0007596,GO:0016887,GO:0005871,GO:0005874,GO:0005875,GO:0051301,GO:0005737,GO:0005634,GO:0000940,GO:0000775,GO:0007080,GO:0005694,GO:0003777,GO:0015630,GO:0000278,GO:0019886,GO:0008017,GO:1990023,GO:0000779,GO:0007052,GO:0008152,GO:0007079,GO:0043515,GO:0007059,GO:0022008,GO:0007264,GO:0051315,GO:0000776,GO:0000777,GO:0008574,GO:0005829,GO:0007018,GO:0030071,GO:…	ATGAGTGATAATATTAGAGTAGTTATAAAAGTACGACCGTTGATTGCGCGTGAAGTAGAATCAAAATTGTCATACCAATGGCGCGTAAATAATAATACTATTTCCCAGATAGATTCATTTGAAAGAGGCGGTCACTCTTACACATTCGACAAGGTATATGACAAGGATACAAAAACTAACGATGTATACAATGATATTGCTAAGCCGATCGTGGAAGCCGCACTTGCCGGCTTTAATGGTACTATTTTCGCCTATGGACAGACATCCTCTGGAAAGACATATACCATGACAGGGACAGAAGATGCTCCAGGAATAATTCCACTGGCAGTAGTCAATTTATTTAACTGTATCAAAGACATACCGGATAGAGAATTTTTAGTCAGAGTGTCGTACGTGGAG…
cce103.3	CG8234-PA	1.07864	1.35699	Facilitated trehalose transporter Tret1	GO:0005355,GO:0015574,GO:0005353,GO:0015771,GO:0016021,GO:0016020,GO:0005886,GO:0055085	ATGAAGCCATTTTTCCGACAGTGCTGCGTCACTGCCGCTGTCTGCTGCAATGTCATCTCCTTCGGATGCTGTTACGGCTTCCCCGCCATACTCCTGCAACAGCTGCAGGAGAAGGACTCCTCAATCCACACCAGCAGGGAAATGGAATCGTGGATAGTGGCTGCATTCCCGCTATGCTCGCTAATAGGTAACGTAATCACCCCCGTGCTCATGGAGAGGTTTGGACGTAAAATAGCCAACTACACGATGACGTTGTTGATGATTGCTGGCTGGTTCTTTATCATAGTAGCGCACAATGTGGAGCTTCTTCTTATGGGCAGACTCATACAAGGATTATCTGGTGGCATCATTATCATCCTCCGCGCAACCCTCATCGGGGAGTACACAAGCCCGAAAAAT…
cce3299.1	CG11449-PA	0.578761	1.4056	Cilia- and flagella-associated protein 45	GO:0005654,GO:0005634,GO:0005929	ATGAGGATCTCGGAGCGCGGCGGCTGGCGGTTCCACCTGGTACCGAAGAGGATAACCAACTTCTACCCCACCGTCATGCACAAGAAGGAATATGAGAGGCTCCAGAAGCAGGCGCGGAAAGTAACCCAAGAGGAGGAGGAGGAATGCCTGGTGGCTCGGGAAAAGGCGGAACTCAAAGCGGCCAAGGAGTCTGATGCGAGGAAACAGGAGTTGAAGAAGAACCTGAGGCGGCAGCCGGGAGCTGACGTCGTCCTCGGCACCGCGGACCCCGAGCTCGACGGACTGGACCAGGCCGCCTACACCCTGTCCAGAAGTGAACTTTTGAGAGCGGACGCCATGCCGGGGCCGAAACTATGTAACAGACTTATGTTGGCGACGAGATGCAGAGCCATTCGCGAT…
cce2203.12	CG17654-PD	0.746048	1.45702	Enolase	GO:0000015,GO:0006096,GO:0000287,GO:0005811,GO:0004634	AAATATTAGACTATTGATAGCTCGACAAATTTTCGATTCGAGAGGCGTCCCGACCATCGAGGTAGACCTGGTGACTGATCTTGGCCTTTTCCGCATCGCAGTTCCATCCACAGACAAAAAGAGGGTCGCAGAAGCGTTCCAGATGCGTGACAACAAGACAGAATACTTAGGAATGGGCGTCTCAGCCGCCGTTAAAAACATAAATAGCATCATTGGACCAGAATTAAGAAAGCTAAATTTAGATGTTACAATGCAAAAAGAAATCGACGAATTTATGATTTCTCTTGATGGCACTGAAGACAGGTCCCGATTGGGGGCGAACGCTATTATGTGCGTGTCTATGGTTATAGCAAAAGCTGGTGCAGCCAAAAAGGGATCCCCTCTATATCGGCACGTAGC…
cce269.8	CG5245-PA	1.49942	1.55709	Zinc finger protein 1 homolog	GO:0005634,GO:0006355,GO:0006351,GO:0003676,GO:0003677,GO:0046872	ATGTTTTTCAGTACAACAAATCTGTATAAACACGAGAAAAGGTGTGATGCTCCTGACATTAAAATAGTGCTTAAAGCTCGAGCCCGTTCACTTGGACGTAAGGGTAGATCACGACCATTCCTACCGAACATTAGCGACATACCACCAAAGAAATACTATAAGTCTATACGCCAGTACAAGTGTACTGAGTGCTCGGCGAGCTTCGTGAGCAAGATAGGGCTGCAGTCCCATCAGAGGATGCACCGCGGGGAACGGCCCTACGTCTGCGCGCACTGCTCCTGCGCGTACACATCTCGAACCACGCTCACGCGCCACATTCAGAAGCACGGCAGCCAGGAGTACATCTGCGACTACTGCCAGCGCAGCTTCAAGATCAAGGGCGCGCTCATCCTGCATCTC…
cce1014.5	n/a	1.01109	1.56556	Unknown	GO:0003676	ATGAGTAAATTTTTCTTTACTGAAAGGACTCTACGAAATGAGTGGTTAAAAGCTGTCGGTCGGGAAGATCTTGTGCTTAAAATTCACGACAAAAACAGACAAATATACAGAATATGTGAAGTTCATTTCGAAAGATCAAACATAAAATTTGCTAAAAATGAAACTAAAAAGTATTTACATGTCAACGCTTTTCCAACACTCAAGTTGCTATCAAATGACGATGAGAGTTCGAAGGAGTCTGTACCTGCACAAGAATATCAAAATGCTCAAATTGTGCCTATTACCGAACAAAGTACTATTTCTAAAATATTTTCAAATAAACCTATTGTTTTGGAAGATAAAACGTCACGCAGCATTCAGACAGAAACCAATACGCAAACTGTTGAGAGTAAAGCAGAG…
cce970.2	CG13855-PA	1.25108	1.5718	IQ and ubiquitin-like domain-containing protein	GO:0031514,GO:0001669,GO:0060271,GO:0007224	GCCGCCAAAAGATTTTAACGGCTCCGCCTTACATACGCGCGATAAATGCCGCAGCGGAGGCACAATCTCGCCTCCAAACAGCGCCGGTCGCTCGAGAGTTGGAGCGATCTCACCAATGTCCCATGAGCCACATCTTCGTGACCTTCAGATCGCCAGTGAAGCCGACAGACACCTTCACCAAAGTGTTCCCAGCGAGTACATCCGTTAAAGCGTTGAGACGGAAGATATCCAAGCTGATAGACGTGTGTGATGATAATATTTTACTGACAAAAAATAGAAATGTTTTAAAAGACATCACCTTAATTTCGAATTTGAATTCAGACACCTTCGGCAACGTTAATATCGACGTGTTCACGAAGGATAACGAGAAGTTCTCTCTTTCGACCATAAAAAAAGATT…
cce286.3	CG9247-PA	0.837822	1.6158	Exonuclease mut-7 homolog	GO:0006139,GO:0008408,GO:0030529,GO:0044748,GO:0003676,GO:0044747,GO:0046872	ATGTGTGCGTTCCTCGCGCCAATGACAGAAAACAACAACAGGTTTTGTAATTTCTACACTAACTTGATAGAATTTATTATCGAAGAATCCTTGACAACAATTGGCCTAAACGTGAATATAGATGAAGCTACCCAGATCTGTCCTACTGTTGACAATCATTTCCAAGCATTTCTTAAATCTAATCCGGACCCATTTAGAATGGCGTTATTGTGTATTGTGAAATGTCCAGAATTTAAAGATTGCAAGGTAAAAAGTCTTCCGTACTACATCATGGAGCGTCTAAATGAATGGTCACAAGCAAACAGCATACTTCCACCAGAAACATTAATATCACCAGCATTTCATGTTGCAATAAAACAAAGAAGTCAACAATTTTTAACTATTATACCTATTGTTCAA…
cce71.7	CG7361-PB	0.419664	1.61871	Cytochrome b-c1 complex subunit Rieske, mitochondrial	GO:0046872,GO:0005743,GO:0016021,GO:0051537,GO:0008121,GO:0006122,GO:0005739,GO:0005750,GO:0070469,GO:0016679,GO:0005875,GO:0055114	ATGTCATGGAACCAGGTGCGATACCATAAAGATGATCCTCTTCATCGCGATATGAAACAACCAAATTTTGATGACTACAGGAAAAATGAATTTAAAGATGTCACAAAAACAACTTGGTTGCAAAGCGAAAGCAAACCTGGTTTCACGTACCTTACAGGTTTCTTGGGCATGCTGACTGGAATGTATGCCACTAAGGCACACTTGATTCACTACGCACACTTTATGGGAGCGCCGGCGGATGTTTTGGCTCTGGCATCTATAGAAGTTGATATATCGGCTATTGAACCTGGCAATTGCGCTATATTCAAATGGCGAGGAAAACCGCTCTTTGTAAAACATAGAACACACGGGGATATCGCATTGGAAAGTAAAACTCCTTTGTCTAGCTTAAGAGATCCT…
cce9048.5	CG1832-PB	1.23615	1.61978	Zinc finger protein 689	GO:0005634,GO:0006355,GO:0006351,GO:0003676,GO:0003677,GO:0035914,GO:0046872	ATGAAAGCAGGCACGTGTATAATGTGTTTCTCTGTAAATATCAACTTGTTCGACATCAAGGGCAGCCGTTTGCAGGCCGTGTATGAAGAGTTATCAGATTTTAAGATACAATCAGACGGTCACCGCCTGTGCCACTTGTGCCTGCAGCGGCTGCGGCAGTGTTCCCTTCTGGTCCGGACGTGCCGTCCACGTGACAAGAACCAGTTGGAACGTACACATCTTACACACCTCTCGACTCGGCCGGTGCAGACGGCGTGTGTCGACGAACATTTGGATCCAGTTCATAATGCGGCCATTAAGCAGGAAGTATGTACAGACGAAAATGAGGAAAGGAAGCCGGAGGATTTTGAATACGAAGTGAAGTTAGAACCGTCCACTAGTGAAGCCGGCGCCGGCCGG…
cce2510.9	CG5343-PA	0.849628	1.67598	Cilia- and flagella-associated protein 20	GO:0048666,GO:0036064,GO:0007517,GO:0070062,GO:0060271,GO:0006355,GO:0003700,GO:0005634,GO:0044822,GO:0000398,GO:0060296,GO:0071011,GO:0048813,GO:2000253,GO:0005814,GO:2000147,GO:0005929,GO:0005874,GO:0071013,GO:0018095	ATGTATAGAAATTCTTATCAACGAGGAAGGATAACAGTGTTTTTTAGCGTTGGTTCTAAGCCATTAGCTTTATGGGATGTACATATTCAAGAAGGACATTTGTCGAAATTTTTAGATGATGATATAAAGTCTATGGTGTTAGAAATAAGAGGAACTAATGTAAGTACAACATATATGACATGTCCGAAAGGTGACCAGGTACTTGGAATCACAATGCCTTTTCTAGTAATGATAGTGAAAAACCTCAAAAAATATTTTTCATTCGAAGTAACCATTCTAGATGAAACCAGAACTCGCAGAAGATTTAGAGTGTCCAACTTTCAAAGGTCTACCCAAATTTTACCTTTATGTACTGTGATGCCGATCGGACTTTCCGACGGATGGAATCAGATACAATTC…
cce7679.2	CG2712-PA	1.28834	1.75087	PR domain zinc finger protein 5	GO:0043565,GO:0006351,GO:0000278,GO:0000122,GO:0005634,GO:0016575,GO:0044212,GO:0045892,GO:0008270,GO:0003676,GO:0051567,GO:0008168,GO:0000978,GO:0046872,GO:0001078,GO:0070491	ATGGAAACAAATGTAGTGCATAATAGTTCTTGTCGTGTATGCCTAAATACAGAATGTACTGAAACAATATCATTCATAGAAAATCAAGCTCTATTGAGTTTATATCAATTTTGTATAGACATACTGGTAGACCTTAATACTTTACCAGTAAGCTTGTGTAAAAATTGTGCTGCAGACATAGAGAATTATGGAAAGTTTAAACAAAAATGCAAGGCGTCTGAAGAATTTTGGCAAGCTTTACATACTACAGATAAAAAATCTGAAAATATTGAAATAAATGAGGTCAATAAAAAAATAGCCTATGCAGATTGTACAGGGTTTACTTTAAACTCTGTAGATGACAATGAAAAATGCAGTGGATTTGATCAATCTTTTGTGGCTACTGGAAATGACATTACA…
cce2203.13	CG17654-PD	1.10415	1.77931	Enolase	GO:0000015,GO:0000287,GO:0005811,GO:0004634,GO:0006096	GTCGACAAATTTACGATTCGAGAGGCATCCCGACCGTCGAGGTTGACATGGTGACTGAGCTCGGTCTGTTCCGTATCGGAGTTCCATCCACAGACCATAAGAAGCCGGCAGAAGCAGTGCAGTTACGTGACAAACAATCAGAGCACTCGGGAATGGGCGTCTTATCCGCCGTCAAAAACATAAACACCATCATTGCACCAGAATTAATGAATCAAAATTTTGAAGTTACAATGCAAAAGGAAATCGACAATTTCATGCTTGGTCTTGATGGCACTGAAAGCAGGTACAGAATAGGGGCCAACGCTATTATGTGCGTCTCTTTGGTTGTAGCGAAAGCTGGTGCTGCCAAGAGAGGAGTACCTCTGTACAGGCACATAGCGGATTTCGCAGGTGTCACCA…
cce4773.9	CG17374-PC	0.624257	1.78044	Fatty acid synthase	GO:0006633,GO:0047451,GO:0008144,GO:0008270,GO:0001649,GO:0016491,GO:0070062,GO:0016295,GO:0005835,GO:0004320,GO:0071353,GO:0005739,GO:0030879,GO:0042802,GO:0042803,GO:0005794,GO:0044822,GO:0004315,GO:0016788,GO:0047117,GO:0042587,GO:0005886,GO:0055114,GO:0008610,GO:0006084,GO:0042470,GO:0005829,GO:0004312,GO:0004313,GO:0016296,GO:0004316,GO:0004317,GO:0004314,GO:0070402,GO:0004319	ATGGGAGTTGTACGAAATGATGGGATTTCAACGAGAATAAAGGCTGATCCGGAGTTCCTGTGGTCAGTTCCAGCACATTGGAGCTTAGAAGACGCTGCCACAGTTCCACTCTCTTATTTATTGGCATTCTATATACTCTTTATTAAAGCACAATTGAGAAAAAAATCCTGTATTTGCATTCATGGTGGTGCTGGAGCTTTGGGTCAAGCTTTAATTAATATAGCGCTGGCATACGACTGCGAAATATTTACCACAGTAAGCAGCATCGCAAAAAAACAATTCTTACTTAAATTGTTTCCTCAACTAAAAGGTGATCATATCGGCTGTTCCCGCGATAAAAGTTTTGTTGACAGTATTCTTATTACCACACAAACACGAGGTTGCGATATTGTAATATCA…
cce103.20	CG8234-PA	2.11442	1.81674	Facilitated trehalose transporter Tret1	GO:0005355,GO:0015574,GO:0005353,GO:0015771,GO:0016021,GO:0016020,GO:0005886,GO:0055085	ATGGCAGCCCATGGTCTGACCATGGGCTTCAACGCCATCCTCCTGCCGCAGCTACGGAAACCTGACTCCCCCATACCAATAGACGACTCTGCAGGATCATGGATAGGTAACTACATTTTAAATAATCCTACGAGAAAAAGGAACTCTCTTGCCAACTTGGACTGTCTACAGCACAGAGGACGTCATCCTATCTGGTCCAATGTCCAACTTGCTGCGATCCTGGGCTTCGCTCTGGTCGCCGGAAACTTCATAGTCCCAACCATAATGGCTAAGTTTGGAAGAAAGACTGCAAATTTGGCAAGCCTTGCGCCTATGCTTGTCGGCTGGTTTGGTATCATCACCGCTAACAGTATAACAGCGTTATTAATAGCGAGGTTCCTTCAAGGTACAGCAATGGGC…
cce24141.7	CG32498-PB	0.628357	1.8431	High affinity cAMP-specific 3',5'-cyclic phosphodiesterase 7A	GO:0048675,GO:0009187,GO:0006198,GO:0048149,GO:0007619,GO:0004114,GO:0007617,GO:0007614,GO:0007612,GO:0007613,GO:0007611,GO:0007165,GO:0046958,GO:0019933,GO:0001661,GO:0040040,GO:0008355,GO:0000003,GO:0004115,GO:0046872,GO:0048477,GO:0007623,GO:0008306,GO:0045475,GO:0007268,GO:0005829,GO:0046331	ATGAATATCAACTTAAAAACTTTGTCATTAAATGCTCCTTTCTTGTTTCAGACTTATCTAGACAACAACACGTTGGACATGAGGAACAAAGACCACCGACATCTGGTCCTGCAGATAGCTCTGAAGTGCGCGGACATATCCAACCCCTGCCGGCCCTGGGAGATCAGCCGCAAGTGGAGTCTGAAGGTGTGCGAGGAGTTCTTCCGACAGGGAGACTACGAGCGGAAATTGAATCTGCCCGTGACGGCGCTTTGCGATCGCCACACCACCTCGATACCGAAGATACAAACCGGCTTCGCACAGTTTGTTGTGACGCCGTTAATTAAAGAATGGCACAGGTTCCTCCAAAATGACCTTTCAACTCAGATGCTTGAGAATTTACTATACAACCAACGCAAG…
cce2261.1	CG9019-PA	1.48398	1.86667	Retinoic acid receptor RXR-gamma	GO:0045924,GO:0007619,GO:0007617,GO:0048047,GO:0008270,GO:0043401,GO:0008049,GO:0001078,GO:0048384,GO:0004879,GO:0007530,GO:0043565,GO:0035206,GO:0005634,GO:0051289,GO:0006351,GO:0007620,GO:0018991,GO:0018993,GO:0003700,GO:0003707,GO:0006355,GO:0045944,GO:0000977,GO:1901522,GO:0004886	ATGAGTAAAAAACCGTTTGCTCCGTCGACTTCTAGACCTCCAAAGCCGCGAATCTTCGTAACGCCTACTATACATCATGAGCGAGGCAGGAGAACTGTATACACACCTCCTATCCGTTTAAACAACCCTCCCAGACTCTTTCATCACAACTCAACGCCCTATCCCTCGATATTTGGAAGGCTAAGGGATGACAATTTTGAACCACCACCCATGCAGGCTATATCTGATAGGCATGAAACGTATCGGGCACATCAGTCCCAGCCACCATCCTTACTTCCCATCACCTTACCGTATTATCCTTCAAATACTCTGCAGTACGCTTTGTTTTCCCCTTCTTATTTGCAGCATGATTTGTCTCCAATAGTTGTACCCGATGAACCTTCACCGCCTTCAAACGAT…
cce2203.2	CG8727-PA	1.02319	1.86687	Protein cycle	GO:0032922,GO:0042594,GO:0048148,GO:0007165,GO:0004871,GO:0003677,GO:0005737,GO:0000122,GO:0005634,GO:0006351,GO:0007623,GO:0007622,GO:0045187,GO:0045475,GO:0008062,GO:0003700,GO:0006355,GO:0045944,GO:0000977,GO:0005667,GO:0046983,GO:0046982,GO:0045893	ATGACGCGCGATAACCTGCGGGTCCACGACTTTTACCTGCAAATGCACGACTTCCAGCATCCTCACCACTTCTACAATCCGTTTGGACCATATAACACGGCTACGGTGCCGCCGTATGAGCTGACAGTGGCGGCCGAGCCGGGGGCGNNNNNNNNNNNCCGCCATGAACGCCACAGGAAGAGAACCAGCAAATGTAAATCAAGCAGCACCTTCGATGACGACACCACAGAAGACTCGTCTTCTAGCCGCTCATATTCCGATAAGAAGCAGAACCACAGCGAGATCGAAAAGAGGCGGCGCGATAAAATGAACACGTACATATCGGAGTTGAGTTCGATGATACCCATGTGCGGCGCCATGTCTCGGAAACTTGACAAGCTGACGGTTCTCCGCATGGCC…
cce6365.2	CG17374-PC	1.94286	1.87192	Fatty acid synthase	GO:0006633,GO:0047451,GO:0006631,GO:0004320,GO:0015939,GO:0031325,GO:0008144,GO:0035338,GO:0008270,GO:0001649,GO:0016491,GO:0005737,GO:0070062,GO:0016295,GO:0005835,GO:0016020,GO:0071353,GO:0005739,GO:0006112,GO:0030879,GO:0005794,GO:0006767,GO:0006766,GO:0044822,GO:0004315,GO:0016788,GO:0047117,GO:0042587,GO:0005886,GO:0044255,GO:0055114,GO:0006084,GO:0042470,GO:0005829,GO:0004312,GO:0004313,GO:…	ATGGCGCCTTTACCTCAAGAATTTGTTTTCTCGAAAGAGCAAGAACCGGCGAGATTGGATGATAGAATCGTCATTTCTGGAATTGCTGGCATTAACCCAATCAAGAAGAACCGCTGGACAATTGCTTATCCTGAAGCTCCGCAATATACAGGCATGATTCCAGATATTGAGTATTTTGACGCTCAATTTTTCAAAGTTAATTTTTATCTTGGTAATTTGATGGATGTCATGGGGCGGAAAACTCTCGAACAAACGTATCAAGCTATATATGATGCAGGTATAAGTCCAGCGCATTTATCGGAAAAAAAAGTTGGTGTTTTTATCGGAGCATGTTTGGTGGAGTCAGAGAAACGTTGTGTTTACAGTAGTAGCTCGCGTTCTGGCCTAGGATTATTAGGG…
cce3613.1	CG31108-PA	1.62986	1.89274	Tubulin polyglutamylase TTLL5	GO:0005737,GO:0005856,GO:0005634,GO:0006464,GO:0006351,GO:0005929,GO:0016874,GO:0004835	ATGTCCAGTCCACATGCATCTACAGAATTCACGTTACCGTCTACTTCGGGTCTTCAGAAACCAAGTACAAGCATGCGAAAAAATCAAGAAGTGGCAAACGTTGAGAAAGAAAGCGAAGGGGATGTGTCCGATTGGATCGTAGGCGGTCCGATCGGGTCCAAAGGCGCCGTGCTTGTGTTCAGATCCTGCGTCCTCGCCTCCAAAACTCCTTCCATTGAAAATGCTTTAACGAAATCAGTCGGGAACAATACGGGTACAACGATTTTACTGAACAAGGCAAAGAATATGGCAAAGAGGCTCGTCGCGGATCCGAACTCCATTGACGTCAAATCCAAGAATATCATGCACGAAGTTATGGAGACGTTTGGGAATAACAACAAATTTTGTAGTCATGCGTAC…
cce4773.13	CG17374-PC	1.6462	1.89355	Fatty acid synthase	GO:0006633,GO:0047451,GO:0004314,GO:0004313,GO:0005835,GO:0004320,GO:0016295,GO:0016296,GO:0016788,GO:0004317,GO:0004312,GO:0003824,GO:0047117,GO:0004316,GO:0008270,GO:0008152,GO:0004315,GO:0004319,GO:0055114,GO:0016491	ATGGTACCAAAACCCCAAGAACATGCTTCGTCGAGCAATAACGAGCCAAGGTTTACAAGACAGGATGAAAGAGTCGTAATCTCTGGTATGGCAGGCTTGTTTCCAAATGCAAGTGATATCAAAGAGCTCTCTTCCATCTTATATAATAAGATAAATCCTATCAAGAAAAATAATCGTTGGCAACATAAGTACCCTGGAGCTGCTCAGTATATGGGCAATATTCCACATGTTGAGCTTTTTGATGCTGATTTTTTCAAAGCAAATTTTCGTATTTCTAATGTTATGGATGCTATGACACGGAAAATACTTGAGCAAGCGTATCAAGCCATATATGACGCAGGTGTAAGTCCAACGCAGTTGTCAGGAAAAAAAATTGGTGTATTCATTGGAGTATCTCAC…
cce680.3	CG31871-PA	0.608519	1.92698	Lipase 3	GO:0048812,GO:0004806,GO:0006629,GO:0016788,GO:0016042	ATGCGTTCTCCTCTCCCTCTTACTGAACAGACTTCTAACCCTGGAGTGCAATCAAATCACACATCCATTAAATTTATCAATCATACTAATTGCTTGGATGAATTAGATCTCAATCTCAATTACACTGTTACTTCAAACAGCAGTCAGAAAACCTACTCAATTAAATTAATACTACACTCAGTTTCTCTCATTGCATCGGACCCTTCAAGCCAGCAACAAAAGCTAGATCGTACGGTTGAAAGAATAATCAAGAGACCAAGATTTATATGCTCTCAGGACACTAATCTAATTTATACGGGTGTCAACCTTGAAATCTATAGGACCTCTTGTGCTCAGACCATTCAACATGTTCGAAGCAACATTGTTGTAAGTACCAAAATGTTAAATGAGTCCATGGCA…
cce522.6	n/a	0.951087	2.0154	Unknown	GO:0003676	ATGCCGTATATTTGCGCTTTTGGCTGCAGACACACTGGAAATGTAATAATGCATTCATTTCCAAATCCTGTAAAGTTTCCCGAGCGTTTCAAAGCATGGGTTAATCTTGTTGGATGTAATGACAAATCATTAACTGACAATGAAATTCATAAGAAGAAGAAAATTTGTGATATCCACTTCAGTGACAAATACCGCAATCGCTTTAAGCGTCTTAATGCATTGGCAATGCCAACTCTTCATTTGCACGGGAAAAGTCATGACATCACTTCTACAGATGGTCATTCTGAGGCTTCTCAAAGTATTAGTCAGCCCACCGTTAGCATTTCTCTTCCTACTACTTCCATTCTAGGGAAAAGTCATGATATCACTTCTACAGATGACCATTCTGAGGCTTCTCAA…
cce2481.8	CG3234-PB	1.19048	2.04082	Protein timeless	GO:0071482,GO:0007617,GO:0008062,GO:0046957,GO:0060086,GO:0005737,GO:0000122,GO:0005634,GO:0048511,GO:0048512,GO:0042749,GO:0048471,GO:0007623,GO:0007622,GO:0007620,GO:0008134,GO:0006606,GO:0045187,GO:0045475,GO:0009649,GO:0009648,GO:0042306,GO:0030431,GO:0043234,GO:0005515,GO:0046982,GO:2000678	ATGGCGAAGCGCGATATGAACTATGTCGTAATTTGGTATACCTTCGAAGATAAGACGATGGCATGGGTGCTCCGGAGTCCACAGATTCACAGTTCCTTTAGTAACCTCGGGTATTCGCATCCCGATGGATATCACATAAATGAAAACTGTAATGCGGCGTTGCAATTAATTTTGCACAATATCTTGACAGAAGACAAATTCCAGCGTACATATCGCAGAAGTATCAGCTTTGGACAAAACATTAAAAAAGACCTCATCCCTCTATTGATTCATTCCAAAGATGAGAAAACCATTGAATTGTTGATCACCATATTTGTTAATTTAACAATACCTGTCGAATGCTTGTTATCTTTAGAGAGCACCGTGAAAACTGAATTTGGGAAGCATACTATATTTGAT…
cce462.18	CG45074-PB	0.904088	2.12264	Zinc finger protein 514	GO:0035075,GO:0046872,GO:0003700,GO:0005634,GO:0007552,GO:0006355,GO:0010977,GO:0006351,GO:0003676,GO:0003677,GO:0045316	ATGGGAAAAGAGACATGCCTGTTGTGTTTTGCTGTTAATAGAAGATGTTTTAATATACATAACACCATTTTGCAACCAATTCTCGAGAGATTTACAAGTTTTAAGATTCAAAATGCTACATCCTACTTGTTGTGTTTCATCTGTTTCACAAGACTCAAACAAACCCAGCAGCTGCTTCAGGTGGCGGAAGAAGCTGTTCACTTACTACAGAACTATCTTAGTGATAAGAGGCAAGATACAATTGCTCCTAAAAAATCATTAGTGGACCTATCAATTACAAATGTGACCAACATCTCCATTGTACCCATAGTAAAGTATGAATCATTTGAATCAGAAACTTGGATTGAAAAAGGACATACACTTGAAGTTGCAGCAGAAGACAACAAAGGTGCATTTGCA…
cce10978.2	CG6654-PA	1.59618	2.14286	Zinc finger protein 227	GO:0003700,GO:0005634,GO:0006355,GO:0008270,GO:0003677,GO:0046872,GO:0006351	ATGGAGAAGGTGCTCAGCTTGATTGGGAAATTTACCAAAATAAATAAGGAAGGCTATTGCTTCATATGTCTAACCGTTAAAAAAATATCTTATAACATAGCTAATATAAATATGGAATCATTCTTTTACGAACATGTCATGGATTCAAAGGCAGACTACTCTCTTTTAGGCAAAATTTCAAATTTGTCTATTTGTAGAATAACAAACTATGAAGTTCCACCTGTGAAAGAAAATTTGGCTATAAAGGAGGAATTGAAAGAGGAAGGTAATACTGCAGTAGAAAAAAAAGAAAGTACAAAAGACCAACCAAAATTAGAATATTCAATTGAAATAAATTTTGAGAATGATAAGATAGAGCATGAAGACTTACAGAAAAATGAGCCACATACTACTCCTGAT…
cce7151.12	CG3068-PA	1.22768	2.18121	Aurora kinase A	GO:0008105,GO:0031647,GO:0032436,GO:0000212,GO:0032355,GO:0007279,GO:0000226,GO:0031616,GO:0007067,GO:0051301,GO:0000278,GO:0050767,GO:0007100,GO:0072686,GO:0051233,GO:1990138,GO:0009948,GO:0005813,GO:0005634,GO:0005815,GO:0043146,GO:0004674,GO:0043066,GO:0004712,GO:0005876,GO:0004672,GO:0032465,GO:0071539,GO:0048471,GO:0032133,GO:0035174,GO:0005524,GO:0006468,GO:0015630,GO:0051299,GO:0051298,GO:…	ATGGCTTTGTGCAGAATATGTCAAAAATTGGAAGTTGTTGAAACCAAAAAGACCATGAATGTGCCTAGGTGTGAATGTGGAGCTGCAACCGCAAGTCGATCAACTTGTGGATGCGCATCTACATCAAAAGACCCTGATGGATTTAAAGTGCCTTCTTTACCTGATAATCGTCATATACAACATGAGAATAAAAATAGCGATAAAGAACCACCCACGAGAGATGATAAGAAAAAACAATGGTCACTCACTGATTTTGATATTGCAAGAGAATTGGGGAAAGGAAAGTTCGGCAATGTATACTTGGCTCGTGAGAAACAATCGCATTATGTTAGTCAAATTTTAGGTTTCAAAATGGAGCACCAAGTGAGCCGAGAAGTCGAGATACAATGTCGTCTGAAA…
cce269.7	CG5245-PA	0.957854	2.21675	Zinc finger protein 436	GO:0005634,GO:0006355,GO:0006351,GO:0003676,GO:0003677,GO:0046872	ATGATCACAAATCTTAGAACATATAACCATAAACCAAATAGGTTTTATTTATGCTCTAAGCCACAAATGTATGAAAAAACTGGAATTGGAACTTTTCTACAAAAAATAACCTATACTGTGATATATTTGGAATATGTTTTTATAGAGATTGGGACGATAACTCCTCTCTACGCGTACAAGCAGTTCTTACCACCAATTCAGAAAATTCTACCGTTAAAGATAAAAATCGTAATTTCTTATCTGTATGTATACAACCTTCCCTTTTGCCTAGTGACAATTGTAAAACAAAATGATTTAATTGTAAAATTAGTTTTAGTTTTGTCTGGCCACAAAATGAATAAAGATGATGATTTATTTGTGGTTATTGTCGGTGACGACCCTGAAAGTGAACCAAGGTGG…
cce2697.8	n/a	0.845608	2.29133	Adenylate kinase 7	GO:0005737,GO:0007420,GO:0035082,GO:0005829,GO:0004127,GO:0002437,GO:0007283,GO:0004550,GO:0004017,GO:0006165,GO:0005634,GO:0003351,GO:0009142,GO:0005524	CGCTGAAGGAATTATTGGAAACACAAATGCAGGCGAACTACGCGGGCGATGAGGATAAACCACGTTATATAATTTTAATTTCGACGATCATGACTTGGGCTGCAACGAAACCATTGGACCCGGAAATACCAGATTTGCCTTTTGTCGAAACGGATTTTCGGAAAAGAAAACCACATCCTAATTACAAAGAGCATCTGGAAGTTGAAAATGAAGTTCTTGGTATAGGCAGAAAATACAAAACTCTTATAAGGGCTATTGTAGTCGCTTCTGGTATCACTTACGGCGGCAAACAAGACGTATTGTTCTACTGGTTCCAGAAGGCTTGGGAGAGTGAAGAACCGTTACCTATCATTTCCCATGGAGGAAACTCCTTACCCCTGATCAACGTTGAAGATTTAG…
cce4115.3	n/a	1.3468	2.3569	Hydrocephalus-inducing protein	GO:0021591,GO:0035082,GO:0060438,GO:0007275,GO:0003341,GO:1990718,GO:0002064	ATGTTTAAAAATAAACGTAAACATTGGAATCAATTTTTAGAATTTGGAAGACACCTGTTATATCGTCGAGAGCGTGAACGGTTTATCGTCAAGAACAATTCTATTTTACCTATCAAGTGGAAAGTAAGGAATGCAAAAGAAATTGCCGTCGATTTTATCATAAGCCAAGAAATAGGTGTCGTGCAAAATAATGAAAATCAAGTCGTACCAGTCATTTATATTGCTAGTAGAGTCGCTATCATTTCGGATACAGTACTCATTGTTGATATATATGACGAGCAAGGAAGAGGGCAGCCGATGTTAACAGAAATATTAAATTTGTCAGCCGAGTGTTACGATGTTTTGATAAACTGTATTTACAGAGACCCGCAACAAAACAGCTTGGACTTTGGCGATGTT…
cce3611.4	CG15073-PA	1.32184	2.41379	Unknown	GO:0005634,GO:0008270,GO:0003676	ATGTATTCGGTGAAAGTGGGCAAGAATCAAAAGTTCTTAGACCACTATGAACATAAAAGCAATATTCTAAGGCCAAGTAATAATTCTATAGCAGATCTCCCCTCTTATAAAAGTTCTATATATCGAAAAGAATCAAATACTTCGAAAGGACAAGAGGAATTGATACAGGAAGAGCAAAACAAAGAAAAGTCAAGTATCACAACTATAAAACAAATAGAAGGTATTAAAGAAAATAAACCTACAGTAATAAAAAGACCATCAGAAGTGAAATATTCAGAAGCAATGTCTTTAGAAGAATTTGCAGAAGTAGAAAGTGTTGAAAAATCTTTGCTCGTTACAAAGTCAATTCGGTCAAAGCTTTCAGAGAAATTGAAAACTAAAAAGAAAAAGGTTTTTAAA…
cce19506.1	CG3731-PB	0.891473	2.55814	Cytochrome b-c1 complex subunit 1, mitochondrial	GO:0004222,GO:0005750,GO:0043209,GO:0014823,GO:0005811,GO:0008121,GO:0006122,GO:0005739,GO:0031122,GO:0003824,GO:0005759,GO:0017087,GO:0043279,GO:0016485,GO:0006508,GO:0046872,GO:0005875,GO:0032403	ATGCTTAGAACAATATTAAGGAAACCCTTCAATGTTCTTAAATATAATAATGAACGACGCAGAAAGCATGGTGTGACGTTGACGCAACTCTCAAATTTAACAAATGGTCTACAACTAGCAACAGAGGCATCATGCTCACCTTTAGCTTGTATTTCTCTTTTTACTTTAATGGGATCTAGATATGAAAATGAATGTAACAATGGTATGTCGTACTTTATTGAATACATGGCATGTAGAGGCTTTAGATCTTTGAAACAAGATCCTCTTGAAGAAAAACTTAATTGTATGGGAGCAAAATTGTCTACTTACACTAATAGAGGCTATCAAAGATTCACTGCTGTAGGCCCAGCAAAATGTGAGAAAGATCTTATTTATATACTTTCAAATATTCCATATTGT…
cce4002.3	CG2647-PA	1.32218	2.64037	Period circadian protein	GO:0004871,GO:0007619,GO:0007616,GO:0007617,GO:0042745,GO:0009416,GO:0007165,GO:0008062,GO:0060086,GO:0005737,GO:0000122,GO:0005634,GO:0003714,GO:0003712,GO:0048511,GO:0048512,GO:0048148,GO:0042803,GO:0007624,GO:0007623,GO:0007622,GO:0007620,GO:0008134,GO:0042752,GO:0045187,GO:0045892,GO:0045475,GO:0009649,GO:0009266,GO:0008340,GO:0006979,GO:0001306,GO:0045433,GO:0006355,GO:0005515,GO:0043153,GO:…	ATGGAGAGAGTCGAAGATGCGGACAAAAATAGTACGCTTCGTGACTCCGGCTACTCGTACAGCTGCAGTAATAACAGCAAATCTACGCAAAGTTCAAAATCTAAATCTGAGAGCAACTCTAGCGGCAGTAGTGGATATAGAGGCAAAACAGTTGAAACAGACGTTTTCAGTAAAGACAATTCAAAATTACAAAGTCAAGAAAAGAGAGTAAATGATGAGGCGAAAACTGTAGAGATTAATATAAAAACTACTGAAGTTTTTTATAACCATGAGGCACAGACGATAGAAATAAAAACATCATCTCCATCTGCGATTGAAGATAGCATCGATGGAATCAATAATGCTTACCTTACACCTCCACCGGCCTCGGTCGGAGACGTGGGGAAAGAAACAGAAATC…
cce680.1	CG2772-PA	1	2.6875	Lipase 3	GO:0004806,GO:0006629,GO:0016788,GO:0016042	ATGCTACGTATAGTTCTACTGGCCGCGCTGGTGTGCCTGGCGCACACTAAAGTCGCTCCCACTGCTAACGATATAACACTCGTTTACGATACGAAAGGAAGAATCGAAGGAGAAGGCTACTACTCGGAGTCGCACCACGTGACGACTAGTGATGGGTACATTCTGGAAATAAATAGGATTCCCTATGGCAGAAACCAGAATGGCAGCGACAGCAACCCTCGTAGGCCGGTCGTGTTTTTGATGCATGGTATGCAAAATTCAGCTGTTGCCTACATTGTATTGGGACCGGAATTTAGTATTGCTTACAATTTGGCCGACGCTGGTTTCGACGTGTGGATCGGCAATGCAAGAGGCGTGCTCAACTCTCGGAACCACGTTTACCTCAATCCTGACGACGAT…
cce2028.2	CG8159-PB	2.01288	2.69519	Zinc finger protein 1 homolog	GO:0003700,GO:0005634,GO:0006355,GO:0008270,GO:0003676,GO:0003677,GO:0046872,GO:0006351	ATGAATTCCTTAGAGGAACTGCACCAGTCAATATGTAGACTGTGCTTAAAATTTGAAAATAATGAGAAAATGGTGCCGTTAATTGATAATACAAGCGAAGAAGGTATATGTGGTTATGCTAAAGCCGTATCCACTATAACTAATGTTGTTACTGAAAAACATGACAAACTACCGGCACATATGTGCTTCAGTTGCTTAAGATTGTTAAAACAAGCAATATATTTCAAGCTACAGTGTGAATACAGTAATAAGTTTCTCAAAAAGATATCTCAGAGTTTTATTGAAACAGAAGACATTAAACGAGCTATAGTAGAGTTTGCAATGTTAAATTTTTATTTTGATTATAAGTATTCATTTTCGTCAAGGTTAAAAAATGAAAAATATAAATCTAAAAGTCGA…
cce281.2	CG2915-PB	1.31148	2.77061	Carboxypeptidase A6	GO:0031982,GO:0004181,GO:0005576,GO:0008270,GO:0006508,GO:0005578	ATGAAATGTGGCCTTTCAGGTGGTCATCAACGGATCCAACTGGGGCACGACAAGTCGGAAGGTGGTCATCCTCGAGGCGGGTCAGGACNNNGTCAGGACGCGTCCGTGTCCCCGGTGCGCTTCGCCTTCTTCCTGATAGAGCAGCTGGTGTCGTGCGTGGAGCTGGCCGACATCATCCAGGACGTGCGGTGGGTGATCCTGCCCATGACCAACCCGGACGGACTTGAGTACACACTAGAATTTTGGAAAAAAAACACCAGAAGGACCGGGAGCCGCAGCTATGGAGTGGACATCACCAGGAATTTCCAGACGTCTTGGAGTGACTGTTCTAACGCTAATCCGACCACGCAAGATTACGCAGGAGAATTCGCTGGCTCCGAGAACGAGACCAAATTTATA…
cce3478.6	n/a	1.88845	3.0149	RanBP-type and C3HC4-type zinc finger-containing protein 1	GO:0097039,GO:0004842,GO:0008270,GO:0043130,GO:0006351,GO:0003677,GO:0071797,GO:0016874,GO:0043123	ATGAGATCTAATTACACAGGGGTAATGAACGGAAACGAAGAGGAGCAGTTGCCTCGTACTCGTCCTTTATCTGGAGGGATCTGGACCCTTTTTTCTTGGTTGCGACGTTCAGAACGTTCGTCGAGTGAGAGTATTTCCAGCATTGGTTCGGACCGTTCTGTTGCTAGCTTCGATTTTTTAGGACCAACTGAATATGGAATAAGTGGTCCTCCTTTAATCTTACCGGCAACTGATCCAACGAATACGTATAATAATAGATTGAGGGAGAGAGAAATACGACGTCAGCACGATAGTGACATCACGATCCATCGCAAATACGGACTTATAAGGTTTGCAGGGTATGAAACACATACTCTACCGTCTACAAGCCACATAAAATCGATTTCACACCAAAATAAC…
cce359.4	CG13758-PB	2.49221	3.15421	PDF receptor	GO:0004930,GO:0048512,GO:0042332,GO:0005887,GO:0010579,GO:0007186,GO:0016021,GO:0016020,GO:0007218,GO:0055070,GO:0042745,GO:0045475,GO:0043005,GO:0008188,GO:0007623,GO:0043025,GO:0042749,GO:0004948	ATGGTTACAGCATCCTTAGATGGTGCAGAAAATGAGAAGGACTGCCTCGAGAAACACGCCAACTTTACATTTAGCGACAATGCTGTATTCTGCAATGCTACATTTGACAACTACTTGTGTTGGCCACACACAAAAGCGAACACAGTAGTTCGACAAAGTTGCCCGAAAGTTCGCCTGAGCGACCCAAATAATTACGCATACCGAAAGTGCGGGTCCGACGGTCTATGGCTGGGACGGCAGGTCAATGAAAGTAATGCCAGAGGGTGGACAAATTTTACTCCGTGTTTTCCCGTCGAAATACAGGCTTTCTTTGAAGAGGCTTTCAACGAGAAAAATAGTACAATGACGAAGTATGACATCGCGTTCAACACGAGAGTGGTGGAGATGTCCGGCTACTCA…
cce4773.11	CG17374-PC	0.206369	3.16522	Fatty acid synthase	GO:0006633,GO:0047451,GO:0016295,GO:0005835,GO:0004320,GO:0016296,GO:0016788,GO:0004317,GO:0004312,GO:0004313,GO:0047117,GO:0004316,GO:0008270,GO:0004314,GO:0004315,GO:0004319,GO:0055114,GO:0016491	ATGTACCTAACATACGTTTTGAATGAAAACTCACTCATGGTGAGTGGTTTCATAATGACAAACGATATTAATATGGCAAAAAGTAAAAAAATAGAAAACACAAAGAAAAGTGTCACTCGTAAGGAAATTTACCAATTACTTCACGCTAAGGAATACAATTATTTAAATGATTTTCGTAGTATATACAATGCCAACGAATCACTGACTGAAGCTCAAATTGAATGGAAAAATAATTGGGTGACTTTCATAGATGGCATTATACAACTGAACAACTTACGCAGAAAGCATAATACTGTGTCTAAGCCAAGCTACATACAAAAGTTATCTATTAATCTTCATGAAAAAGACGCAAGTGAAATACAGACAATTGATGGTTTGACAGTAATAAATGCTCAAGTT…
cce2481.7	CG3234-PB	1.51118	3.40543	Protein timeless	GO:0071482,GO:0007617,GO:0008062,GO:0046957,GO:0060086,GO:0005737,GO:0000122,GO:0005634,GO:0048511,GO:0048512,GO:0042749,GO:0048471,GO:0007623,GO:0007622,GO:0007620,GO:0008134,GO:0006606,GO:0045187,GO:0045475,GO:0009649,GO:0009648,GO:0042306,GO:0030431,GO:0043234,GO:0005515,GO:0046982,GO:2000678	ATGAACCAAGCCGATGACCATAGACATTTACCTCATGTAGAATATTCAGATCCTTCACATAATCTCTGTTTCTATGGGCCATCAAAATCCAATAAAATGGCTGCTTATTCCTATTCTACTGGAGCTGTAGGTATATTTTTTTCTTTCAAGGATTGGTCGGACATCATCGAATACGCCATCAACACTTTTGTCAAGAAACCCCACAAGCTGTATCTGAGCAATAATATGCGCTTGGAAAATGAGAAATTTGATGATAGCAAAAAACTCAAAGATTTTTCTATGCCATCTGACGATGTGGAAATGGTGGCACAAGAGAATATTAATTCGTCTATAAGTGTTCCTAAAGATATATGGTCTGAAAATGAACTTTTGTCGTTAAGTTGGTATTACATGCAGAGC…
cce71.11	CG8823-PA	1.44387	3.48789	Lipase 3	GO:0004806,GO:0016298,GO:0006629,GO:0016788,GO:0016042	ATGAATGAAAATATCAAAATCAAAAATGTTGTATTACTTCACCATGGATTATTGGGCAGTGCAGCAGATTGGCTATTATTGGGTCCAGAAAAATCACTTCCCTACCTTCTATTGAATGCAGGTTACGACGTATGGCTGATGAACGCACGGGGAAATTATTACTCTAGAGATACTATGGCTGTAAAGAAAAATAATAGTTACTGGAACTATTCATGGCAGGAAATGGGCATCATTGATTTACCAGCAGTAACTGACTATATAATAAGAACGACAGAAACGAAAAAAAAGCTCATTTACATCGGCCATTCAATGGGCACTACAGTATTTGTTACAATGGTGTCATTTATGCCTCAGTATAACAAAAAATTTAAAATCGCGATTTTACTTGCTCCTTTAATA…
cce4115.7	n/a	1.45122	3.63742	Hydrocephalus-inducing protein homolog	GO:0042384,GO:0021591,GO:0060438,GO:0005929,GO:0003341,GO:0002064	ATGCATCACTATATGAGGATGTTTACAAAGGCTAAGTATTATTCAATGGTCAAAGCGATGTTGGGGTTCCTTTTTCTCTGGATTCTGACGTCGGTGAAGCTCGCGCACTCTGGAAATGGCCTCGACGCACGAACAAATATTCATATCAATGCTTGTATTTTGCAGACTGCATCCAGTTATGAGCGGACTATATTATTCACAATAAGGAACGATGGATCTGCAACATTTTGTTTCAATTGGAACTACAATACTAGTTCTATCAAAAAGTATTTACAAATGCATGTAGAGCCCAGCAGTGGTCGCGTTAAACCTGCTGATAAAGTAGAGTGTGTGCTACACTTTACACTCAAACAAGTGCCTGTGGACAATTTACCTGTTACATTATCAATAACTGATGGA…
cce281.4	CG3097-PA	2.66458	3.76176	Zinc carboxypeptidase A 1	GO:0006508,GO:0004181,GO:0008270,GO:0005615	ATGAATGTGAGTGTGAGTGTGGAGGTGCTGGGACGCACAGCTGAGTTCAACGACATAGTTCTGGTGAAGATCAGTGAAAAGGAGAGAGAGAAGAAGAAAAAACTAGCTTCTTGCTTAAGGGACTCCCGCGACATATATGCACCCCCACTAAGAGAGAAGAAGATCATATTCATTGTCCACGGCCTATCCACTAGGGACATCAGGCTGGTCCCGTGCCTATACACAGAGAGGGACTTTAAACAGTTGGCCACGTATTACCTAGAACACATAAGTAATTTCGACATATTCCTCATGCCGCTGGCGAACCCCGACGGCTTTGCCAAAGGACTTCTATTCTGGGACAAGAACGCGTCGCCCCAAGAGGAGTGCGGCGGGGTCGCCCTGGACAGCAACTTCGAC…
cce1596.2	CG42674-PC	1.59642	3.83142	Pleckstrin homology domain-containing family G member 5	GO:0005089,GO:0005737,GO:0030139,GO:0007480,GO:0030027,GO:0005575,GO:0035025,GO:0008360,GO:0005911,GO:0035023,GO:0007155,GO:0048471,GO:0035767	ATGTCGTCATGCAAAGAAATTGCCATAAATCAAAAACTAGGGGTAGAGAAACATGAATGTTCAAACTGTCTAATAGCCAAATATAGGAAACGTCAGGCCGTCATCAAAGAGCTGCTGAACACCGAGGCTGACTACATAAGATACCTGGTGTCCGTTGTCGAGGTTTTCATCGCCACTGCACATTCACTTCAAGACAGCGGCAAGATGCTGGGAGTCGACACGGAGAAACTCTTCAACAACTTTCCAGACCTGCTCAACGCAAGCATCAATTTCTTCCGTGCGGCATTTCTGCCCATGGTCAAAGATTCTGTGACAGAGGGCAGACCTTTCAATACGGAACTCATGGCTCCAGGTTTTTATCGCTTCGCGGAAATCTTCATACCGTACGAAAGATACGTG…
cce14552.3	CG11474-PA	2.95139	4.10947	Protein-glutamate O-methyltransferase	GO:0006479,GO:0008757,GO:0005575,GO:0008150,GO:0051998,GO:2001020,GO:0003674,GO:0032259	ATGATAAATGCCTGCATCACTGCGAATTATTCGCGGGAGAAGCCACCGAAAACTCCGCCGAAGGATGGTGAGGTTCCGGAGGTGGAGGTCATCAACAGTGAGGCTCTGAATGCTCTGGGGGAGCAGTGGAAACAGTTCCTTGAGGGCGGCTTCTTTGTAGTGTGGAAAGACGACTTCTATACGTCCCCGCATCCGTATAAAGACATGAAGGCACAAGCGCCGGGTCTGTACCGAGTGCTACAGCAAGGAGTGGGGATTTTGTTCAAGGGGGACCTCAACTACCGCAAATTGTTAGCGGACATTAACTTAAACCCCACTACCCCCTTCGACAAAGTGCTGCAAGGTTTCAAGCCGGCGCTCCTGTGCGCGGTGCGCACGGTCAAGTCGGACATTATCTGC…
cce3928.2	CG33103-PE	2.30352	4.47154	BPTI/Kunitz domain-containing protein (Fragment)	GO:0005201,GO:0005604,GO:0004222,GO:0030198,GO:0008270,GO:0004867,GO:0005578,GO:0005576	ATGAGGCCATGCCGTGGACAGTTTAAAATGTTTTACTTCGATTCACACGCACTTGGCTGTTCTGAATTTCTTTGGGGCGGTTGCCAAGGAAACGGAAATAGATTTGACGATAAAGCCACTTGCGAATCGGAGTGTTTGACAAGCCTTCATGAACCAAGATCCCGCCCAGCGTGGTGTACTCTGAAGTTCGACTACGGATATTGTTTCGGGGATATCGAACGATGGTACTACGACGTGATATATAATGCTTGCAGAGCAACCATTTACTCCGGTTGCGGTGGTAACCAGAATAACTTCTACAACATCGAACAGTCTACTGGTAAGACTCGGGCAAGAACAGATAAGGACTCCGTGTTGACCCAGCGATAG
cce2894.21	CG31823-PA	1.86537	4.88639	Retinoid-inducible serine carboxypeptidase	GO:0070062,GO:0045776,GO:0005829,GO:0045909,GO:0004185,GO:0006508,GO:0042573	ATGAATATCTTAACCGTCGTGACCGTGATTTTGTGTTACATATCTCTGCTTAGTTGTGAAGATCAAAATCCTTACGCGGAAGCCATTAAACCATGGAAAAGTATTCAAGAGTATGTAGAGATACGGCCCGGTGCTTTCATCTTTTATTGGTTGTACTACGCTGATGGCACTCCTATTGAAGCTGAAAGCAAGCCTCTTATAATATGGATTCAAGGTGGTCCGGGACTACCGGCCAGCGGCATAGCAAATTTCGCTGAAATCGGACCTTTGACTATTGAAATGAAACCAAGGAATCATACTTGGGTAAAAGGAAGAAATGTGTTACTCATCGATCACCCTGTTGGCACCGGATTTAGTTACGCCAAAAATAGAACTTTGTACGTTAAATCCGACAGGGAG…
cce8118.1	CG18290-PA	3.15934	7.28022	Actin-1	GO:0005737,GO:0005856,GO:0005200,GO:0007010,GO:0005811,GO:0005884,GO:0005524	ATGGCGTTTGAAAAACCAGGAGTAATCATTGATAATGGAAGTTACAATATTAAAGCTGGATTTTCTTGTGACAATCATCCGATATCCATTTTCAGCAATGTTGTTGGAAGACCCAAGTATTTAAAAGGAAAATATGGCAGACAACCCTATGACGTTTATGTAGGGAATTCAGCTTTGTTAAATGACCATGAATTAGATGTAAATAGACCAGTCGTAAATGGTAGGATAGTGCATTGGGATAACATGGAGAGAATATGGCATCACATATATTATAGAGAACTGAAGACTGCACCAGAAGACAGGGCTGCTTTGTTAGCCCTTGGCCCAACAACATCAATAAACGAAATGATAAAAAGCTCTGAAATATTCTACGAGACATTCAATTGTCCCGCATTGTCC…
cce74343.1	CG17374-PC	6.74925	8.98861	Fatty acid synthase	GO:0006633,GO:0047451,GO:0042470,GO:0005835,GO:0004320,GO:0016295,GO:0016296,GO:0016788,GO:0004317,GO:0004312,GO:0004313,GO:0047117,GO:0004316,GO:0008270,GO:0004314,GO:0004315,GO:0004319,GO:0055114,GO:0016491	AATCCAGTCCTGTTTGAGGAGACGTCTACGCTTATTCCATCTGATGCAGTGTTAATAGAAATTGCTCCGCATGCTTTATTGCAAGCAATTCTGAAGCGTTCACTTCCTAAGTCGTGCTGTCTTATACCGATAACGCAACGCCAACATCCCGATGGTAGCAAATATTTGATAGAAGCCATTGGAAG

## Sheet: S5B
Table S5B. Exons that could be used to identify C. cecrops and C. isobeon
Div1: Mimimal interspecific divergence (%) in DNA sequence - Maximal intraspecific divergence (%) in DNA sequence
Div2: Mimimal interspecific divergence (%) in protein sequence - Maximal intraspecific divergence (%) in protein sequence
proteinID	Flybase ortholog	Length	Div1	Div2	Annotation	GO terms	Sequence
cce1014.5.exon2	n/a	465	1.1828	5.5	Unknown	GO:0003676	ACGAAATGAGTGGTTAAAAGCTGTCGGTCGGGAAGATCTTGTGCTTAAAATTCACGACAAAAACAGACAAATATACAGAATATGTGAAGTTCATTTCGAAAGATCAAACATAAAATTTGCTAAAAATGAAACTAAAAAGTATTTACATGTCAACGCTTTTCCAACACTCAAGTTGCTATCAAATGACGATGAGAGTTCGAAGGAGTCTGTACCTGCACAAGAATATCAAAATGCTCAAATTGTGCCTATTACCGAACAAAGTACTATTTCTAAAATATTTTCAAATAAACCTATTGTTTTGGAAGATAAAACGTCACGCAGCATTCAGACAGAAACCAATACGCAAACTGTTGAGAGTAAAGCAGAGGAAACTTTACTCCACCTTTCAGCGAACACTCT…
cce103.3.exon4	CG8234-PA	1084	1.38376	15	Facilitated trehalose transporter Tret1	GO:0005355,GO:0015574,GO:0005353,GO:0015771,GO:0016021,GO:0016020,GO:0005886,GO:0055085	CTTCTTCTTATGGGCAGACTCATACAAGGATTATCTGGTGGCATCATTATCATCCTCCGCGCAACCCTCATCGGGGAGTACACAAGCCCGAAAAATCGCGGCGCTTTCCTCATGACAGTGTCACTCTCGCAGGCCTTTGGAATATTCCTGGTGCACCTCCTCGGGTCGCTGTTATCCTGGCAGAAGACGGCGCTTATCTCTGTCTTCTTCTCATATGCAAGTCTTGTGATGACCATATACTCCCCAGAATCCCCAAGCTGGCTGCTTACAAGAGGAAAACTGGAAGAGACCAGACGTGTATTCATATGGTTAAGGGGCGTTGAGGAGGAAAATGAATTAGAAAGTATGATAAAAGCCAGGATAGCTTTCGAGAAGGCTGAAGTCGAAGAAATACCTGGG…
cce1144.6.exon11	CG41265-PA	70	3.57143	2.5	Coiled-coil domain-containing protein 40	GO:0005737,GO:0071910,GO:0003356,GO:0001539,GO:0070286,GO:0060287,GO:0003674,GO:0035469,GO:0005929,GO:0003341,GO:0030324,GO:0001947,GO:0071907,GO:0003351	GAATCGGAATCTGAACTTATTCAGTTGGAAGAAGATATAGAAGCGTTTGAAAAGGACAAGATGAACCTCACTCAGGACCTAGACAGAGTTCAGCGTGAGGCTCTTATCTGGCAGAGAAAG
cce1155.25.exon2	CG4767-PA	76	2.63158	2	Tektin-4	GO:0005737,GO:0007017,GO:0030030,GO:0008017,GO:0031514,GO:0000226,GO:0005874,GO:0005875	TTCCTGAAGAAGATAAATGCCAAAAAGTGTGCAATGAAATCGGAGCATTCGTAAAAGGAGAAAAACCTCCCAACAAGGAAAATGAAAAAGAAGTAAAGTTCTTTGGCACAGTTACCACTCATCCAG
cce11684.2.exon4	n/a	184	2.71739	5	Zinc-type alcohol dehydrogenase-like protein SERP1785	GO:0008270,GO:0016747,GO:0016491	AGACACAAGAGTTCTCACTTAAGTATGGGGCTCATGTTGTTCTGAACCACAAACAAGATCTAATACCACAACTGAATGAGAACGGCTTCTCAAATGGAGTTGACTACATTCTAGTCAATTATGATCCATATCCATATTGGAATACCATGATGAACGTCATTAAGCCACAGGGTAAAATTTGTCTTATTGTAGATAGCAGTGGTTTAGTCGACATAAAACCATTGAAGGACAAGA
cce11704.1.exon3	CG10697-PC	1012	1.13636	11.5	Aromatic-L-amino-acid decarboxylase	GO:0048082,GO:0008021,GO:0006520,GO:0007619,GO:0007616,GO:0007615,GO:0004058,GO:0035220,GO:0030424,GO:0035690,GO:0030170,GO:0008062,GO:0042427,GO:0036468,GO:0016597,GO:0042423,GO:0040040,GO:0005737,GO:0010259,GO:0040007,GO:0048085,GO:0009611,GO:0071312,GO:0046684,GO:0043025,GO:0015842,GO:0007623,GO:0033076,GO:0006585,GO:0006584,GO:0006587,GO:0042417,GO:0042416,GO:0048066,GO:0007611,GO:0070062,GO:…	GGTTCGGCGAGTGAATCCACATTGGTTTGTTTACTAGCTTCTAAAAACAGATTACTTCGGAAGCATAAGGCGCAAGGTACTCTTGATGAAGAATTAATTAAAACTAAATTAGTTGCTTATACATCTGATCAATCAAATTCATCAGTTGAAAAAGCTGGTGCTCTCGGTGCTATGCACATAAGACTGTTAAAAAGTAATAATAATGGTCAGCTTAAAAAAGAAACATTGATGAAGGCGTTTGAAGATGACAAAGCTAAAGGTCTAATACCATGCTGCGTTGTTACTTGCTTAGGAACAACAGGCACTTGCGCTTTTGATCCATTAGATGAGTTGGGGCCCATCTGTCGTGAAGAAGGTGTATGGTTACATGTAGATGCAGCCTACGCCGGTACAGCCTTA…
cce11873.1.exon7	CG6154-PC	127	1.5748	2	Dipeptidase 1	GO:0008239,GO:0035690,GO:0008270,GO:0034235,GO:0031225,GO:0045177,GO:0050667,GO:0005615,GO:0016999,GO:0016805,GO:0043066,GO:0070573,GO:0006508,GO:0043027,GO:0030336,GO:0016324,GO:0071277,GO:0005886,GO:0031528,GO:0072341,GO:0071732,GO:0043154	AAAGTGGTTCGCGAGATGAACAGATTGGGCATGATTGTGGACCTGTCGCACGTTGGAGAGAATACTACAAGAGCGGCAATGCGCCTCTCTAGGGCTCCAGTAATCTTCAGTCATTCGTCTGTGTACAGCCTCTGCCACCACCAACGTAATGTTCCCGACGATATCATTGAATCCTTA
cce14552.3.exon3	CG11474-PA	128	1.95312	2.5	Protein-glutamate O-methyltransferase	GO:0006479,GO:0008757,GO:0005575,GO:0008150,GO:0051998,GO:2001020,GO:0003674,GO:0032259	AAAGACGACTTCTATACGTCCCCGCATCCGTATAAAGACATGAAGGCACAAGCGCCGGGTCTGTACCGAGTGCTACAGCAAGGAGTGGGGATTTTGTTCAAGGGGGACCTCAACTACCGCAAATTGTTAGCGGACATTAACTTAAACCCCACTACCCCCTTCGACAAAGTGCTGCAAG
cce1546.9.exon46	CG3723-PC	206	0.970874	2	Dynein beta chain, ciliary	GO:0005737,GO:0042623,GO:0007605,GO:0007018,GO:0005858,GO:0005875,GO:0030030,GO:0005524,GO:0016887,GO:0031514,GO:0030286,GO:0005874,GO:0003774,GO:0003777	GCGAGCAGCAACACGCGCGTCCATTTTGTACTTCATCTTGAACGACATATTCAAGATAAACCCGATGTACCAGTTCTCTCTGAAGGCCTACAGCGTGGTGTTCCGCGACGCGCTCCTGAAAGCCGAGGAGGCTGAGGAACTGGAAACCCGAGTGCGCAACTTGTTGGACAACATAACGTACTCGGTGTACGTGTACACGTGTCGCGCACTCTTTGAGAGGGACAAGCTTGTGTTCCTCTTCCTCATTACATTACAG
cce1853.6.exon10	CG4879-PB	1252	1.01196	12.6697	ATP-dependent DNA helicase Q5	GO:0008026,GO:0003676,GO:0003678,GO:0016591,GO:0051304,GO:0007067,GO:0051301,GO:0005737,GO:0010165,GO:0031965,GO:0005634,GO:0005654,GO:0006260,GO:0017116,GO:0005524,GO:0005525,GO:0045930,GO:0034244,GO:0006281,GO:0004003,GO:0032508,GO:0003924,GO:0004386,GO:0006974,GO:0006310,GO:0045002,GO:0005730,GO:0006259,GO:0000993	GTCAAAATAAAGAAAAATCCGAGGCGGTATTGTCAAAATCTGATAAAGACTTAAAGAGAAAGAATAATTCTTTTCGAAAAGACCCAATGACTCAGACAAAATTAAAGGAATTCTTTGTAGCAAAACCAGCTGAAGACACATCAAATCCTACTCCTTCGGATACAGACGATGAAGGAGGGTTAGTCATTGATGAAGAAGCCTCACCTACGCACAATGAATCCACATTAAAATTAAATGGAGATGACACAATTCGTTTAGATAATGATGAACAAAATACACAACGTATTAAAGAATCAGATAAAAATAGTTTTTCACAAAACACATCAATCAAAACGTTATGCATAAACATCACACTACAGCCTGTACGAAAAGAAAATAAAGAGAATAACGAAAAAGAAA…
cce1966.5.exon14	CG3879-PA	231	1.08225	2.5	Multidrug resistance protein homolog 49	GO:0015893,GO:0042626,GO:0042623,GO:0016021,GO:0031427,GO:0006855,GO:0015238,GO:0008559,GO:0005524,GO:0005887,GO:0005886,GO:0001666,GO:0055085,GO:0008354	ATCAGGTCTCCTCTGAAAAACATGCGTCGGTTAGGATTAAACGACGACTTCAAAAGCTTGACTCAATCAGTTCCGTCAAAAGTGAGAGTGAGTCGTCTTCGGAATCTGAAGATTCAGAGGTCGAAGAAGATAAAGAAGAGCAAGAGTTTGAACCTTCTACGTGGGAAATTTTAAAATTATGTAAAGCTGAAAAAGGCTTGATGGCGATTGGGATATTGGCTGCGATCGCCGTGGGCTCCTCGTTTCCATGCTTCGCTGTTCTCTTCGGGGAGACATATGGT
cce2162.3.exon8	CG40936-PB	110	1.81818	2	Dynein heavy chain 8, axonemal	GO:0008152,GO:0007018,GO:0005858,GO:0001539,GO:0003777,GO:0016887,GO:0030286,GO:0005874,GO:0005524	CTTTTACAGTTATTGAAAATCCTGACCGCTTTGATGTCTCGCCTACAATATATGAATGTAACGAGTTGTTCGCCTATTTTGCAACCAAATGCTTAGAGTCCTTAATAAAATGTACAAAACTTAGTTTAGACGCGCTGAGGAAAAGGGCATCAGTGTCTAG
cce2203.2.exon9	CG8727-PA	140	1.42857	2	Protein cycle	GO:0032922,GO:0042594,GO:0048148,GO:0007165,GO:0004871,GO:0003677,GO:0005737,GO:0000122,GO:0005634,GO:0006351,GO:0007623,GO:0007622,GO:0045187,GO:0045475,GO:0008062,GO:0003700,GO:0006355,GO:0045944,GO:0000977,GO:0005667,GO:0046983,GO:0046982,GO:0045893	ACTATTTAAAACCTTGGATGTCGAATGCGTCAGAAGCCACGACCTCGGATGACGGCTCCCCGAACTCGGACTGTAACATGCAGTGTGTGTCGGCGGAGCAGGTGATAAACGACTCGGTGCCGCTGACAAGGTCCCTGCAGTACATATCCAGGCACGCGACGGACGGGAAGTTTCTGTTCGTCGACCAAAG
cce2261.1.exon4	CG9019-PA	154	1.94805	3	Retinoic acid receptor RXR-gamma	GO:0045924,GO:0007619,GO:0007617,GO:0048047,GO:0008270,GO:0043401,GO:0008049,GO:0001078,GO:0048384,GO:0004879,GO:0007530,GO:0043565,GO:0035206,GO:0005634,GO:0051289,GO:0006351,GO:0007620,GO:0018991,GO:0018993,GO:0003700,GO:0003707,GO:0006355,GO:0045944,GO:0000977,GO:1901522,GO:0004886	GTCCGAATATGATGGGGTCAGTCCGCGAGAGTGCGGACTTCTCAGATTTGGGGAGGTACCTAGCGATGACCGTGGATTGGGCGCGCCGGAACATGCAGTTCCAAAACCACATCACCTCGGAGGAGCGTCGCGCTTTGCTGCTCAACAGCTGGTCAGAGCTGCTTGTGCTGACGTTAGCACAGGAGCGCTACACTTTTAAAGAAG
cce23082.1.exon2	CG3861-PA	112	1.78571	2	Probable citrate synthase 1, mitochondrial	GO:0046912,GO:0044262,GO:0004108,GO:0005739,GO:0006099,GO:0005759,GO:0005975,GO:0005875	AAAGTATGCCCCACCACACACATACTCCTGCGCAGCTTGAGCGCGGAAAGCACCAACCTAAAGTCCATTTTGCAAGAGAAGATCCCCCAGGAACAAGCGAAGATCCGCGACTTCCGCAAGAAGCATGGCTCCACTAAAGTCGGCGAAGTCACCATCGACATG
cce2368.10.exon4	CG10984-PB	133	1.50376	2	Ankyrin repeat domain-containing protein 12	GO:0005737,GO:0005654,GO:0005575,GO:0003674,GO:0005515,GO:0008150	ATAACGCAAGAGCTAACCACATCGGCCGAACAAGGTATGACAGCGCTAAGAAAAGTGGCAATGCAAGTGTTACTAGCGAAAGCAGTAAGAGAATCGACATGGAGGGCCTAGCACAAGGTGAAAATTTTGAAAATAAAGAGGCTTCTAACCAGGAAAAAGGAAGTAATAATGAAAACAGAGATG
cce2368.10.exon7	CG10984-PB	164	1.82927	3	Ankyrin repeat domain-containing protein 12	GO:0005737,GO:0005654,GO:0005575,GO:0003674,GO:0005515,GO:0008150	GGAAAGTCTGGCAATGCTAAGGGTTCATCACAATCCAATAAGCAAGATAGAAAAAGTCCAGTAGCAAGTCCTAAGCCAAGTCAAGCCAAAGACATTGACGGTGATGAGGAGCAGAAAAGTCACGAATCCTCTGGCCCCAAAGTTCCTCCTCTCAAGATAGTAATACCCGGTGGAGCAAGTGGTTCTAGCAACAGAAATGAACAAGAAGGTGATG
cce2481.7.exon6	CG3234-PB	124	3.22581	4	Protein timeless	GO:0071482,GO:0007617,GO:0008062,GO:0046957,GO:0060086,GO:0005737,GO:0000122,GO:0005634,GO:0048511,GO:0048512,GO:0042749,GO:0048471,GO:0007623,GO:0007622,GO:0007620,GO:0008134,GO:0006606,GO:0045187,GO:0045475,GO:0009649,GO:0009648,GO:0042306,GO:0030431,GO:0043234,GO:0005515,GO:0046982,GO:2000678	GTCAATAGTGCAGACAAAGGAGAACCCTGAGAAGTTCAAGTGCATGAAGATGTCCCGCTCGCGCAGCCCGTCGCCCACGCGCGTGTCGCCGCTCTCACCGCGCTCGCCGCACTCGTCACGCTCACACGACAAGGGCGACACCAACCAGATCGACTTCGAGTGCAATAACAACAG
cce2514.2.exon4	CG8362-PA	193	1.29534	2.5	Nucleoside diphosphate kinase 7	GO:0006228,GO:0005622,GO:0006241,GO:0004550,GO:0005524,GO:0006165,GO:0046872,GO:0006183	ATGCTAGAGCTCTTTTTTGGGTCTGAAAATGGAATACCAAGAATTCCTTTTCAAGCTACATACAAGAATAGTACCTGCTGCATAATCAAACCGCATGTGATAATCGATGGCAACGTTGGGGCTATCATTGAACACATAATGACGGGGAAGTTTAAGATTACAGCAATAGCGATGTTTTCTGTTGGAGTTTATAATGCAAGAGAGTTTTATGAAGTATACAAGGATGTAGTGCCAGAGTATGAG
cce2697.8.exon1	n/a	70	2.85714	2	Adenylate kinase 7	GO:0005737,GO:0007420,GO:0035082,GO:0005829,GO:0004127,GO:0002437,GO:0007283,GO:0004550,GO:0004017,GO:0006165,GO:0005634,GO:0003351,GO:0009142,GO:0005524	CTGAAGGAATTATTGGAAACACAAATGCAGGCGAACTACGCGGGCGATGAGGATAAACCACGTTATATAATTTTAATTTCGACGATCATGACTTGGGCTGCAACGAAACCATTGGACCCG
cce2860.2.exon14	CG6392-PC	2355	1.05591	24.8666	Centromere-associated protein E	GO:0016020,GO:0051382,GO:0030496,GO:0007596,GO:0016887,GO:0005871,GO:0005874,GO:0005875,GO:0051301,GO:0005737,GO:0005634,GO:0000940,GO:0000775,GO:0007080,GO:0005694,GO:0003777,GO:0015630,GO:0000278,GO:0019886,GO:0008017,GO:1990023,GO:0000779,GO:0007052,GO:0008152,GO:0007079,GO:0043515,GO:0007059,GO:0022008,GO:0007264,GO:0051315,GO:0000776,GO:0000777,GO:0008574,GO:0005829,GO:0007018,GO:0030071,GO:…	GTATGAATACGTCCCTAGTTTACGCTGAAAATAACACAAATCAAGAGAATAGCTTATTATCAGATATACAAGCTCAATTACTACTTAAGGAAGACACCATTGCAGAATTAGAAAAACGACTTTCAGATCATGCTGAAACCGTTAATACATTAGAAAAAGAGAACAGAGAATTTCTGGAACTGTTAGAAATTCATAAAAGTAATATAGACACTTTAAAGAAAGAAAATTCTAATCAAGCGGCTACAATAGGAGACTTAAATATTATTATTCAGGACCAAAAAACCCTTATTGACTCTATAAATGATGATATTAAATCTTATAGTGCCATGGTGCAAGATTTACAATTAACAGTTTCTGAAAAAGACAAGATCCTGAAGGAAGTCATTGTTGATTTTGATA…
cce2860.2.exon24	CG6392-PC	91	2.1978	2	Centromere-associated protein E	GO:0016020,GO:0051382,GO:0030496,GO:0007596,GO:0016887,GO:0005871,GO:0005874,GO:0005875,GO:0051301,GO:0005737,GO:0005634,GO:0000940,GO:0000775,GO:0007080,GO:0005694,GO:0003777,GO:0015630,GO:0000278,GO:0019886,GO:0008017,GO:1990023,GO:0000779,GO:0007052,GO:0008152,GO:0007079,GO:0043515,GO:0007059,GO:0022008,GO:0007264,GO:0051315,GO:0000776,GO:0000777,GO:0008574,GO:0005829,GO:0007018,GO:0030071,GO:…	AAACAACAAATAACTGACGTCCTGAAAGAGAATCAGAAGTTGAAGAAGATGAACGCCAGGTTGATAAACATGTGCAAGAAACGAGGCAAGTCCGCCGACGCCAACACCGAGAACGAAGACCCTTCCGAAATTAAAAGTTAA
cce302663.3.exon6	CG6053-PC	83	2.40964	2	Dynein intermediate chain 2, axonemal	GO:0042384,GO:0042623,GO:0007605,GO:0007018,GO:0005858,GO:0005875,GO:0005515,GO:0005868,GO:0005874,GO:0003774,GO:0003777	GACGTCGCTAATAATGTCGGTGCACTGGGACGGCAAGCTGGCGACGTGGGATCTGCTGCGGCGGCAGCAAAAGCCGGCGCTAGTGTCGCAGCTGTGCCCCGAGCCGCTGCTGCGCGCGTGCATGCACCCAACG
cce3074.1.exon6	CG11098-PA	82	2.43902	2	Transport and Golgi organization protein 1	GO:0070971,GO:0005794,GO:0007030,GO:0000137,GO:0009306,GO:0016021,GO:0006887,GO:0000139,GO:0003674,GO:0012505,GO:0051047,GO:0033363	GATACTATCAAAGAATTAAAAGGCGGTAACACATCGAACGTAGATGCCAAATCCTTAATAGATCACACCATGATAAAAGCAAAGCTAGCTAAAGCATTGGAGGAGAAAAACTCCTACATGAGCAAGTATGAG
cce3246.4.exon3	CG1354-PE	361	2.07756	7.5	Adenylate kinase 9	GO:0061571,GO:0061570,GO:0003674,GO:0005737,GO:0005730,GO:0005634,GO:0005654,GO:0006174,GO:0005524,GO:0005525,GO:0061565,GO:0061566,GO:0061567,GO:0061568,GO:0061569,GO:0031965,GO:0008150,GO:0061508,GO:0006186,GO:0005575,GO:0050145,GO:0004550,GO:0006756,GO:0006757	AATATTGGGAACATTTAGTAGAATCTCGGTCATTACCTGATTATACAATAAGTATATGTGAAAATAGAGAAGTGACCGCTGAATTGATAGACCACTATAAAATAGTAGAACAAAGTATAAAGAGTTATTATGACAGCATACTTGCAGGGAATGATACGCTTATAAAAACAAAACTTGATCATAATGTGCCTGATATGAACAATACGTATATACAATCATTATTAGAAAAGATTTTGCAAGCATCATTTGTTAAACAATTTAATGAAGATACGAATGAAGACACATCACAAATGAATGTAAATGGATTTATTGAAGCTATTGGTAGCTTTAAAGAAAACTGGAATTTAATTAAATTGATACTAGAAGAAAACAATAAATCATTTGCTGAAATTGAAATTG…
cce3299.1.exon6	CG11449-PA	129	1.55039	2	Cilia- and flagella-associated protein 45	GO:0005654,GO:0005634,GO:0005929	GTGTCGCGGAAGTACTCTTCTACAAACAGAAGGTGATGGAGGAAGAGATCATCATGGACATGCGCGCACAAAACTACCTCAAGCACAAGCAAGAGCGAGAGGCGAGGATCAAGGCACAGGCAGATTCTATCAAACAAAGAAAACAGAGAGGAATCTCTCACATCGCTGCAGAGAACGAG
cce3510.6.exon6	CG3654-PD	1776	1.01351	18	Protein Jumonji	GO:0001889,GO:0035097,GO:0003677,GO:0007417,GO:0048863,GO:0005719,GO:0005634,GO:0040029,GO:0005654,GO:0010467,GO:0048538,GO:0048536,GO:0045814,GO:0006351,GO:0008285,GO:0045892,GO:0031061,GO:0051574,GO:0035098,GO:0001227,GO:0005700,GO:0005622,GO:0061085,GO:0000977,GO:0003682,GO:0016568	ATCCTAATAATACAGGTTTATACTATGGAACTAATGGTATAGAACGTTGGATATCGGAAAGTACAAAGGATATCACAAAAGTTAAAGACTTTAAAGTTCCTGAATTGCCACAAAAGAAAAAGAAAATTGAAAAAAGTCCAACTAAAACACGAAATGCTTCAAAAATTGTCAGCCCACCAAAGAATGTTTGTTCATCTAAAAAATTCGTGTATCTCAAAGACGTAATGACTGCGTCTCAGGACGACATTAATGGTAATTGCAACAATTGCACTCGTTGTGAAGTAATTAAAAAGGTAGTGGAGTTATCAAAACTAGTTAAGGATACACGCAAAACTACTCGTAGTAACGCCCTAGATATTGATCCGAATACAGATATGACAGTCTCTGCCTACACTAACA…
cce3611.4.exon1	CG15073-PA	627	1.51515	9.5	Unknown	GO:0005634,GO:0008270,GO:0003676	ATGTATTCGGTGAAAGTGGGCAAGAATCAAAAGTTCTTAGACCACTATGAACATAAAAGCAATATTCTGAGGCCAAGTAATAATTCTATAGCAGATCTCCCCTCTTATAAAAGTTCTATAAATCGAAAAGAATCAAATACTTCGAAAGGACAAGAGGAATTGATACAGGAAGAGCAAAACAAAGAAAAGTCAAGTATCACAACTATAAAACAAATAGAAGGTATTAAAGAAAATAAACCTACAGTAATAAAAAGACCATCAGAAGTGAAATATTCAGAAGCAATGTCTTTAGAAGAATTTGCAGAAGTAGAAAGTGTTGAAAAATCTTTGCTCGTTACAAAGTCAATTCGGTCAAAGCTTTCAGAGAAATTGAAAACTAAAAAGAAAAAGATTTTTAAA…
cce4002.3.exon15	CG2647-PA	116	1.72414	2	Period circadian protein	GO:0004871,GO:0007619,GO:0007616,GO:0007617,GO:0042745,GO:0009416,GO:0007165,GO:0008062,GO:0060086,GO:0005737,GO:0000122,GO:0005634,GO:0003714,GO:0003712,GO:0048511,GO:0048512,GO:0048148,GO:0042803,GO:0007624,GO:0007623,GO:0007622,GO:0007620,GO:0008134,GO:0042752,GO:0045187,GO:0045892,GO:0045475,GO:0009649,GO:0009266,GO:0008340,GO:0006979,GO:0001306,GO:0045433,GO:0006355,GO:0005515,GO:0043153,GO:…	GCACAACGAGGACATGGAGCGCAAGCTAGTGAAGACCCACTACAAAAATAAGTACAACGGCAAGCGAGAGAAGGGCACGCGGGTGCGTGTGTCCAAACAGAAGCTGACGGAACACCTCGAGAGATGCAACGAGTCGTACCAGCCCACTTCGGACCATATGACGATG
cce4115.3.exon2	n/a	150	2.33333	3.5	Hydrocephalus-inducing protein	GO:0021591,GO:0035082,GO:0060438,GO:0007275,GO:0003341,GO:1990718,GO:0002064	ATATATGACGAGCAAGGAAGAGGGCAGCCGATGTTAACAGAAATATTAAATTTGTCAGCCGAGTGTTACGATGTTTTGATAAACTGTATTTACAGAGACCCGCAACAAAACAGCTTGGACTTTGGCGATGTTAAAATGAATTCGACAGAAACACGAACTATATATCTAGTGAATCTTGGCAAATACAGAGTTTTTTACAA
cce4115.3.exon4	n/a	131	3.81679	5	Hydrocephalus-inducing protein	GO:0021591,GO:0035082,GO:0060438,GO:0007275,GO:0003341,GO:1990718,GO:0002064	ATTCACTTTGTGCCCTTCGGAGGAACTTACCTTTTCAATAGTCCCGATTGAAACTTTGGTCGTCAAAGAACTCATCCTCACCAACACCAGTTTGTGTCCGTTTGCATTCGAGATAATTGTACCGAAAAAATATCGAGTAGAATCTACTTTGACACTTTCGAAGGCTAAAGATAACAAGTAA
cce4115.7.exon15	n/a	131	1.52672	2	Hydrocephalus-inducing protein homolog	GO:0042384,GO:0021591,GO:0060438,GO:0005929,GO:0003341,GO:0002064	CTTTAAAATTAAAGGTGTAGCTCTGGAACCCAAACCACAGGGTCCGTTTACAATAAAAATCGGCGGATCTCGAACTTTCTCGTTCAAAAACGTATTTGAAACGACAGAAACATTCAAGATACTGGCAGACAAACCAGATTTTTATGTGAAAAACAATTTCGAAAATATTAAGTCCAAAAAG
cce4338.2.exon1	CG17374-PC	140	4.28571	6	Fatty acid synthase	GO:0006633,GO:0047451,GO:0004320,GO:0008144,GO:0008270,GO:0001649,GO:0016491,GO:0005737,GO:0070062,GO:0016295,GO:0005835,GO:0016020,GO:0071353,GO:0005739,GO:0030879,GO:0005794,GO:0044822,GO:0004315,GO:0016788,GO:0047117,GO:0042587,GO:0005886,GO:0055114,GO:0006084,GO:0042470,GO:0004312,GO:0004313,GO:0016296,GO:0004316,GO:0004317,GO:0004314,GO:0070402,GO:0004319	ATAAATCCAATTCAAAAAACAAACCGTTGGAATCATAGTCCACCAGAATCTTCTGAATATGTTGGCAACGTTCCAGATTTAGAGTATTTCGATGCTGAATTTTTTAGAGTTAATTTTCGACTTTGTAATGTTTCAGATGTCATGTCACGAAAATTTCTAGAACAAGCATATCAAGCAATATATGACGCAG
cce481.2.exon2	CG3121-PA	69	2.89855	2	Radial spoke head protein 4 homolog A	GO:0005856,GO:0007017,GO:0005730,GO:0035082,GO:0008017,GO:0005654,GO:0001534,GO:0003341,GO:0005634,GO:0005875	AGCTGGAAGGTGAAGGGATGGGTAAGGAAACATCATTACAACGTCCTAAACTACCTCCCGTACCTGTGTCTTCGTGGAAGGCTCCTCCGGAGATTCCTGTCGAAAGACCTGGCCAAGGA
cce5072.9.exon10	CG14513-PB	172	1.74419	3	Yemanuclein-alpha	GO:0001940,GO:0005634,GO:0035042,GO:0005654,GO:0003700,GO:0006357,GO:0042585,GO:0003677,GO:0048477,GO:0007143,GO:0000776,GO:0000777	GAAGAAGCTGGCGCTAGCGTACACGGGCGAGGGCGCGCCTCACATAGACAAGCGCCTGCCGAAGAGACGCTTTCCGTGGTGCGCACGCAGCCGCGCGCTGCTGGCGCGAATCGCGCAGCTGGCGGCCGCGCCCACCGACGCCGCGCGCCTGCTGTGCGCACGTGCCCTGCCGCTCTTCCCCGCCGGCTTCGTGCGCATGCCCACATTGCTGCGCCAAGCTGA
cce5683.2.exon13	CG12531-PA	78	2.5641	2	Probable cationic amino acid transporter	GO:0015297,GO:0015326,GO:1902475,GO:0016020,GO:0015171,GO:0005765,GO:0015807,GO:0015179,GO:0005887,GO:0010923,GO:0003333	CGCCGGATTGGTGTACGCAACTCCCTACCTGCCCTTCGTGCCCGCTATCGCCATCACCGTCAACATCTACCTGATTCTGAACCTGTCGGTCTTGACTCTGATCCGTTTTGCCATCTGGATGGCCATTG
cce71.11.exon1	CG8823-PA	874	1.50641	13.166	Lipase 3	GO:0004806,GO:0016298,GO:0006629,GO:0016788,GO:0016042	ATGAATGAAAATATCAAAATCAAAAATGTTGTATTACTTCACCATGGATTATTGGGCAGTGCAGCAGATTGGCTATTATTGGGTCCAGAAAAATCACTTCCCTACCTTCTATTGAATGCAGGTTACGACGTATGGCTGATGAACGCACGGGGAAATTATTACTCTAGAGATACTATGGCTGTAAAGAAAAATAATAGTTACTGGAACTATTCATGGCAGGAAATGGGCATCATTGATTTACCAGCAGTAACTGACTATATAATAAGAACGACAGAAACGAAAAAAAAGCTCATTTACATCGGCCATTCAATGGGCACTACAGTATTTGTTACAATGGTGTCATTTATGCCTCAGTATAACAAAAAATTTAAAATCGCGATTTTACTTGCTCCTTTAATA…
cce71.17.exon8	CG6752-PA	66	4.54545	3	RING finger and SPRY domain-containing protein 1	GO:0005576,GO:0008270	GTCGTACCGCGTCGCATTCTGATGGCTATGCGTAGATGCTCAAGCGTTAAGGACAACGCTTGCACACTGTGCTGTGATGAGGAAGCGAACTGCATTTTGGAACCGTGCGGTCATAG
cce7413.6.exon8	CG10443-PF	3080	0.99026	30.5	Tyrosine-protein phosphatase Lar	GO:0048675,GO:0051124,GO:0006470,GO:0035335,GO:0030424,GO:0045467,GO:0008045,GO:0007411,GO:0007412,GO:0005925,GO:0005875,GO:0001700,GO:0032093,GO:0016021,GO:0048841,GO:0031290,GO:0048477,GO:0008594,GO:0007283,GO:0008360,GO:0005886,GO:0007155,GO:0008201,GO:1903386,GO:0007399,GO:0004725,GO:0005001	GATTTTAGAAAAAGATCCTATTGTATCTATAGAAATTGAGTGGGCGAAACCCACTCAAACGTATGGGGATTTACAAGGATATAGATTAAGATACGGTATAAAAGGGCATCCATTAGAAGAGATTAATTTTACTGGAACCAAAGTTACCTCGCATAGAATGAATGATTTAGAAAGAGGAGTGCAGTACGAGTTTAGAGTAGCTGGTAGAAACCCAATTGGTGTAGGTCAAGAGACTATTAAATATTGGGCTACACCTGAAGGTGCGCCAAAAGGTCCGCCAGCAAATGTTACACATCATTTCCAGACCCCAGATGTCATCAGTGTGACATGGGAACCACCAGTTAGAGCGGATCGAAGTGGTCAGATAAGAAAATATGATGTCCAGTTTTACAAAAGAGG…
cce853.8.exon7	CG31233-PA	134	5.59701	7.5	Aminopeptidase N	GO:0004177,GO:0008270,GO:0005886,GO:0006508,GO:0008237,GO:0031225	TTCTAGAAAAGCGGCCACGCCTGTGCACCTCTACGCAGGGCTTCAACAGGCTCTCAATGAGTCAGAGCACAGCATTCCCTGGCCTCTAGCCACCATCATGGAGAGATGGGCAACACAAGGGGGTTTCCCGGTTCTGACTGTCACAAGAATGGCGCCTACTGCCAACTCTATTTCTATTGCTCAG
cce85.7.exon15	CG7504-PB	109	1.83486	2	Probable helicase senataxin	GO:0030426,GO:0030424,GO:0000781,GO:0003677,GO:0003678,GO:0000228,GO:0008543,GO:0005875,GO:0005737,GO:2000806,GO:0006302,GO:0005730,GO:0005634,GO:0000165,GO:0044344,GO:0005654,GO:0043066,GO:0006369,GO:0045944,GO:0060566,GO:0042802,GO:2000144,GO:0033120,GO:0007623,GO:0001147,GO:0032508,GO:0070301,GO:0004004,GO:0006974,GO:0007283,GO:0010976,GO:0034599,GO:0006310,GO:0043491,GO:0071300,GO:0006376,GO:…	AGAAATAATCTGTGGCGGACATTAATAGAAGACGCACAAAGACGCAAGCTTTACACCCACCTTCCGAAAAGAATATGTCGGGCCGCGACATCTGAACATATTCCTAGCAATGAAATCCTTAAATGTATAACGTACTTGAAACCCAAGTTCAAAAGCTAA
cce85.7.exon6	CG7504-PB	189	1.0582	2	Probable helicase senataxin	GO:0030426,GO:0030424,GO:0000781,GO:0003677,GO:0003678,GO:0000228,GO:0008543,GO:0005875,GO:0005737,GO:2000806,GO:0006302,GO:0005730,GO:0005634,GO:0000165,GO:0044344,GO:0005654,GO:0043066,GO:0006369,GO:0045944,GO:0060566,GO:0042802,GO:2000144,GO:0033120,GO:0007623,GO:0001147,GO:0032508,GO:0070301,GO:0004004,GO:0006974,GO:0007283,GO:0010976,GO:0034599,GO:0006310,GO:0043491,GO:0071300,GO:0006376,GO:…	ACAACAAATTTTCATTCTTTAGTATTTCTCTGTATGCAACATACACTGAGAAAATGAAATTTTTAAAGCCTGGTGAGTTAATATACGGTAAAAAATTGGCTTACATATACAAAGAATTGTCGCTATTTGAAGCCATGGAAAACCTAGCGGAGTCTGCATTAAGTGAAGCAATACTGAAGCCTAAACCAGAACATTTTCCGAAACAAATTCTGCCTCCCAACCTTAATATTAATACTCAA
cce949.20.exon9	CG2488-PA	153	0.980392	1.5	Cryptochrome-1	GO:0005737,GO:0009881,GO:0048511,GO:0006281,GO:0005634,GO:0006355,GO:0018298,GO:0000166,GO:0003914,GO:0006351,GO:0003913	AAAATACATTCCTGTGCTGAAGAATATGCCTTCTCAGTACATACACGAGCCATGGGTTGCGCCGCAGTCCGTGCAAGAAGCTGCCAAATGCGTCGTCGGCAAAGACTATCCACTGCCCATGGTGGACCATGCGAAAGTCTCTCAAATTAATATTGAGAGAATTAAACAAGTGTACGCGCAACTCGCGAGATACAAACCTCAAG
cce979.3.exon5	CG14305-PA	571	1.75131	10	Testis-specific serine/threonine-protein kinase 1	GO:0005737,GO:0006468,GO:0031514,GO:0007286,GO:0000287,GO:0004674,GO:0007283,GO:0001669,GO:0004672,GO:0035556,GO:0007275,GO:0005524	TGCACATTCACAGTATCTTCCAGAGAAGAAATAAATATTTTATATTCATGCGTTATATGGAGCACGGAGACTTATTAGAGTACATCATGCATAAGGGATCGGTGTCGGAGGACCAGGCGAGAATTTGGTTCAGGCAAATCGCACTCGGTGTTCAGTACATGCACGAATTGGAGATCGCTCATAGGGATATTAAATGTGAAAACATCCTTCTGACAGCCAATCAAAATGCCAAGCTATCAGATTTTAGCTTCTCCCGATCGTGTGTCGATAGACACTTTAGAGAGATATACAGTGATACGTTTTGTGGATCGTTATCTTACACCGCTCCGGAGATACTACAGGGAATACCGTATCATCCAAAACCCACGGACGTCTGGTCTTTAGGCGTAGTGTTGTATG…
cce1014.5.exon4	n/a	351	1.7094	6	Unknown	GO:0003676	GGAACACACTTAAACATCAAGGTTGGCCAACTATCGAAGTTAAACCTATTGATAGTTATTGCAATAATTCTGACGATAAACAGCAATATAACGTAGAAGAATGTAACATGAAGCAGGAAAATGAAGATGATACTTGTAGTAATTTGATGGATGCTAATATTAAAATTGAAGAAGATTCAGAAGAGTTGTGGAGTCGAATAGGAAACAATACTTTGAATGACCAGGAAAATGCTGCACGTATGAAATTTCAGGATATTAGGGATAATATTAAAAAAGTTTCATTTTTGCCACCCACTTGGCTGTACGTCGATAATCCAAATGGAATCGCATTTATGCGCATGGACTTAAAAAGCCGGCGTATTGTAAACCATTTACGATTAAACGTAGATAGAACTGTTA…
cce103.20.exon2	CG8234-PA	1281	2.01205	25.7744	Facilitated trehalose transporter Tret1	GO:0005355,GO:0015574,GO:0005353,GO:0015771,GO:0016021,GO:0016020,GO:0005886,GO:0055085	CTGCGATCCTGGGCTTCGCTCTGGTCGCCGGAAACTTCATAGTCCCAACCATAATGGCTAAGTTTGGAAGAAAGACTGCAAATTTGGCAAGCCTTGCGCCTATGCTTGTCGGCTGGTTTGGTATCATCACCGCTAACAGTATAACAGCGTTATTAATAGCGAGGTTCCTTCAAGGTACAGCAATGGGCATGAGCGCATCCCTTGGCCCAGTGCTGATAGGGGAATACAGCAGTCCAAAAAATCGGGGAGCATTCTTGACGGTCATATCTTTATCAATTGCTACTGGGGTTTTATCCGTCCATACTGTTGGTTCATACTTCAGCTGGCAGACGACTGCCATAGTTTGTGCCTTCATCATGTTCTTCGATCTCCTCATTGTGATTTACTCGCCTGAATCTC…
cce10978.2.exon1	CG6654-PA	100	3	3	Zinc finger protein 227	GO:0003700,GO:0005634,GO:0006355,GO:0008270,GO:0003677,GO:0046872,GO:0006351	ATGGAGAAGGTGCTCAGCTTGATTGGGAAATTTACCAAAATAAATAAGGAAGGCTATTGCTTCATATGTCTAACCGTTAAAAAAATATCTTATAACATAGCTAATATAAATATGGAATCATTCTTTTACGAACATGTCATGGATTCAAAG
cce10978.2.exon2	CG6654-PA	65	10.7692	7	Zinc finger protein 227	GO:0003700,GO:0005634,GO:0006355,GO:0008270,GO:0003677,GO:0046872,GO:0006351	GCAGACTACTCTCTTTTAGGCAAAATTTCAAATTTGTCTATTTGTAGAATAACAAACTATGAAGTTCCACCTGTGAAAGAAAATTTGGCTATAAAGGAGGAATTGAAAGAGGAAG
cce1108.16.exon1	CG9010-PA	683	1.02489	7	Glyceraldehyde-3-phosphate dehydrogenase	GO:0005737,GO:0004365,GO:0051287,GO:0050661,GO:0006006,GO:0006096,GO:0055114	ATGAGAAATATTATCGACACATCGTATGATGATACAGTGTCTTCTGATTATATGAGAGCGAAACAATCCTGTATACTGGATCTCCGATCCAGCTTAGCGTTGACAAGCAGATCGTTTAAGCTCATTTGTTGGTACGAGAACGAATACTCTTATGCGTGCCGAATTGTAGACACTCTATTATTTGTGGAAGAACAATTGAGATATGCAAAAAAGTCAATTCCACCAATAGAAGTTAAAGGTAAAGAATTGCTAGGTCCAAGATCTAGCAATTCTATACCTTCAACGTCAAGTGATGATATAAATATTTTGAAGCAAATTTACTTAGATCAAAATTATATAGCGGATCCGAATTCATCATTCTGGGAAAAGAAACAATTGTATAAGACGGAAGAAAATATA…
cce11684.2.exon3	n/a	235	1.48936	3.5	Zinc-type alcohol dehydrogenase-like protein SERP1785	GO:0008270,GO:0016747,GO:0016491	AAGCCAAACTATTTAATATTGGGGATGAAGTCTTTTTTACCGGTGACATAAGAAAAAATGGTGCAAATGCACAATATGTATCTCTTAATGAAATTGTTGTTGCAAAAAAACCTAAAAATCTTTCATTTGAAGAAGCGGCAGCTATGCCAGTAACTGCTCTGACTGCATATGAATCTCTTTATGATCGTTTGCATCTCTCCAATAAAGACAAAGGTAAATCAATTTTGATCATAAACAGCGCTGGTGGTGTTGGGTCAGTCGCATCTCAGTTGGCTAACAATTTGG
cce1546.10.exon13	CG3723-PC	140	1.78571	2.5	Dynein beta chain, ciliary	GO:0005737,GO:0042623,GO:0007605,GO:0007018,GO:0005858,GO:0005875,GO:0030030,GO:0005524,GO:0016887,GO:0031514,GO:0030286,GO:0005874,GO:0003774,GO:0003777	AATAATAGAATCGGAGAACGCAGTGTATATAAAACAGAAACACAACGAGATGTTGGGCTATCTCAAAGACCTTGAAGAGAAACTGTTCAGGCAGTGGTGCGCCACCGTCCCTAACATCTGCAGAGAACATCTGGTCAAGAACCTGATCTATAGAGATGGACCGTGTGTGCGAAATAACTTCAGTCCTGAG
cce1598.7.exon14	CG3820-PA	120	2.5	3	Nuclear pore complex protein Nup214	GO:0000059,GO:0005643,GO:0090204,GO:0046826,GO:0005515,GO:0051028,GO:0005875,GO:0007184	ATGCAAAACGACTTACAAAGCACTAACATAACGTTCGACCTACACGAGCTGACGGCGCAGCGGCTGAAGAAAGACTGCGATATAGACGAGCTGCACGAGTCGGTCGTGCAACTGAAGCTAGAGCTGGTGCGCGCGTGCGCGGTCGTGGCGGAGGCGAGGACGCACGCACA
cce2203.13.exon1	CG17654-PD	1210	1.08598	13.1403	Enolase	GO:0000015,GO:0000287,GO:0005811,GO:0004634,GO:0006096	CGACAAATTTACGATTCGAGAGGCATCCCGACCGTCGAGGTTGACATGGTGACTGAGCTCGGTCTGTTCCGTATCGGAGTTCCATCCACAGACCATAAGAAGCCGGCAGAAGCAGTGCAGTTACGTGACAAACAATCAGAGCACTCGGGAATGGGCGTCTTATCCGCCGTCAAAAACATAAACACCATCATTGCACCAGAATTAATGAATCAAAATTTTGAAGTTACAATGCAAAAGGAAATCGACAATTTCATGCTTGGTCTTGATGGCACTGAAAGCAGGTACAGAATAGGGGCCAACGCTATTATGTGCGTCTCTTTGGTTGTAGCGAAAGCTGGTGCTGCCAAGAGAGGAGTACCTCTGTACAGGCACATAGCGGATTTCGCAGGTGTCACCAAC…
cce23082.1.exon9	CG3861-PA	112	1.78571	2	Probable citrate synthase 1, mitochondrial	GO:0046912,GO:0044262,GO:0004108,GO:0005739,GO:0006099,GO:0005759,GO:0005975,GO:0005875	TACTATGGAATGAAGGAGATGAACTACTACACCGTTATGTTCGGCGTCTCCAGAGCTCTTGGAGTACTCGCTCAGCTCATCTGGTCGCGTGGTCTCGGACTACCCATCGAACGCCCCAAATCCTTTAGCACCGACCTCCTTATCAAACAGTATGCCAAGTAA
cce2481.7.exon4	CG3234-PB	128	2.73438	3.5	Protein timeless	GO:0071482,GO:0007617,GO:0008062,GO:0046957,GO:0060086,GO:0005737,GO:0000122,GO:0005634,GO:0048511,GO:0048512,GO:0042749,GO:0048471,GO:0007623,GO:0007622,GO:0007620,GO:0008134,GO:0006606,GO:0045187,GO:0045475,GO:0009649,GO:0009648,GO:0042306,GO:0030431,GO:0043234,GO:0005515,GO:0046982,GO:2000678	CGAAACTGAAATTCTCCTTGAGTGATATATCTCAGAGCAGTGTCCAGATGTCCAAAGAGCCCTTTAGCTCGTCGTTCGAAGCCTGCAACACTCCGATCTCGCCGCCCACGACGCCTGAGAACTATTACCAAGTGCATAAGGAGAAACACTTTGCCAACATACTGAACTTCACCCCGAT
cce2481.8.exon2	CG3234-PB	55	3.63636	2	Protein timeless	GO:0071482,GO:0007617,GO:0008062,GO:0046957,GO:0060086,GO:0005737,GO:0000122,GO:0005634,GO:0048511,GO:0048512,GO:0042749,GO:0048471,GO:0007623,GO:0007622,GO:0007620,GO:0008134,GO:0006606,GO:0045187,GO:0045475,GO:0009649,GO:0009648,GO:0042306,GO:0030431,GO:0043234,GO:0005515,GO:0046982,GO:2000678	ATAAGACGATGGCATGGGTGCTCCGGAGTCCACAGATTCACAGTTCCTTTAGTAACCTCGGGTATTCGCATCCCGATGGATATCACATAAATGAAAACTGTAATG
cce2481.8.exon3	CG3234-PB	501	1.39721	7	Protein timeless	GO:0071482,GO:0007617,GO:0008062,GO:0046957,GO:0060086,GO:0005737,GO:0000122,GO:0005634,GO:0048511,GO:0048512,GO:0042749,GO:0048471,GO:0007623,GO:0007622,GO:0007620,GO:0008134,GO:0006606,GO:0045187,GO:0045475,GO:0009649,GO:0009648,GO:0042306,GO:0030431,GO:0043234,GO:0005515,GO:0046982,GO:2000678	CGGCGTTGCAATTAATTTTGCACAATATCTTGACAGAAGACAAATTCCAGCGTACATATCGCAGAAGTATCAGCTTTGGACAAAACATTAAAAAAGACCTCATCCCTCTATTGATTCATTCCAAAGATGAGAAAACCATTGAATTGTTGATCACCATATTTGTTAATTTAACAATACCTGTCGAATGCTTGTTATCTTTAGAGAGCACCGTGAAAACTGAATTTGGGAAGCATACTATATTTGATATAAATAGCTTGCTCACTTCAACTAAAACGGCCCTAACTGATCACCATGTTACAAAAGTTATTATTGACTTTTTAAAGAAAAACACCGAGGTCGGTGAGAGTACGAAACTATCTATAGATCAACGTGCTAATATTTGCAACACCCTTTTGTTCT…
cce2510.9.exon1	CG5343-PA	899	1.39043	12.5	Cilia- and flagella-associated protein 20	GO:0048666,GO:0036064,GO:0007517,GO:0070062,GO:0060271,GO:0006355,GO:0003700,GO:0005634,GO:0044822,GO:0000398,GO:0060296,GO:0071011,GO:0048813,GO:2000253,GO:0005814,GO:2000147,GO:0005929,GO:0005874,GO:0071013,GO:0018095	ATGTATAGAAATTCTTATCAACGAGGAAGGATAACAGTGTTTTTTAGCGTTGGTTCTAAGCCATTAGCTTTATGGGATGTACATATTCAAGAAGGACATTTGTCGAAATTTTTAGATGATGATATAAAGTCTATGGTGTTAGAAATAAGAGGAACTAATGTAAGTACAACATATATGACATGTCCGAAAGGTGACCAGGTACTTGGAATCACAATGCCTTTTCTAGTAATGATAGTGAAAAACCTCAAAAAATATTTTTCATTCGAAGTAACCATTCTAGATGAAACCAGAACTCGCAGAAGATTTAGAGTGTCCAACTTTCAAAGGTCTACCCAAATTTTACCTTTATGTACTGTGATGCCGATCGGACTTTCCGACGGATGGAATCAGATACAATTC…
cce2514.2.exon3	CG8362-PA	149	1.34228	2	Nucleoside diphosphate kinase 7	GO:0006228,GO:0005622,GO:0006241,GO:0004550,GO:0005524,GO:0006165,GO:0046872,GO:0006183	AATAATTATAGATTACGTTACATCTGGTGAAGTGATTGGGCTAGAACTTGTAGGGACGAATGCGGTTAAGAGATTTCGCCGCCTACTAGGCGCCACGGATCCGGAAAACGCGGCGCCCGGTACCCTACGTAGGATTTTCGGCAAAAGTAAAGTGGAAAATATTGCCCACGGATGCAACACAAAAGAAGAAGCAGCAAAG
cce2697.8.exon8	n/a	117	2.99145	3.5	Adenylate kinase 7	GO:0005737,GO:0007420,GO:0035082,GO:0005829,GO:0004127,GO:0002437,GO:0007283,GO:0004550,GO:0004017,GO:0006165,GO:0005634,GO:0003351,GO:0009142,GO:0005524	ACTTTACGCATTAACGCTAGCGAGCTACAAGCCAAAATGACATTTAAAGACATTGACGATTATTCGGACGAAGACGACGAGGAGGAAGATAGAACTCTGGAGGCAGTCCGCCAGACATTAGCAATATTGCAATCTGCCCGTTATTTCAGTAATGATGAGTTAATCGG
cce269.7.exon1	CG5245-PA	159	3.14465	5	Zinc finger protein 436	GO:0005634,GO:0006355,GO:0006351,GO:0003676,GO:0003677,GO:0046872	ATGATCACAAATCTTAGAACATATAACCATAAACCAAATAGGTTTTATTTATGCTCTAAGCCACAAATGTATGAAAAAACTGGAATTGGAACTTTTCTACAAAAAATAACCTATACTGTGATATATTTGGAATATGTTTTTATAGAGATTGGGACGATAACTCCTCTCTACGCGTACAAGCAGTTCTTACCACCAATTCAGAAAATTCT
cce281.4.exon1	CG3097-PA	277	3.2491	9	Zinc carboxypeptidase A 1	GO:0006508,GO:0004181,GO:0008270,GO:0005615	ATGAATGTGAGTGTGAGTGTGGAGGTGCTGGGACGCACAGCTGAGTTCAACGACATAGTTCTGGTGAAGATCAGTGAAAAGGAGAGAGAGAAGAAGAAAAAACTAGCTTCTTGCTTAAGGGACTCCCGCGACATATATGCACCCCCACTAAGAGAGAAGAAGATCATATTCATTGTCCACGGCCTATCCACTAGGGACATCAGGCTGGTCCCGTGCCTATACACAGAGAGGGACTTTAAACAGTTGGCCACGTATTACCTAGAACACATAAGTAATTTCGACATATTCCTCATGCCGCTGGCGAACCCCGACGGCTTTGCCAAAGGA
cce2894.21.exon5	CG31823-PA	61	4.91803	3	Retinoid-inducible serine carboxypeptidase	GO:0070062,GO:0045776,GO:0005829,GO:0045909,GO:0004185,GO:0006508,GO:0042573	TATATTCAGAGAGGGCGCGTCAAGATGAACTTTAAGGGCGTCGGACTGGGAAGCGGCTGGGTGGACCCGAAACAGAGCTCTCTAGCTCAACCCGACTTTCTCTATCACATG
cce3252.1.exon5	CG33993-PA	164	1.82927	3	Tensin-4	GO:0005737,GO:0005856,GO:0006915,GO:0005575,GO:0003674,GO:0005515,GO:0008150,GO:0005925	GCTTTCGAAGTTTCCACGCGCGTCTCCGTCCTCAGTAGTGAACCCCGAGCCAGTCGCGGCGAGGCGCTCGGGCGTGCGGTCGCGTGCTGTGACCGTCCATGTGCTGGATGCTCGCGAGTCACGAGTTCTCATGAGAAGTGTTTTGTTGTGTACATTTGTGTTGTGGACGAGTTACTTGTGTGGAATTTGGATTTAAAGGAATTGCCAGAAAAAG
cce3478.6.exon2	n/a	2432	2.54934	62	RanBP-type and C3HC4-type zinc finger-containing protein 1	GO:0097039,GO:0004842,GO:0008270,GO:0043130,GO:0006351,GO:0003677,GO:0071797,GO:0016874,GO:0043123	GGGTAATGAACGGAAACGAAGAGGAGCAGTTGCCTCGTACTCGTCCTTTATCTGGAGGGATCTGGACCCTTTTTTCTTGGTTGCGACGTTCAGAACGTTCGTCGAGTGAGAGTATTTCCAGCATTGGTTCGGACCGTTCTGTTGCTAGCTTCGATTTTTTAGGACCAACTGAATATGGAATAAGTGGTCCTCCTTTAATCTTACCGGCAACTGATCCAACGAATACGTATAATAATAGATTGAGGGAGAGAGAAATACGACGTCAGCACGATAGTGACATCACGATCCATCGCAAATACGGACTTATAAGGTTTGCAGGGTATGAAACACATACTCTACCGTCTACAAGCCACATAAAATCGATTTCCCACCAAAATAACGAGTACCCACGCCAACGAC…
cce3681.5.exon7	CG15255-PA	541	1.2939	7	Zinc metalloproteinase nas-4	GO:0006508,GO:0022008,GO:0005576,GO:0004222,GO:0008270	ACGGACGTTAATGGAAAACCAAGAGAGGCAGATGTTGAATCTTTGCATCAAACTCAGAGTGAATCAAATGATGAGGAGCTGAATAGTAGTTTTTCTTACAACCGGAGACCGGCATACACTGCACAAGGTAAAACGAGGCATTTTTACGGTGAACCCGAAGAGTACACGCAAAAGCTGCGTGTTGTTGATCCGAATATTAATACGAGTTCCAAAGAATTTAGAGATCAACTAAATTTTGAATATGCTCCAAGTAAGGAAGCATTTGGTTTACAGAAACACAACAATTACAGCGATGCGTACTCATCTGTACCGCTTTCTGGTATTAAAAATGTATCGAAAATGAAAAGTCTCGTCCACGTTGTGGATTCATATGAAGAGCAGAACGTGAAGTCAGGACAT…
cce4002.3.exon8	CG2647-PA	179	2.7933	5	Period circadian protein	GO:0004871,GO:0007619,GO:0007616,GO:0007617,GO:0042745,GO:0009416,GO:0007165,GO:0008062,GO:0060086,GO:0005737,GO:0000122,GO:0005634,GO:0003714,GO:0003712,GO:0048511,GO:0048512,GO:0048148,GO:0042803,GO:0007624,GO:0007623,GO:0007622,GO:0007620,GO:0008134,GO:0042752,GO:0045187,GO:0045892,GO:0045475,GO:0009649,GO:0009266,GO:0008340,GO:0006979,GO:0001306,GO:0045433,GO:0006355,GO:0005515,GO:0043153,GO:…	CACCCAACGAAAAGTTGTCAGTGTCGTCACCATTTGAGATGAAGCATAACGCTGACGGGAATCTCGTAAACGTCGACCGGGAAGCCATTTCGTACCTCGGCTATTTGCCTCAAGATTTGATTGATAAGGACATATTTGACTTCTACCATCCCAGTGACCTTATTTATTTGTATGAAGTATATCAGACACTCGTCAAAGTGGGGAGCTACGACCGCAGTAGGCCATACAG
cce4115.7.exon12	n/a	181	4.13899	7.49157	Hydrocephalus-inducing protein homolog	GO:0042384,GO:0021591,GO:0060438,GO:0005929,GO:0003341,GO:0002064	GTTATATTCGTGAACGACAAGACACTAGAATATCAATTCTACAAAATTGAGGTCGAGGTAACTTCGAGCAAGGTCATCGACACGCTGACGTTTGAAGCCCGCGCCCGAGAGTCTCTCTCGAAGGAGCTGGTCATACGCAACCCGCTGTCCACGGAGGGCGTCTTCTTCGCGAAGTGCGAACAGCTCACGCTCACTTGCCCCGAATCGTTACAAATCTCGGGAAACTCGGAG
cce4115.7.exon2	n/a	117	2.5641	3	Hydrocephalus-inducing protein homolog	GO:0042384,GO:0021591,GO:0060438,GO:0005929,GO:0003341,GO:0002064	ATAACTGATGGACCGGTATATAAAATTTCAATACACGCGCACATTGAAAAGCCCTTATATAGCTTTTCTTGCATGGAATATAACTTTGGAAAATGTATTGCGCATGCCCCTGACTGCACGTACAAAAAGGTTATTGTTTTTAAGAACGGAGGCAAGGTTCCAATAAC
cce4115.7.exon4	n/a	194	1.28866	2.5	Hydrocephalus-inducing protein homolog	GO:0042384,GO:0021591,GO:0060438,GO:0005929,GO:0003341,GO:0002064	GTATACCCCTGCTGTTTGACCTTTACGAAGGGTGCAAAAAAACTTTTGACCTAGGACCGGTAAAAATAGGCGAAACGAAAACGTGTCAAATAGATGTAATTAACCACAGCCAAGTGGCAATTACTGCCAACTTCTTCTTCAGATACATGTGGTCAGCTTTGGATGATCACGCAAATTCGGAGGGGTCTAGTATTTGTTTAACTCCCACCGCAAAGGTTGCTCAAAGGGAGTTCGAACCGTCAAG
cce4179.8.exon2	CG11323-PA	466	1.07296	5	Tubulin glycylase 3A	GO:0005737,GO:0070737,GO:0070735,GO:0015630,GO:0018094,GO:0070736,GO:0005874,GO:0004835	AGGAGCCGCTTCTCATATACGATTCCAAATTTGATATAAGGCAATACTACCTAGTCACAAGCACATATCCCTTGGTCATATGGATGTACAGGAACTGTTATTTAAAATTTAGCTCACAGAAGTACAGTCTGACGAATTATGACGAATCAATACATTTGACAAACAACGCCATCCAACGGAAATATCGTAACAGTAAGTCGAGACACGTCGATCTGCCCCAAAATAACATGTGGAATTCGGAAAAATTCAAGGAGTACTTGGACAGCTTGGGAGCGAAGGAGGCTTGGGAGAAAATCATCTACCCTGGCATGAGAAAATCCATTGTCAACGTAATGCTTTGCTCCCAGGATACGTTGCCAATGACCAAGAACCGCTTTGAGTTGTATGGTTGTGACTTTC…
cce4179.8.exon3	CG11323-PA	138	2.53623	3.5	Tubulin glycylase 3A	GO:0005737,GO:0070737,GO:0070735,GO:0015630,GO:0018094,GO:0070736,GO:0005874,GO:0004835	TTATCGTCGACTATTCTAACGATCCAAATGCGTCTACTGGAGAGTTCGAATGCATTTATCGTCAAAACATAACGACCCTGAAATTCGCCAATACCACAATTTCTGTACGAGGCTACTCCTTGCCGGGCGGATATTTTAATAAGGATCGAGAGCCAATCACCGATGGACCGAGTAATGTTTCTGCATAA
cce4338.2.exon12	CG17374-PC	134	3.73134	5	Fatty acid synthase	GO:0006633,GO:0047451,GO:0004320,GO:0008144,GO:0008270,GO:0001649,GO:0016491,GO:0005737,GO:0070062,GO:0016295,GO:0005835,GO:0016020,GO:0071353,GO:0005739,GO:0030879,GO:0005794,GO:0044822,GO:0004315,GO:0016788,GO:0047117,GO:0042587,GO:0005886,GO:0055114,GO:0006084,GO:0042470,GO:0004312,GO:0004313,GO:0016296,GO:0004316,GO:0004317,GO:0004314,GO:0070402,GO:0004319	ATTTCAAAGTTGTGCCCCTCGGAGATAGAGGTAGCTTGTCATAACTCTCCTGAGTCTAGTACTATTTCGGGTCCAGCAGATATCATGCGTGAATTTGTCAAAAGTTTAAAAGATAAAGGGATCTTTGCTAAAGAAGTGCCGTGCTCCAACATAGCATACCACTCTCGTTATATTGCTGATGCTG
cce4338.2.exon2	CG17374-PC	71	2.8169	2	Fatty acid synthase	GO:0006633,GO:0047451,GO:0004320,GO:0008144,GO:0008270,GO:0001649,GO:0016491,GO:0005737,GO:0070062,GO:0016295,GO:0005835,GO:0016020,GO:0071353,GO:0005739,GO:0030879,GO:0005794,GO:0044822,GO:0004315,GO:0016788,GO:0047117,GO:0042587,GO:0005886,GO:0055114,GO:0006084,GO:0042470,GO:0004312,GO:0004313,GO:0016296,GO:0004316,GO:0004317,GO:0004314,GO:0070402,GO:0004319	GCGTAAGTCCAGCCAGTCTGTCAGGAAAAAAAGTTGGCGTGTTTGTGGGGACAACTATTTGTGAATCAGAAAAGGCGTTCTTTTACGAAGATAATTCGGGATTAGGTTTGGGAATGGTAAG
cce4345.8.exon1	CG10407-PA	69	7.5	5.175	Circadian clock-controlled protein	GO:0007623,GO:0005615,GO:0032504	ATGTGGTTGTGGTCGTTGTGTGGCTGTGCTACGTGTGGGTTGGCCCTAAGCAAGAGTCACTCCGGCCCACCTCTACTTGACACTTCCTCCGGCGTGGCACTACGTCCTACAAACATACA
cce522.16.exon1	CG18301-PA	59	4.23729	2.5	Lipase 3	GO:0006629,GO:0016788,GO:0016042	ATGTATGTATATGCATTTCTTCCGGAGCTGGCCGCTACTCGAGAATATTTCTACAAGCGTGGTCATCGAAAGATGATAATGGTAATGCTAGATGTACAGCAATATGTAG
cce5392.2.exon1	CG4532-PG	259	0.965251	2.5	Coronin-7	GO:0015629,GO:0030426,GO:0030036,GO:0031594,GO:0007411,GO:0031532,GO:0016021,GO:0003779,GO:0005794,GO:0008017,GO:0051015,GO:0005881,GO:0005884,GO:0030041,GO:0030674,GO:0006895,GO:0005829,GO:0005802,GO:0000139,GO:0016023,GO:0097113,GO:0015031	ATGGCCTGGCGTTTTAAAGCCTCTAAATATAAAAATGCAGCACCTATAGTGCCGAAACCGGAGGCATGTATACGGGATATATGCGTGGGGTCATACCAGACCTATGGGAACAATATTTGTGCATCTGCCGCATTCATGGCATTTAACTGGGAACATGTTGGATCTAGCATGGCAGTTCTGCCATTGGATGACTGCGGAAGGAAGAGCAAAACAATGCCATTACTGCATGCACACTCAGATACCATTACAGACATGGAGTTTTCACCATTTCATGATGGGCTTTTGCTAACCGGTTCACAGGATTCTTTG
cce5392.2.exon2	CG4532-PG	712	1.33427	9.5	Coronin-7	GO:0015629,GO:0030426,GO:0030036,GO:0031594,GO:0007411,GO:0031532,GO:0016021,GO:0003779,GO:0005794,GO:0008017,GO:0051015,GO:0005881,GO:0005884,GO:0030041,GO:0030674,GO:0006895,GO:0005829,GO:0005802,GO:0000139,GO:0016023,GO:0097113,GO:0015031	CAAAAGTGCTCTTTTAAGACCACTGTTTCGAATTTGAAGCAACATATACGAAGTAGGCATGGCCGTTTTACACCTGCGACCTCACAAGCACGGCAAATATCTGAGAATACTGAAAACAAAAATCAAAATTTGAGTTACATAGAACTTGAAGTAGACCCTGTATCAGTGCAACCTGGACCATCCACTCTGCCAACGGTCAACACATCTGACGAACCACCCTCTGACTACTATGAAAGACCTAGTGAAGCTACACTAGTTCAAACACAAATTGAAATGCCAGACAAAAAAATTACGGCTGAGCAAATAGCTGCAATAGATGAAAAGCTACTACTGCTTTTTATAAAAGACTTTCAACCGTTTTCCGTTGTTGAAGATAAAGGTTTTAGAGAGTATTCGAAT…
cce71.2.exon6	n/a	1166	1.11492	13	Centrosome-associated protein 350	GO:0005737,GO:0034453,GO:0005819,GO:0005813,GO:0016020,GO:0005654	CTCAATTTGCTCATTCGACATGAACAAAGGCGAGCCAGAAACCTCTTATTTGTGCTAAAAATGAGAGAAGATGCCTTGAAAGATTTTACTAAATCTCAGATACTTTGGTTAGAAAATAAAAAAAAGCAGGAAAACATTGATATATCTACTCTAAAGAAAAAACAACGTGGTGCCTTACTGAAACTGCAACACGAGTGCGGCGAGATGCAACGTATACGCAAGGCTTTACTCACGCGATCTGAGAAACGTAAAATTGTACTCATGAAGACTAAAAAGAATTTAGAATGGAAATGTGAAAACAATTTGGATGTGGAAAAAAAAATTTTAGGGAAAAAGAAGATGAATCGCCTCAGTTCAGATCGGAGCACTGCCCCTGTGAAATGTTTCGACTTGTCGAGT…
cce7151.12.exon6	CG3068-PA	98	5.10204	5	Aurora kinase A	GO:0008105,GO:0031647,GO:0032436,GO:0000212,GO:0032355,GO:0007279,GO:0000226,GO:0031616,GO:0007067,GO:0051301,GO:0000278,GO:0050767,GO:0007100,GO:0072686,GO:0051233,GO:1990138,GO:0009948,GO:0005813,GO:0005634,GO:0005815,GO:0043146,GO:0004674,GO:0043066,GO:0004712,GO:0005876,GO:0004672,GO:0032465,GO:0071539,GO:0048471,GO:0032133,GO:0035174,GO:0005524,GO:0006468,GO:0015630,GO:0051299,GO:0051298,GO:…	TTGGCTTACCACCATTTGAATTTAAAGATGCCCAGCAAACATGCAGAAAAATCAGATATGTTACAATCAAGTATCCTGATTTTATATCCGACCAGGCAAAAGATTTAATCAGTAAATTACTAGTCACCCAACCAGAACAGCGGCTACC
cce8008.4.exon11	CG4200-PA	776	0.966495	7.5	1-phosphatidylinositol 4,5-bisphosphate phosphodiesterase gamma-1	GO:0005168,GO:0030307,GO:0042059,GO:0051281,GO:0004871,GO:0032868,GO:0007298,GO:0035556,GO:0008180,GO:0009395,GO:0001726,GO:0001701,GO:0030971,GO:0045766,GO:0005509,GO:0016477,GO:0005737,GO:0050852,GO:0019722,GO:0030027,GO:0035254,GO:0019901,GO:0045596,GO:0007173,GO:0005911,GO:0005886,GO:0042995,GO:0010634,GO:0004435,GO:0071364,GO:0043536,GO:0005829	ACTTGCTTGGAAAACGATACAGCGGCGTTGGGATCGTTGCAAAAAGGGGTTGTGGACGTGTTGGGTGCGTCTGTCGAATTGATAGTCGGGTCGGAGACCGGTCTGGCGAGGTGGATAGTACGCGTGAAGAGTCCCTCCATGTGCGCGCCTTTCGACATGGCCGCGTCCACCAGGGAGACAGCCTTAGAGTGGCTCTCAGCTATTAAGGAGGCTGACCACAGCGCCAGCGCCCGCTCCGAGATCCACAGAAAAATGGAGAGAACCTGGCGAATCGCCAAGGAAATGTCCGATCTCATTATATACTGCCGCTCGGTTACCTTCAACCAGGAGAGGATACGCAATCTAGGCTTCATCTTCCACGAGATGTCTTCCTTCCCGGAGAACAAAGCGGAGAGACTC…
cce9031.5.exon5	CG5808-PA	473	1.69133	8	Putative neuropeptide precursor protein	GO:0005737,GO:0006457,GO:0003676,GO:0071011,GO:0071013,GO:0000398,GO:0000166,GO:0005576,GO:0003755,GO:0022008,GO:0003729	ACCCATTTCGGAGAGACGCAAGCGAGACTCCGAACTCAGTGCCTCCGACGTCAGAGCCCTCCTCAACATGTGGGAAGCCCAAGAACGCAGCAAGCACGAGTGGAACACCAACCAATGGGCTGCTGACAACTACTACAACCGTGTTAACTCCGCGAACTTATTGGAGGAAGACCAGCCTGATGTGGACGACGAGGGAGACGTCTGGTACAACGATCCGATCGTTATTGGATCCCGACCCTCTTATTTCTCTGAACAAAACCGCATGGCTTGGGCCCGTGGGATGCCTGAAATGTACCAGAGTGTGGATCCCAACTACCTATACCAGAAGTACGAGGATGCTCGCCGCAAGCGATTCTACGTGAACAAGATTAAACGCTTCATCGTGGCCAAGAAACGTTC…
cce14552.4.exon8	CG11474-PA	99	2.52525	2.5	Protein-glutamate O-methyltransferase	GO:0006479,GO:0008757,GO:0005575,GO:0008150,GO:0051998,GO:2001020,GO:0003674,GO:0032259	ATATAGTATGCGACAACGCCGGGTACGAGCTCTTCACCGACCTTTGTGTGGGGCACTTCCTCATCGCGCAGGAGATCGTCAAGAAGGTTGGTGACTTTGTGAGAGGTAGTGCCATGCTCCAGTGGAACTCCGTCAGACAGGGAGGCTAA
cce1596.2.exon4	CG42674-PC	114	3.50877	4	Pleckstrin homology domain-containing family G member 5	GO:0005089,GO:0005737,GO:0030139,GO:0007480,GO:0030027,GO:0005575,GO:0035025,GO:0008360,GO:0005911,GO:0035023,GO:0007155,GO:0048471,GO:0035767	GTTTTCATCGCCACTGCACATTCACTTCAAGACAGCGGCAAGATGCTGGGAGTCGACACGGAGAAACTCTTCAACAACTTTCCAGACCTGCTCAACGCAAGCATCAATTTCTTCCGTGCGGCATTTCTGCCCATGGTCAAAGATTCTGTGACAGAGGGCAGACC
cce1966.5.exon8	CG3879-PA	140	1.42857	2	Multidrug resistance protein homolog 49	GO:0015893,GO:0042626,GO:0042623,GO:0016021,GO:0031427,GO:0006855,GO:0015238,GO:0008559,GO:0005524,GO:0005887,GO:0005886,GO:0001666,GO:0055085,GO:0008354	GTACACCGAACGACTGGCTCCAGCAAACAGGACTGGAACATTAAGAGGGATTTATTCTGGCATCGGCAGCGGGGTCATGTGGCTCATCATCTACGCAACCTACGCGTTGGCCTTCTGGTACGGGGTCGAGCTCATATTGGAAGACAGACACAAGAAGGATCCGGTTCACACGCCGGCGGTGGTGATGATT
cce2261.1.exon2	CG9019-PA	289	1.07005	3.09245	Retinoic acid receptor RXR-gamma	GO:0045924,GO:0007619,GO:0007617,GO:0048047,GO:0008270,GO:0043401,GO:0008049,GO:0001078,GO:0048384,GO:0004879,GO:0007530,GO:0043565,GO:0035206,GO:0005634,GO:0051289,GO:0006351,GO:0007620,GO:0018991,GO:0018993,GO:0003700,GO:0003707,GO:0006355,GO:0045944,GO:0000977,GO:1901522,GO:0004886	CTATACATCATGAGCGAGGCAGGAGAACTGTATACACACCTCCTATCCGTTTAAACAACCCTCCCAGACTCTTTCATCACAACTCAACGCCCTATCCCTCGATATTTGGAAGGCTAAGGGATGACAATTTTGAACCACCACCCATGCAGGCTATATCTGATAGGCATGAAACGTATCGGGCACATCAGTCCCAGCCACCATCCTTACTTCCCATCACCTTACCGTATTATCCTTCAAATACTCTGCAGTACGCTTTGTTTTCCCCTTCTTATTTGCAGCATGATTTGTCTCCAATAGTTGTACCCGATGAACCTTCACCGCCTTCAAACGATGATACTA
cce2808.8.exon3	CG3639-PA	153	2.61438	4	Peroxisome assembly protein 12	GO:0005779,GO:0007031,GO:0016558,GO:0006625,GO:0005777,GO:0008022,GO:0008270,GO:0007286,GO:0048137	CCGCTTCATTTTCTGAATGTTTTTACGGTCTGCTCCGCACACCCATTGCCCACAACAGTGAATTCAGCTCCGGAACACGTCTGCCTGCAGCTTTGGAAAGAGGGTCTCTGGTCTTCTTGGTATTTGTACCATACTTGAAGGATAAACTAGAGAAAGTAATTGACAAATGGAGAGATGCTTTGGAAAGTGGGAGTCTTGGGAAG
cce281.4.exon4	CG3097-PA	145	2.41379	3.5	Zinc carboxypeptidase A 1	GO:0006508,GO:0004181,GO:0008270,GO:0005615	GTGTATGGAATTCCATTTCCAATGGAGTTTTTGATGAATCCATACGAAACCGACTTCAACTACGGTGACTACGTGGAGACCTATGCACACGCCGCTTTGACACAGATATGGAGTAGGGTCATTAACACCACTTTTAACTATATACTCAAAAATACAAAACCATCGATACAGAGTGATGATGAGGGTGGTATATAA
cce2839.3.exon5	CG18369-PA	137	3.28467	4.5	Cytosol aminopeptidase	GO:0005737,GO:0004177,GO:0070062,GO:0007498,GO:0030145,GO:0005739,GO:0005654,GO:0006508,GO:0008233,GO:0005925,GO:0008235	GTTCGAGGCGTTCAAAACCGAGGGTCGTCACTCCAAGCCGCAGATATCCCCGATCGGCGCCGCGGCGAGCGGCTGGCAGAGAGGCGAGGTGCTGGGCCGCTGTCAGAACTGGGCGCGCTACCTGTCTGACATGCCGGCCAACAAGATGACTCCGATTGACTTTGCGCAGGCAAGTGAGATCTCTCGC
cce359.4.exon3	CG13758-PB	105	4.28571	4.5	PDF receptor	GO:0004930,GO:0048512,GO:0042332,GO:0005887,GO:0010579,GO:0007186,GO:0016021,GO:0016020,GO:0007218,GO:0055070,GO:0042745,GO:0045475,GO:0043005,GO:0008188,GO:0007623,GO:0043025,GO:0042749,GO:0004948	ATTACGCATACCGAAAGTGCGGGTCCGACGGTCTATGGCTGGGACGGCAGGTCAATGAAAGTAATGCCAGAGGGTGGACAAATTTTACTCCGTGTTTTCCCGTCGAAATACAGGCTTTCTTTGAAGAGGCTTTCAACGAGAAAAATAGTACAATG
cce359.4.exon5	CG13758-PB	89	2.24719	2	PDF receptor	GO:0004930,GO:0048512,GO:0042332,GO:0005887,GO:0010579,GO:0007186,GO:0016021,GO:0016020,GO:0007218,GO:0055070,GO:0042745,GO:0045475,GO:0043005,GO:0008188,GO:0007623,GO:0043025,GO:0042749,GO:0004948	GTCTCTAAAGAACAAACGAACAATGATACACAAGTGTATCTTTATGACGCTGCTAATACAGTGTCTAGTGAGGATCACTATATACTTCGATCAACTGTTCATCAGGGGGAAAGTGAACAAAACAACTATCGAAGACTCG
cce359.4.exon6	CG13758-PB	183	3.82514	7	PDF receptor	GO:0004930,GO:0048512,GO:0042332,GO:0005887,GO:0010579,GO:0007186,GO:0016021,GO:0016020,GO:0007218,GO:0055070,GO:0042745,GO:0045475,GO:0043005,GO:0008188,GO:0007623,GO:0043025,GO:0042749,GO:0004948	GACTCTCTATGCATCTTGAGCTATGTCACCCTGGAATACTTCATCACCGCTACGTTCGTATGGCACCTGATCGAGGGGATCTTCCTCCACGAATACGTCAACGGATCAACAGTGATCAGAGCCGATCTGTTCTTCAGGAAGTTCTTCCTCTTCGGCTGGGGAGTTCCCTTGCTCATAACGAGCATCTGGGTGTTTGTGAACAACAGACATTACCGCAATAAGGAAATTATGAC
cce4115.7.exon8	n/a	96	2.60417	2.5	Hydrocephalus-inducing protein homolog	GO:0042384,GO:0021591,GO:0060438,GO:0005929,GO:0003341,GO:0002064	GCAAAATGTAATATTGAAAACTATAAGACGCTAAATTTGGCGCTATACGCTTCCTGTATGGATTTTGCCGATGTTAAAACTAAAATTCTTCTAATGGAATCTCCCGTCAGAGGAATCAAAACTGAAACCGTATCTATCACTAACCC
cce4773.13.exon11	CG17374-PC	120	3.33333	4	Fatty acid synthase	GO:0006633,GO:0047451,GO:0004314,GO:0004313,GO:0005835,GO:0004320,GO:0016295,GO:0016296,GO:0016788,GO:0004317,GO:0004312,GO:0003824,GO:0047117,GO:0004316,GO:0008270,GO:0008152,GO:0004315,GO:0004319,GO:0055114,GO:0016491	ATGTCATCGTGTTCTTGAGCCTAGAGGCGTCAATATAGTCGAAATAATTACATCGGACGAGAAGAAAATGTTTGACAATATATTGCACTCATTTGTTGGAATTACCGCAATACAAATAGGACTCACAGATATACTACGTGAGCTTCAAATATTCCCGGACAATATCATAG
cce6365.2.exon2	CG17374-PC	137	5.83942	8	Fatty acid synthase	GO:0006633,GO:0047451,GO:0006631,GO:0004320,GO:0015939,GO:0031325,GO:0008144,GO:0035338,GO:0008270,GO:0001649,GO:0016491,GO:0005737,GO:0070062,GO:0016295,GO:0005835,GO:0016020,GO:0071353,GO:0005739,GO:0006112,GO:0030879,GO:0005794,GO:0006767,GO:0006766,GO:0044822,GO:0004315,GO:0016788,GO:0047117,GO:0042587,GO:0005886,GO:0044255,GO:0055114,GO:0006084,GO:0042470,GO:0005829,GO:0004312,GO:0004313,GO:…	ATTAACCCAATCAAGAAGAACCGCTGGACAATTGCTTATCCTGAAGCTCCGCAATATACAGGCATGATTCCAGATATTGAGTATTTTGACGCTCAATTTTTCAAAGTTAATTTTTATCTTGGTAATTTGATGGATGTCATGGGGCGGAAAACTCTCGAACAAACGTATCAAGCTATATATGATGCAG
cce6715.11.exon2	CG14938-PA	719	1.04312	7.5	Zinc finger protein 782	GO:0045931,GO:0031935,GO:0006357,GO:0003700,GO:0005634,GO:0007476,GO:0006355,GO:0046331,GO:0045892,GO:0006351,GO:0003676,GO:0003677,GO:0007155,GO:0046872,GO:0030178	ATTTCTAGAGGAGATGGTTTGCCACAAACTTTATGTGATGATTGCGCTAAGATTCTTCATCTTGTTTACACATTCCGTACTCAAGCAATCAATGTAGAAGCTGAATTAAAGAGGCTTATTGTTATTTCAACACCGGTTAAAAATGAAAAGGAGAATGACAATTCCGAAGATTGGGATAATGATTATTTAGATCCATATGATTTCTTAAAAGAAGTAATACCAAAGAAAGAGACATCAGAAAATAATGTCTATGTGTGTGAAGTGTGTAAAAAAGAGTATGTCCGGGAGAAACGCTATCTAAAACATATCCTTACACATAAAAATAGTAATTTTAACTGTCCAACTTGCAATAAAACATTTACTAGGAAACCTGCCCTAGATAAACATATGAAAACACAC…
cce7413.6.exon7	CG10443-PF	153	1.96078	3	Tyrosine-protein phosphatase Lar	GO:0048675,GO:0051124,GO:0006470,GO:0035335,GO:0030424,GO:0045467,GO:0008045,GO:0007411,GO:0007412,GO:0005925,GO:0005875,GO:0001700,GO:0032093,GO:0016021,GO:0048841,GO:0031290,GO:0048477,GO:0008594,GO:0007283,GO:0008360,GO:0005886,GO:0007155,GO:0008201,GO:1903386,GO:0007399,GO:0004725,GO:0005001	GGCAAAGGGCTACTAAACGACCCGATGCGCTTCAACGTGATGGACGACGAAACCCTCGAGCTGAACATCACCGGACTGCAGCCGGACACGCGGTACACCGTGCAGGTGGCGGCGCTGACGAGGAAGGGGGACGGAGACCGGAGTACGCCGGTGTCGCTGAAGACGCCCGGCGGTGTGCCAAACAAGCCTACCGTCAACCTCAA
cce970.2.exon4	CG13855-PA	1211	1.6543	20.0335	IQ and ubiquitin-like domain-containing protein	GO:0031514,GO:0001669,GO:0060271,GO:0007224	GGAGAGAATAGCAAGAATGAAGGAAGAGGAAAGATTGGAGAAGGAGGCTGTTGAGAGAAGGCGACGAAAAGATTTAATAACTAAAACTTTTCCAAGGAGCAGAGAAGATTTCGAACAACTTTATGCCATGGTTGACCGATGGAAATATGCCGAAATATCGAGAATTTCTCAGCTACATACACAAGGGCCAAAAATTGCCGAATTTAGCGTTTTACTAGACAAAGAAGTAGAATTACTCAAGTGTATCGATAGTTATAGAGTAAAAGTCAAAGAAGATTATCGCAAAACTAGAGAAAATCAGTTTTTAGAAGAGATCACGAAGCCGATCGCTTGGTACGGACGGGACGGGAAGGTTGTTTCTATGGACACTATTGAAATACAGAGGGCAAGAAAGTTGAA…
